# Supplementary material for: Borg5 restricts contractility and motility in epithelial MDCK cells
Source: J Cell Sci. 2024 Dec 10;137(23):jcs261705. doi: 10.1242/jcs.261705 (PMC11698036; doi:10.1242/jcs.261705)
Supplement: Table S1. — Sequence coverage and Average #PSM from 3 experiments for non-transfected control (C) and Borg5-HALO (W) transfected cell samples. [file joces-137-261705-TableS1.xlsx]

## Sheet: Proteins and Pep
Accession	Description	Score A2	Coverage A2	# Peptides A2	# PSM A2-1C	Score B2	Coverage B2	# Peptides B2	# PSM B2- 2C	Score C2	Coverage C2	# Peptides C2	# PSM C2- 3C	Score D2	Coverage D2	# Peptides D2	# PSM D2- 1W	Score E2	Coverage E2	# Peptides E2	# PSM E2- 2W	Score F2	Coverage F2	# Peptides F2	# PSM F2- 3W	Score G2	Coverage G2	# Peptides G2	# PSM G2- 1D	Score H2	Coverage H2	# Peptides H2	# PSM H2- 2D	Score I2	Coverage I2	# Peptides I2	# PSM I2- 3D	# AAs	MW [kDa]	calc. pI
Tx0001	cRAP FlagTag OS=Homo sapiens GN=FlagTag PE=1 SV=4																					18.4336	82.61	2	11									5.65666	100	2	2	23	2.86014	4.50049
	Sequence	# PSMs	# Proteins	# Protein Groups	Protein Group Accessions	Modifications	MH+ [Da]	q-Value	PEP	A2	G2	XCorr A2	XCorr G2	B2	H2	XCorr B2	XCorr H2	C2	I2	XCorr C2	XCorr I2	D2	XCorr D2	E2	XCorr E2	F2	XCorr F2	# Missed Cleavages
	DHDGDYKDHDIDYKDDDDK	6	1	1	Tx0001		2323.93	0	0.0004951																	High	2.86929	2
	DHDIDYKDDDDK	6	1	1	Tx0001		1493.6	0	0.002357										High		3.0061					High	2.80992	1
	MDYKDHDGDYK	1	1	1	Tx0001	M1(Oxidation)	1402.56	0	0.009299										High		2.65056							1
E2RH47	40S ribosomal protein S3 OS=Canis lupus familiaris OX=9615 GN=RPS3 PE=1 SV=1 - [RS3_CANLF]													44.1592	48.97	11	22	23.3448	27.98	6	11	70.8836	69.14	16	29	1.98959	7.41	2	2					55.2854	55.14	12	20	243	26.6574	9.65674
	Sequence	# PSMs	# Proteins	# Protein Groups	Protein Group Accessions	Modifications	MH+ [Da]	q-Value	PEP	A2	G2	XCorr A2	XCorr G2	B2	H2	XCorr B2	XCorr H2	C2	I2	XCorr C2	XCorr I2	D2	XCorr D2	E2	XCorr E2	F2	XCorr F2	# Missed Cleavages
	KPLPDHVSIVEPK	11	1	1	E2RH47		1458.83	0	6.696e-07										High		4.24967	High	4.04457			High	4.26537	0
	ELAEDGYSGVEVR	9	1	1	E2RH47		1423.67	0	0.0003082										High		3.67073	High	3.16869	High	3.04596	High	3.78767	0
	AELNEFLTR	6	2	1	E2RH47		1092.57	0	0.004889		High		1.24571									High	2.23812	High	2.18709	High	2.40735	0
	DEILPTTPISEQK	5	1	1	E2RH47		1470.77	0	0.001039										High		2.90434	High	1.90652	High	2.99236	High	2.07002	0
	GLCAIAQAESLR	7	1	1	E2RH47	C3(Carbamidomethyl)	1288.67	0	0.003828										High		3.20701	High	1.89551			High	2.82764	0
	KPLPDHVSIVEPKDEILPTTPISEQK	4	1	1	E2RH47		2910.58	0	3.716e-05																	High	3.71871	1
	FVDGLMIHSGDPVNYYVDTAVR	1	1	1	E2RH47	M6(Oxidation)	2484.19	0	0.002787																	High	3.03384	0
	TEIIILATR	3	1	1	E2RH47		1029.63	0	0.01149										High		2.53794					High	2.20384	0
	FGFPEGSVELYAEK	2	1	1	E2RH47		1572.76	0	0.001402										High		2.59036					High	1.88285	0
	GGKPEPPAMPQPVPTA	6	1	1	E2RH47	M9(Oxidation)	1589.8	0.001	0.03131										High		3.08906	High	2.88004	High	2.4673	High	3.23301	0
	GCEVVVSGK	7	1	1	E2RH47	C2(Carbamidomethyl)	934.467	0.001	0.01868		High		1.98959						High		2.63739	High	2.51244	High	2.28428	High	2.48258	0
	ELTAVVQK	5	1	1	E2RH47		887.52	0.001	0.02337										High		2.02029	High	2.40695	High	2.43279	High	2.07306	0
	FVADGIFK	2	1	1	E2RH47		896.487	0.001	0.01972													High	1.31915			High	1.92083	0
	IMLPWDPSGK	4	1	1	E2RH47	M2(Oxidation)	1159.58	0.001	0.02112										High		2.22646	High	1.22746			High	2.25877	0
	VTPTRTEIIILATR	2	1	1	E2RH47		1583.95	0.001	0.02159																	High	2.03344	1
	AELNEFLTR	3	2	1	E2RH47	N4(Deamidated)	1093.55	0.002	0.006086										High		1.91645	High	2.38467			High	2.54064	0
	DEILPTTPISEQK	1	1	1	E2RH47	Q12(Deamidated)	1471.75	0.002	1															High	1.80603			0
	FIMESGAK	3	1	1	E2RH47	M3(Oxidation)	898.434	0.005	0.02437													High	1.74861					0
	GGKPEPPAMPQPVPTA	1	1	1	E2RH47	M9(Oxidation); Q11(Deamidated)	1590.78	0.005	1															High	1.49801			0
	ACYGVLR	1	1	1	E2RH47	C2(Carbamidomethyl)	838.424	0.006	0.07658																	High	1.26632	0
	TQNVLGEK	1	2	1	E2RH47		888.479	0.006	0.08831										High		2.32535							0
E2R0T6	Heat shock protein family A (Hsp70) member 8 OS=Canis lupus familiaris OX=9615 GN=HSPA8 PE=3 SV=1 - [E2R0T6_CANLF]	17.1992	15.33	7	11	10.1205	8.98	5	7	66.7952	28.95	17	32	509.568	46.28	31	242	539.732	40.25	26	235	1198.27	62.69	40	465	336.189	39.32	26	164	20.6862	13.93	8	18	1213.04	62.85	39	431	646	70.8542	5.51611
	Sequence	# PSMs	# Proteins	# Protein Groups	Protein Group Accessions	Modifications	MH+ [Da]	q-Value	PEP	A2	G2	XCorr A2	XCorr G2	B2	H2	XCorr B2	XCorr H2	C2	I2	XCorr C2	XCorr I2	D2	XCorr D2	E2	XCorr E2	F2	XCorr F2	# Missed Cleavages
	FDDAVVQSDMK	20	5	1	E2R0T6	M10(Oxidation)	1270.56	0	0.003261	High	High	2.76963	3.41996	High		2.60131		High	High	2.49768	3.3107	High	3.79381	High	3.54745	High	3.01088	0
	STAGDTHLGGEDFDNR	55	4	2	E2R0T6;E2QX84		1691.72	0	6.06e-06	High	High	2.67649	3.36082		High		3.32686	High	High	3.11395	3.45769	High	3.10211	High	2.92005	High	3.0435	0
	MKEIAEAYLGK	70	4	1	E2R0T6	M1(Oxidation)	1268.66	0	0.00468	High	High	2.67488	3.68207					High	High	2.16611	3.91362	High	3.50689	High	3.88593	High	3.70402	1
	VEIIANDQGNR	56	9	5	E2R0T6;Q7YQC6;L7N050;E2QX84;F1PIC7		1228.63	0	0.04405	High	High	2.51893	2.94529	High	High	2.19259	3.05034	High	High	2.90384	2.94849	High	3.16649	High	3.01097	High	2.96185	0
	NQVAMNPTNTVFDAK	64	3	1	E2R0T6	M5(Oxidation)	1665.79	0	1	High	High	2.34248	4.48856	High	High	1.779	3.65846	High	High	2.51754	4.63177	High	4.18152	High	4.71782	High	4.27979	0
	GTLDPVEK	9	4	1	E2R0T6		858.456	0	0.1603	High	High	1.64212	2.06061	High	High	1.83873	1.88018					High	1.97869	High	1.96537	High	1.81275	0
	NQVAMNPTNTVFDAK	114	3	1	E2R0T6	Q2(Deamidated); M5(Oxidation)	1666.78	0	0.0002464	High	High	1.534	4.65686					High	High	2.1683	5.0057	High	4.47438	High	4.8059	High	4.33148	0
	TTPSYVAFTDTER	65	7	4	E2R0T6;Q7YQC6;L7N050;E2QX84		1487.7	0	0.001012		High		3.35339	High	High	1.51102	1.89297	High	High	2.35366	3.74397	High	2.89974	High	3.88531	High	3.50928	0
	VEIIANDQGNR	75	9	5	E2R0T6;Q7YQC6;L7N050;E2QX84;F1PIC7	N6(Deamidated)	1229.61	0	0.00965		High		2.9691	High	High	1.35561	2.88148		High		3.02306	High	2.97209	High	3.04145	High	3.03895	0
	NQVAMNPTNTVFDAKR	27	3	1	E2R0T6	M5(Oxidation)	1821.89	0	1		High		3.73512					High	High	3.24108	4.50872	High	3.7592	High	4.80921	High	4.06884	1
	AMTKDNNLLGK	7	3	2	E2R0T6;E2QX84	M2(Oxidation)	1220.63	0	0.001881		High		3.12835					High		2.79948		High	2.55308	High	2.9821			1
	TVTNAVVTVPAYFNDSQR	37	3	1	E2R0T6		1982	0	2.998e-05									High	High	2.79172	4.81801	High	2.41633	High	2.60129	High	4.65237	0
	NSLESYAFNMK	43	4	1	E2R0T6	M10(Oxidation)	1319.59	0	0.00281		High		3.14329		High		1.39739	High	High	2.75851	3.14697	High	3.14505	High	3.22305	High	3.14592	0
	EIAEAYLGK	12	4	1	E2R0T6		993.525	0	0.008062		High		2.19356		High		1.39658	High	High	2.57602	2.43945	High	2.36366	High	2.04335	High	1.80325	0
	VQVEYKGETK	21	4	1	E2R0T6		1180.62	0	0.003975		High		2.43816					High	High	2.48565	2.16425	High	2.70963			High	2.3938	1
	DAGTIAGLNVLR	44	3	1	E2R0T6		1199.68	0	0.001053		High		2.94473					High	High	2.23702	2.91548	High	3.09427	High	3.17203	High	3.40184	0
	FDDAVVQSDMK	7	5	1	E2R0T6	Q7(Deamidated); M10(Oxidation)	1271.55	0	0.0002954		High		2.30699					High	High	2.22734	4.50959	High	2.41958	High	2.12325	High	2.1996	0
	SFYPEEVSSMVLTK	35	4	1	E2R0T6	M10(Oxidation)	1632.78	0	7.04e-05		High		1.07457					High	High	2.14866	4.81617	High	3.16903	High	3.60347	High	4.52955	0
	IINEPTAAAIAYGLDK	18	6	4	E2R0T6;L7N050;E2QX84;F1PIC7		1659.9	0	1.632e-06									High	High	2.04557	5.16762			High	2.30856	High	5.1027	0
	SQIHDIVLVGGSTR	33	3	1	E2R0T6		1481.81	0	0.0003276		High		3.46526						High		4.04662	High	3.57231	High	2.36124	High	3.37594	0
	NQVAMNPTNTVFDAKR	10	3	1	E2R0T6	Q2(Deamidated); M5(Oxidation); N9(Deamidated)	1823.86	0	5.409e-05		High		1.99006						High		2.68725	High	3.43242	High	3.20761	High	2.5295	1
	VEIIANDQGNR	15	9	5	E2R0T6;Q7YQC6;L7N050;E2QX84;F1PIC7	N6(Deamidated); N10(Deamidated)	1230.6	0	0.01292		High		3.04898						High		2.4791	High	3.38408	High	2.34508	High	3.27904	0
	NSLESYAFNMK	42	4	1	E2R0T6	N1(Deamidated); M10(Oxidation)	1320.58	0	0.000117		High		3.13966						High		3.4077	High	3.28227	High	3.36947	High	3.42548	0
	NQVAMNPTNTVFDAKR	39	3	1	E2R0T6	M5(Oxidation); N9(Deamidated)	1822.87	0	0.0005798		High		4.65519						High		4.1467	High	3.2429	High	3.01078	High	3.5049	1
	NQVAMNPTNTVFDAK	22	3	1	E2R0T6	Q2(Deamidated); M5(Oxidation); N9(Deamidated)	1667.76	0	8.385e-06		High		2.02423						High		3.79162	High	3.08538	High	3.45106	High	4.91987	0
	MVQEAEKYKAEDEK	19	2	1	E2R0T6	M1(Oxidation)	1713.8	0	0.002103		High		2.24482						High		3.23852	High	3.0609	High	3.25093			2
	STAGDTHLGGEDFDNR	10	4	2	E2R0T6;E2QX84	N15(Deamidated)	1692.71	0	0.0006639		High		2.99413						High		2.82188	High	2.92383	High	3.07367	High	2.78391	0
	RFDDAVVQSDMK	22	5	1	E2R0T6	M11(Oxidation)	1426.66	0	0.01078		High		3.41804						High		2.66728	High	2.90605	High	3.87338	High	3.1701	1
	IINEPTAAAIAYGLDKK	49	4	2	E2R0T6;E2QX84		1787.99	0	1.648e-06		High		2.32033						High		5.34154	High	2.6664			High	5.62456	1
	TVTNAVVTVPAYFNDSQR	88	3	1	E2R0T6	N14(Deamidated)	1982.98	0	5.232e-05										High		5.17249	High	2.64706	High	2.20024	High	5.20366	0
	QATKDAGTIAGLNVLR	5	3	1	E2R0T6	Q1(Deamidated)	1628.9	0	0.0002084										High		4.55906	High	2.6092			High	2.6601	1
	NQTAEKEEFEHQQK	13	3	1	E2R0T6		1745.81	0	0.001612		High		2.64143						High		4.48745	High	2.52313	High	2.81796	High	3.43122	1
	MVNHFIAEFK	30	3	1	E2R0T6	M1(Oxidation)	1251.62	0	0.001422		High		2.17204						High		3.66767	High	2.51182			High	3.24148	0
	VSSKNSLESYAFNMK	3	4	1	E2R0T6	N5(Deamidated); M14(Oxidation)	1721.8	0	0.00169										High		3.44882	High	2.50263			High	2.76152	1
	LLQDFFNGK	36	6	2	E2R0T6;E2QX84	N7(Deamidated)	1082.55	0	0.003774		High		2.05814						High		2.42797	High	2.07513	High	2.05982	High	2.5506	0
	NSLESYAFNMK	13	4	1	E2R0T6	N1(Deamidated); N9(Deamidated); M10(Oxidation)	1321.56	0	0.001225		High		2.00329						High		1.32911	High	2.04457	High	2.12914	High	2.14247	0
	DAGTIAGLNVLR	13	3	1	E2R0T6	N9(Deamidated)	1200.66	0	0.002675		High		2.60575						High		3.10608	High	2.01735	High	2.12486	High	3.39866	0
	LLQDFFNGK	12	6	2	E2R0T6;E2QX84		1081.57	0	0.007497		High		1.57687						High		1.92643	High	1.93505	High	1.63068	High	1.9277	0
	FEELNADLFR	16	5	2	E2R0T6;E2QX84		1253.62	0	0.001383		High		1.43889						High		2.80024	High	1.79006	High	1.07015	High	2.42857	0
	FELTGIPPAPR	10	3	1	E2R0T6		1197.66	0	0.001334										High		2.67512	High	1.5484			High	2.40564	0
	FEELNADLFR	5	5	2	E2R0T6;E2QX84	N5(Deamidated)	1254.6	0	0.002746										High		2.93187	High	1.30564			High	2.29815	0
	AMTKDNNLLGK	4	3	2	E2R0T6;E2QX84	M2(Oxidation); N6(Deamidated)	1221.61	0	0.009785										High		3.061			High	3.48536			1
	ELEKVCNPIITK	3	3	1	E2R0T6	C6(Carbamidomethyl); N7(Deamidated)	1444.77	0	0.008652										High		2.65112			High	2.19195	High	2.24428	1
	QTQTFTTYSDNQPGVLIQVYEGER	17	2	1	E2R0T6		2774.33	0	6.614e-07										High		6.48341					High	6.6339	0
	GPAVGIDLGTTYSCVGVFQHGK	17	3	1	E2R0T6	C14(Carbamidomethyl)	2263.12	0	4.205e-07										High		5.29777					High	5.8041	0
	SINPDEAVAYGAAVQAAILSGDK	11	4	1	E2R0T6		2260.15	0	7.042e-07										High		6.5496					High	5.35055	0
	LYQSAGGMPGGMPGGFPGGGAPPSGGASSGPTIEEVD	6	3	1	E2R0T6	M8(Oxidation); M12(Oxidation)	3378.49	0	0.0006314										High		5.32678					High	4.7432	0
	LIGDAAKNQVAMNPTNTVFDAK	14	3	1	E2R0T6	Q9(Deamidated); M12(Oxidation)	2335.16	0	0.0001138										High		5.14227					High	4.67876	1
	LDKSQIHDIVLVGGSTR	23	3	1	E2R0T6		1838.01	0	0.001535										High		4.95723					High	4.39629	1
	LLQDFFNGKELNK	22	6	2	E2R0T6;E2QX84	N7(Deamidated)	1566.81	0	0.002491										High		3.77055					High	4.20524	1
	ARFEELNADLFR	3	5	2	E2R0T6;E2QX84	N7(Deamidated)	1481.74	0	0.0004765																	High	4.1865	1
	IINEPTAAAIAYGLDKK	11	4	2	E2R0T6;E2QX84	N3(Deamidated)	1788.97	0	9.143e-06										High		4.67885					High	4.09272	1
	HWPFMVVNDAGRPK	8	4	1	E2R0T6	M5(Oxidation)	1669.83	0	1.198e-07																	High	4.09187	0
	TVTNAVVTVPAYFNDSQR	22	3	1	E2R0T6	N4(Deamidated); N14(Deamidated)	1983.97	0	0.0001821										High		4.29394					High	3.93569	0
	LDKSQIHDIVLVGGSTR	2	3	1	E2R0T6	Q5(Deamidated)	1839.01	0	0.003585																	High	3.84583	1
	NQVAMNPTNTVFDAK	3	3	1	E2R0T6		1649.8	0	0.0003581										High		3.8576					High	3.83064	0
	LLQDFFNGKELNK	5	6	2	E2R0T6;E2QX84		1565.83	0	0.003713										High		3.93589					High	3.76149	1
	ARFEELNADLFR	7	5	2	E2R0T6;E2QX84		1480.75	0	0.001119																	High	3.65496	1
	HWPFMVVNDAGRPK	4	4	1	E2R0T6	M5(Oxidation); N8(Deamidated)	1670.81	0	0.0003751																	High	3.63422	0
	QTQTFTTYSDNQPGVLIQVYEGER	19	2	1	E2R0T6	Q12(Deamidated)	2775.31	0	0.001026										High		1.93372					High	3.52389	0
	MVNHFIAEFK	2	3	1	E2R0T6		1235.62	0	0.0082																	High	3.43806	0
	MVNHFIAEFKR	5	3	1	E2R0T6	M1(Oxidation)	1407.72	0	0.002539																	High	3.28849	1
	SQIHDIVLVGGSTR	4	3	1	E2R0T6	Q2(Deamidated)	1482.79	0	0.01028										High		3.20178					High	3.28257	0
	LLQDFFNGKELNK	5	6	2	E2R0T6;E2QX84	Q3(Deamidated); N12(Deamidated)	1567.8	0	0.003761										High		3.29894					High	3.03491	1
	MKEIAEAYLGK	7	4	1	E2R0T6		1252.66	0	0.01194										High		3.88225					High	2.98951	1
	QATKDAGTIAGLNVLR	2	3	1	E2R0T6		1627.91	0	0.00788										High		2.82435					High	2.94695	1
	IINEPTAAAIAYGLDK	3	6	4	E2R0T6;L7N050;E2QX84;F1PIC7	N3(Deamidated)	1660.88	0	0.001841										High		3.39169					High	2.79873	0
	NSLESYAFNMK	5	4	1	E2R0T6		1303.6	0	0.002572										High		3.01024					High	2.74325	0
	SFYPEEVSSMVLTK	7	4	1	E2R0T6		1616.79	0	0.0002319										High		3.55843					High	2.69804	0
	MVNHFIAEFK	6	3	1	E2R0T6	M1(Oxidation); N3(Deamidated)	1252.6	0	0.007704										High		1.81857					High	2.63056	0
	NQTAEKEEFEHQQK	4	3	1	E2R0T6	N1(Deamidated)	1746.79	0	0.000769										High		3.70319					High	2.17647	1
	LLQDFFNGK	4	6	2	E2R0T6;E2QX84	Q3(Deamidated); N7(Deamidated)	1083.54	0	0.005375										High		1.87715					High	1.84021	0
	NQVAMNPTNTVFDAKR	2	3	1	E2R0T6	N1(Deamidated); M5(Oxidation); N6(Deamidated); N9(Deamidated)	1824.84	0	0.00835		High		4.71097															1
	TVTNAVVTVPAYFNDSQR	3	3	1	E2R0T6	N4(Deamidated); N14(Deamidated); Q17(Deamidated)	1984.95	0	0.00016										High		5.14907							0
	NSLESYAFNMK	3	4	1	E2R0T6	N9(Deamidated)	1304.58	0	0.001597										High		3.45657							0
	SINPDEAVAYGAAVQAAILSGDK	2	4	1	E2R0T6	Q15(Deamidated)	2261.13	0	0.00728										High		2.07404							0
	NVLIFDLGGGTFDVSILTIEDGIFEVK	1	3	2	E2R0T6;E2QX84		2911.54	0.001	0.1499	High		1.73547																0
	VQVEYKGETK	4	4	1	E2R0T6	Q2(Deamidated)	1181.6	0.001	0.00151										High		2.64698	High	2.5866	High	2.64763			1
	MVQEAEKYK	3	5	2	E2R0T6;Q7YQC6	M1(Oxidation)	1141.56	0.001	1										High		2.12316	High	2.0611	High	3.10876			1
	ELEKVCNPIITK	2	3	1	E2R0T6	C6(Carbamidomethyl)	1443.79	0.001	0.004425		High		1.43632									High	2.01408					1
	DKVSSKNSLESYAFNMK	1	4	1	E2R0T6	N7(Deamidated); M16(Oxidation)	1964.93	0.001	0.02073																	High	2.96997	2
	RFDDAVVQSDMK	3	5	1	E2R0T6		1410.67	0.001	0.01748										High		3.10982					High	2.28755	1
	RFDDAVVQSDMK	2	5	1	E2R0T6	Q8(Deamidated); M11(Oxidation)	1427.65	0.001	0.02571										High		2.70558					High	1.81343	1
	ENKITITNDKGR	1	4	2	E2R0T6;E2QX84		1388.75	0.001	0.03363										High		2.23998							2
	FDDAVVQSDMK	1	5	1	E2R0T6		1254.57	0.001	0.0193										High		2.21016							0
	ITITNDKGR	11	7	4	E2R0T6;Q7YQC6;L7N050;E2QX84	N5(Deamidated)	1018.55	0.002	0.02784		High		2.24384					High	High	1.86883	1.86057	High	2.34215			High	1.85884	1
	VCNPIITK	10	4	1	E2R0T6	C2(Carbamidomethyl)	944.523	0.002	0.03796		High		1.93753					High	High	1.82606	2.0819	High	1.69782	High	1.84315	High	1.6685	0
	VCNPIITK	6	4	1	E2R0T6	C2(Carbamidomethyl); N3(Deamidated)	945.507	0.002	0.0337										High		2.17939	High	1.88181	High	1.75529	High	2.11738	0
	ITITNDK	4	7	4	E2R0T6;Q7YQC6;L7N050;E2QX84		804.447	0.006	0.07891		High		1.51928		High		1.21007									High	2.00377	0
	ITITNDKGR	1	7	4	E2R0T6;Q7YQC6;L7N050;E2QX84		1017.57	0.007	0.1112										High		1.83292							1
	LSKEDIER	2	3	1	E2R0T6		989.527	0.008	0.03818													High	2.14906					1
	LYQSAGGMPGGMPGGFPGGGAPPSGGASSGPTIEEVD	1	3	1	E2R0T6	M12(Oxidation)	3362.5	0.008	0.1188										High		3.48175							0
	RNTTIPTK	1	4	2	E2R0T6;E2QX84	N2(Deamidated)	931.521	0.009	1															High	2.05963			1
	ITITNDK	2	7	4	E2R0T6;Q7YQC6;L7N050;E2QX84	N5(Deamidated)	805.431	0.009	0.1347										High		2.09395					High	1.8376	0
P35527	cRAP K1C9_HUMAN Keratin, type I cytoskeletal 9 OS=Homo sapiens GN=KRT9 PE=1 SV=3	75.122	18.62	10	28	115.371	20.39	11	62	60.9669	22.15	12	26	289.424	28.57	17	121	110.501	24.08	13	49	383.645	65.17	28	139	180.182	23.6	14	73	40.5191	19.42	11	27	460.014	69.34	29	164	623	62.0919	5.30029
	Sequence	# PSMs	# Proteins	# Protein Groups	Protein Group Accessions	Modifications	MH+ [Da]	q-Value	PEP	A2	G2	XCorr A2	XCorr G2	B2	H2	XCorr B2	XCorr H2	C2	I2	XCorr C2	XCorr I2	D2	XCorr D2	E2	XCorr E2	F2	XCorr F2	# Missed Cleavages
	GGSGGSYGGGGSGGGYGGGSGSR	63	1	1	P35527		1791.73	0	1	High	High	5.76119	5.61804	High	High	4.60682	5.31264	High	High	5.97306	5.01774	High	5.96531	High	6.25615	High	4.9106	0
	SGGGGGGGLGSGGSIR	26	1	1	P35527		1232.6	0	1.412e-06	High	High	4.94141	4.97571	High	High	5.25842	2.56281	High	High	4.69527	3.70027	High	4.86162	High	4.94051	High	5.11508	0
	QGVDADINGLR	49	1	1	P35527	N8(Deamidated)	1158.57	0	0.001069	High	High	3.4365	3.10359	High	High	3.03303	3.58382	High	High	3.55129	3.57568	High	3.5401	High	3.16008	High	3.35449	0
	QEYEQLIAK	9	1	1	P35527		1121.58	0	0.01243	High	High	2.9357	2.16419					High	High	1.48544	2.69008	High	2.3464	High	2.66318	High	1.96024	0
	FSSSSGYGGGSSR	48	1	1	P35527		1235.53	0	0.0001442	High	High	2.80055	2.94327	High	High	3.34195	3.14225	High	High	1.76248	2.70771	High	3.39135	High	2.20362	High	2.96217	0
	KGPAAIQK	8	1	1	P35527		812.499	0	0.1247	High		2.66789			High		2.53298							High	2.82723			1
	QGVDADINGLR	22	1	1	P35527		1157.59	0	0.009349	High	High	2.51594	2.88933	High	High	2.43787	2.75114	High	High	2.84765	3.12782	High	3.08423	High	3.03294	High	3.46411	0
	TLLDIDNTR	46	2	2	O18740;P35527		1060.56	0	0.005885	High	High	2.48542	2.38485	High	High	2.17117	2.06939	High	High	2.49834	2.58852	High	2.53186	High	2.39869	High	2.36452	0
	QVLDNLTMEK	24	1	1	P35527	M8(Oxidation)	1206.6	0	0.003572	High	High	2.43373	2.46734	High	High	2.28689	2.63536	High	High	2.68366	2.70962	High	2.2384	High	2.99604	High	2.80197	0
	STMQELNSR	17	1	1	P35527	M3(Oxidation); N7(Deamidated)	1082.48	0	0.002279	High	High	2.42267	1.56221	High	High	2.63086	2.3563	High	High	2.43673	2.02109	High	2.2102	High	1.66937	High	2.04357	0
	STMQELNSR	10	1	1	P35527	M3(Oxidation); Q4(Deamidated); N7(Deamidated)	1083.46	0	0.008027	High	High	2.38764	1.63728	High		2.39063						High	1.91221	High	1.92172			0
	FEMEQNLR	12	1	1	P35527	M3(Oxidation)	1082.49	0	0.01085	High	High	2.07387	2.40059	High	High	1.87108	1.22972	High	High	1.79543	1.9343	High	2.01014			High	2.16728	0
	STMQELNSR	14	1	1	P35527	M3(Oxidation)	1081.49	0	0.01302	High	High	1.91275	1.80226	High	High	2.12489	1.9277		High		2.07227	High	1.53837	High	1.85251	High	2.1672	0
	TLLDIDNTR	17	2	2	O18740;P35527	N7(Deamidated)	1061.55	0	0.004947	High	High	1.43407	1.90434					High	High	1.70743	3.06688	High	2.23481	High	2.11214	High	2.77026	0
	VQALEEANNDLENK	40	1	1	P35527	N9(Deamidated)	1587.75	0	0.0008192		High		4.02338	High		2.82015			High		4.72678	High	2.71181	High	3.40065	High	4.14902	0
	MTLDDFR	19	1	1	P35527	M1(Oxidation)	913.408	0	0.1296		High		1.75605	High	High	2.34853	1.0902	High	High	1.71713	2.10503	High	1.97994			High	1.75531	0
	LASYLDK	9	22	10	P13645;P35527;F1PYU9;O18740;A0A5F4CGI1;F1Q0N9;F1Q0R0;J9P4H9;E2R7W6;E2R226		809.44	0	0.04174		High		1.93051	High	High	1.79797	1.51086					High	2.06263	High	2.14327	High	1.7647	0
	QGVDADINGLR	13	1	1	P35527	Q1(Deamidated); N8(Deamidated)	1159.56	0	0.001181		High		2.94017	High		1.53248			High		3.04529	High	3.2885	High	2.86452	High	3.28473	0
	VQALEEANNDLENK	17	1	1	P35527		1586.77	0	7.147e-05		High		2.70978	High		1.44182		High	High	2.12565	4.24109	High	4.17149	High	3.35761	High	3.94986	0
	QFSSSYLSR	9	1	1	P35527		1074.52	0	0.01046		High		2.00766					High	High	2.02757	2.20153	High	2.01578	High	1.7777	High	2.35583	0
	IKFEMEQNLR	23	1	1	P35527	M5(Oxidation)	1323.67	0	0.01321		High		2.77558						High		3.6446	High	3.39614			High	3.04791	1
	QVLDNLTMEK	8	1	1	P35527	Q1(Deamidated); M8(Oxidation)	1207.59	0	0.00247		High		1.87477						High		2.77089	High	2.34658	High	2.30685			0
	EIETYHNLLEGGQEDFESSGAGK	11	1	1	P35527		2510.13	0	5.907e-08										High		6.81545	High	1.73892			High	6.62475	0
	DQIVDLTVGNNK	2	1	1	P35527		1315.69	0	0.003343										High		3.21634			High	1.54986			0
	GGSGGSHGGGSGFGGESGGSYGGGEEASGSGGGYGGGSGK	14	1	1	P35527		3223.28	0	2.04408e-12										High		9.62143					High	9.26557	0
	EIETYHNLLEGGQEDFESSGAGK	15	1	1	P35527	Q13(Deamidated)	2511.14	0	0.0008985										High		6.50182					High	5.69866	0
	LASYLDKVQALEEANNDLENK	8	1	1	P35527		2377.19	0	1.872e-07										High		6.54458					High	5.43853	1
	DIENQYETQITQIEHEVSSSGQEVQSSAK	11	1	1	P35527		3264.52	0	4.07e-09										High		7.16797					High	4.94695	0
	KDIENQYETQITQIEHEVSSSGQEVQSSAK	1	1	1	P35527	Q13(Deamidated)	3393.6	0	0.0002282																	High	4.60263	1
	DIENQYETQITQIEHEVSSSGQEVQSSAK	32	1	1	P35527	Q9(Deamidated)	3265.52	0	5.125e-06										High		4.50685					High	4.52992	0
	GGSGGSYGGGSGSGGGSGGGYGGGSGGGHSGGSGGGHSGGSGGNYGGGSGSGGGSGGGYGGGSGSR	2	1	1	P35527		4972.94	0	0.0005057										High		2.97635					High	4.45039	0
	LASYLDKVQALEEANNDLENK	8	1	1	P35527	Q9(Deamidated)	2378.17	0	0.001138										High		4.96489					High	4.00868	1
	SDLEMQYETLQEELMALKK	6	1	1	P35527	M5(Oxidation); M15(Oxidation)	2331.11	0	2.923e-05										High		3.48718					High	3.83751	1
	DIENQYETQITQIEHEVSSSGQEVQSSAK	13	1	1	P35527	N4(Deamidated); Q5(Deamidated)	3266.5	0	0.0001268										High		4.30253					High	3.63736	0
	LASYLDKVQALEEANNDLENK	1	1	1	P35527	Q9(Deamidated); N20(Deamidated)	2379.17	0	0.007802																	High	3.60786	1
	KDIENQYETQITQIEHEVSSSGQEVQSSAK	9	1	1	P35527		3392.62	0	0.001256										High		3.63444					High	3.54565	1
	EIETYHNLLEGGQEDFESSGAGK	3	1	1	P35527	N7(Deamidated); Q13(Deamidated)	2512.12	0	0.000817										High		4.37204					High	3.54532	0
	GGGGSFGYSYGGGSGGGFSASSLGGGFGGGSR	3	1	1	P35527		2705.16	0	0.000969										High		2.7473					High	3.08846	0
	LEKEIETYHNLLEGGQEDFESSGAGK	1	1	1	P35527		2880.36	0	0.01093																	High	2.84042	1
	TLNDMRQEYEQLIAK	6	1	1	P35527	M5(Oxidation)	1867.92	0	0.0008345										High		2.71505					High	2.59829	1
	QEIECQNQEYSLLLSIK	2	1	1	P35527	C5(Carbamidomethyl)	2095.04	0	0.0002363										High		3.79946					High	2.40578	0
	SDLEMQYETLQEELMALK	5	1	1	P35527	M5(Oxidation); M15(Oxidation)	2203.02	0	0.0001809										High		4.82908					High	2.03967	0
	HGVQELEIELQSQLSK	5	1	1	P35527		1837.97	0	0.00537										High		2.69319					High	1.87564	0
	GSRGGSGGSYGGGGSGGGYGGGSGSR	1	1	1	P35527		2091.88	0	1.826e-06										High		5.55754							1
	NYSPYYNTIDDLK	1	1	1	P35527		1605.74	0	0.003474										High		2.29122							0
	STMQELNSR	4	1	1	P35527		1065.5	0.001	0.01429	High		2.03938							High		1.93806			High	2.02061	High	2.13536	0
	IKFEMEQNLR	3	1	1	P35527	M5(Oxidation); N8(Deamidated)	1324.66	0.001	0.004064										High		2.50794	High	2.27486					1
	IQDWYDK	2	1	1	P35527		967.452	0.002	0.005961													High	1.90904			High	1.67827	0
	QFSSSYLSR	4	1	1	P35527	Q1(Deamidated)	1075.51	0.002	0.04196		High		1.53656						High		1.66041	High	1.42264	High	1.37055			0
	TLNDMRQEYEQLIAK	3	1	1	P35527	N3(Deamidated); M5(Oxidation)	1868.91	0.002	0.04849										High		1.94615					High	1.85888	1
	QEYEQLIAK	1	1	1	P35527	Q5(Deamidated)	1122.57	0.002	0.04162										High		2.33918							0
	VQALEEANNDLENK	1	1	1	P35527	Q2(Deamidated); N9(Deamidated); N13(Deamidated)	1589.72	0.003	0.0137													High	3.55473					0
	IQDWYDKK	2	1	1	P35527		1095.55	0.003	0.06857										High		2.15881	High	1.81565					1
	GGSGGSYGGGSGSGGGSGGGYGGGSGGGHSGGSGGGHSGGSGGNYGGGSGSGGGSGGGYGGGSGSR	2	1	1	P35527	N44(Deamidated)	4973.96	0.003	0.04515																	High	3.19874	0
	MTLDDFR	1	1	1	P35527		897.413	0.003	0.04563																	High	1.44773	0
	QEIECQNQEYSLLLSIK	3	1	1	P35527	C5(Carbamidomethyl); Q6(Deamidated)	2096.04	0.005	0.06022																	High	2.82031	0
P02534	cRAP K1M1_SHEEP Keratin, type I microfibrillar 48 kDa, component 8C-1 OS=Ovis aries PE=1 SV=2	176.134	32.77	15	89	1.68851	3.4	2	2	7.93519	7.52	3	4	12.484	9.71	5	8	11.8115	13.59	6	7	11.1912	10.92	5	9	32.5055	16.26	7	20	97.3425	26.7	12	84	314.909	68.69	30	123	412	46.6448	4.80518
	Sequence	# PSMs	# Proteins	# Protein Groups	Protein Group Accessions	Modifications	MH+ [Da]	q-Value	PEP	A2	G2	XCorr A2	XCorr G2	B2	H2	XCorr B2	XCorr H2	C2	I2	XCorr C2	XCorr I2	D2	XCorr D2	E2	XCorr E2	F2	XCorr F2	# Missed Cleavages
	SNHEEEVNTLR	18	1	1	P02534		1327.62	0	0.03691	High	High	4.03992	1.99396		High		3.15889	High	High	3.2047	3.79681			High	3.77753			0
	DSLENTLTETEAR	15	6	3	P02534;P25690;L7N0H0		1478.7	0	0.01524	High		4.02274			High		3.53353		High		3.57373							0
	SNHEEEVNTLR	5	1	1	P02534	N2(Deamidated)	1328.61	0	0.07311	High		4.00608							High		2.27328							0
	LECEINTYR	11	14	7	Q15323;O76011;O76009;Q14525;P02534;P25690;L7N0H0	C3(Carbamidomethyl)	1197.56	0	0.06084	High	High	2.76414	2.18888		High		2.02807		High		2.01073			High	1.50428	High	1.54321	0
	AQYEALVETNR	4	2	2	P02534;P25690		1293.64	0	0.001559	High		2.74154							High		2.81911							0
	LECEINTYR	4	14	7	Q15323;O76011;O76009;Q14525;P02534;P25690;L7N0H0	C3(Carbamidomethyl); N6(Deamidated)	1198.54	0	0.05774	High	High	2.67798	1.94601						High		2.01885							0
	LVVQIDNAK	16	10	7	Q15323;O76009;Q14525;P02534;P25690;E2R7T3;L7N0H0	N7(Deamidated)	1000.57	0	0.07791	High	High	2.66697	2.32797		High		2.66595		High		2.35422							0
	ILDELTLCK	13	12	6	Q15323;O76011;P02534;P25690;L7N0H0;A0A5F4D683	C8(Carbamidomethyl)	1104.6	0	0.0528	High	High	2.56415	2.30358		High		2.31153		High		2.32506			High	1.52115			0
	ETMQFLNDR	13	17	10	Q15323;Q14532;O76011;O76015;O76009;Q14525;P02534;P25690;L7N0H0;A0A5F4D683	M3(Oxidation)	1169.53	0	0.1744	High	High	2.38479	1.45488		High		2.00784		High		2.32652	High	1.70223			High	1.43126	0
	TIEELQQK	49	14	8	Q15323;O76011;L7N0H0;A0A5F4D683;O76009;Q14525;P02534;P25690		988.532	0	0.09402	High	High	2.32431	2.27112		High		2.61096	High	High	2.0874	1.77978	High	2.06752	High	2.11559	High	1.93276	0
	ETMQFLNDR	15	17	10	Q15323;Q14532;O76011;O76015;O76009;Q14525;P02534;P25690;L7N0H0;A0A5F4D683	M3(Oxidation); N7(Deamidated)	1170.51	0	0.126	High	High	2.32177	2.29026		High		3.15677		High		2.66718							0
	QLVESDINGLR	7	6	2	P02534;L7N0H0	N8(Deamidated)	1244.65	0	0.00148	High		2.07169			High		2.2773		High		2.45684							0
	TIEELQQK	10	14	8	Q15323;O76011;L7N0H0;A0A5F4D683;O76009;Q14525;P02534;P25690	Q7(Deamidated)	989.516	0	0.1207	High		2.00725			High		2.47802											0
	LAADDFR	27	36	16	P13645;Q15323;Q14532;L7N0H0;A0A5F4D683;O76015;Q14525;P02534;F1PYU9;A0A5F4CGI1;F1Q0N9;E2R7T3;F1Q0R0;E2REU6;J9P4H9;E2R7W6		807.4	0	0.1693	High		1.99827		High	High	1.25298	1.99392		High		2.05628	High	1.92101	High	1.83062	High	1.84428	0
	DSLENTLTETEAR	4	6	3	P02534;P25690;L7N0H0	N5(Deamidated)	1479.68	0	0.003103	High		1.98872							High		3.50208							0
	LVVQIDNAK	16	10	7	Q15323;O76009;Q14525;P02534;P25690;E2R7T3;L7N0H0		999.583	0	0.1093	High		1.93966			High		2.36427											0
	CGPCNSYVR	3	1	1	P02534	C1(Carbamidomethyl); C4(Carbamidomethyl); N5(Deamidated)	1113.44	0	0.1267	High		1.57934			High		2.49827		High		2.08754							0
	LASYLEK	9	14	9	Q15323;O76011;O76009;Q14525;P02534;P25690;L7N0H0;E2R7T3;E2REU6		823.456	0	0.1606					High	High	1.68851	1.78441											0
	ENAELESR	2	6	2	P02534;L7N0H0		947.443	0	0.1157						High		2.63942					High	1.68337					0
	QNQEYQVLLDVR	3	10	8	Q15323;Q14532;O76011;O76009;Q14525;P02534;P25690;E2R7T3		1504.77	0	0.0002086										High		3.17106					High	2.3189	0
	CGPCNSYVR	2	1	1	P02534	C1(Carbamidomethyl); C4(Carbamidomethyl)	1112.46	0	0.08142						High		2.21489		High		2.59624							0
	SQQQEPLVCPNYQSYFR	13	2	2	P02534;P25690	C9(Carbamidomethyl); N11(Deamidated)	2144.97	0	9.43e-05										High		5.46515							0
	SQQQEPLVCPNYQSYFR	2	2	2	P02534;P25690	Q4(Deamidated); C9(Carbamidomethyl); Q13(Deamidated)	2145.97	0	0.0001874										High		4.95205							0
	QVVSSSEQLQSCQTEIIELR	2	1	1	P02534	C12(Carbamidomethyl)	2334.16	0	2.817e-06										High		4.88894							0
	GLLDSEDCKLPCNPCATTNACGK	1	1	1	P02534	C8(Carbamidomethyl); C12(Carbamidomethyl); C15(Carbamidomethyl); C21(Carbamidomethyl)	2581.12	0	3.487e-06										High		4.58012							1
	TITPCISSPCAPAAPCTPCVPR	2	1	1	P02534	C5(Carbamidomethyl); C10(Carbamidomethyl); C16(Carbamidomethyl); C19(Carbamidomethyl)	2413.11	0	1.038e-06										High		4.53452							0
	SQQQEPLVCPNYQSYFR	3	2	2	P02534;P25690	C9(Carbamidomethyl)	2143.99	0	1.642e-05										High		4.50581							0
	TVNALEVELQAQHNLR	1	2	2	P02534;P25690	N3(Deamidated); N14(Deamidated)	1836.93	0	0.0006304										High		4.3711							0
	TVNALEVELQAQHNLR	9	2	2	P02534;P25690		1834.98	0	4.266e-05										High		4.3275							0
	GLLDSEDCKLPCNPCATTNACGK	2	1	1	P02534	C8(Carbamidomethyl); C12(Carbamidomethyl); C15(Carbamidomethyl); N19(Deamidated); C21(Carbamidomethyl)	2582.1	0	3.879e-05										High		4.32235							1
	SQLGDRLNVEVDAAPTVDLNR	2	1	1	P02534		2282.17	0	0.00313										High		4.12648							1
	LNVEVDAAPTVDLNR	4	5	3	Q15323;P02534;L7N0H0		1625.85	0	7.828e-06										High		4.00849							0
	TKYETELGLR	3	2	1	P02534		1209.65	0	0.002172										High		3.90535							1
	GLLDSEDCKLPCNPCATTNACGK	1	1	1	P02534	C8(Carbamidomethyl); C12(Carbamidomethyl); N13(Deamidated); C15(Carbamidomethyl); N19(Deamidated); C21(Carbamidomethyl)	2583.1	0	0.002363										High		3.83184							1
	SQLGDRLNVEVDAAPTVDLNR	2	1	1	P02534	N8(Deamidated)	2283.18	0	0.0002508										High		3.81598							1
	TVNALEVELQAQHNLR	3	2	2	P02534;P25690	Q10(Deamidated)	1835.96	0	0.0001912										High		3.70785							0
	SDLEAQVESLK	1	8	5	Q15323;O76009;P02534;E2R7T3;L7N0H0		1218.62	0	0.005997										High		3.17787							0
	AQYEALVETNR	1	2	2	P02534;P25690	Q2(Deamidated)	1294.63	0	0.0009529										High		3.12252							0
	QNQEYQVLLDVR	7	10	8	Q15323;Q14532;O76011;O76009;Q14525;P02534;P25690;E2R7T3	Q3(Deamidated)	1505.76	0	0.001979										High		3.07685							0
	AQYEALVETNRR	2	2	2	P02534;P25690	N10(Deamidated)	1450.73	0	0.0008098										High		2.86641							1
	AQYEALVETNRR	2	2	2	P02534;P25690		1449.74	0	0.001873										High		2.61154							1
	QLVESDINGLRR	1	6	2	P02534;L7N0H0		1399.76	0	0.003783										High		2.2843							1
	QLERENAELESR	1	6	2	P02534;L7N0H0	Q1(Deamidated)	1474.71	0.001	0.1648	High		2.9851																1
	QLERENAELESR	10	6	2	P02534;L7N0H0		1473.73	0.001	0.008834	High		2.61092						High	High	2.64308	2.48182			High	2.28592			1
	ENAELESR	3	6	2	P02534;L7N0H0	N2(Deamidated)	948.427	0.001	0.2098	High		2.414			High		2.50463		High		2.69199							0
	QLVESDINGLR	2	6	2	P02534;L7N0H0		1243.66	0.001	0.0343	High		1.90638							High		2.15588							0
	YETELGLR	2	2	1	P02534		980.505	0.001	0.1089	High		1.87916							High		1.93641							0
	QLVESDINGLRR	7	6	2	P02534;L7N0H0	N8(Deamidated)	1400.75	0.001	0.02945		High		2.25511						High		2.81616							1
	QLVESDINGLRR	1	6	2	P02534;L7N0H0	Q1(Deamidated); N8(Deamidated)	1401.73	0.001	0.01965										High		3.5185							1
	ETMQFLNDR	1	17	10	Q15323;Q14532;O76011;O76015;O76009;Q14525;P02534;P25690;L7N0H0;A0A5F4D683		1153.53	0.001	0.03506										High		2.63854							0
	LNVEVDAAPTVDLNR	1	5	3	Q15323;P02534;L7N0H0	N14(Deamidated)	1626.83	0.001	0.01786										High		2.57814							0
	TIEELQQK	1	14	8	Q15323;O76011;L7N0H0;A0A5F4D683;O76009;Q14525;P02534;P25690	Q6(Deamidated); Q7(Deamidated)	990.5	0.002	0.1727	High		1.99985																0
	GLLDSEDCK	2	2	2	P02534;P25690	C8(Carbamidomethyl)	1036.46	0.002	0.04787	High		1.48239							High		2.0284							0
	DVEEWYIR	3	2	2	P02534;P25690		1109.53	0.002	0.05595										High		1.61116	High	1.1228					0
	ARLECEINTYR	1	14	7	Q15323;O76011;O76009;Q14525;P02534;P25690;L7N0H0	C5(Carbamidomethyl)	1424.69	0.002	0.0389										High		2.97386							1
	QVVSSSEQLQSCQTEIIELRR	1	1	1	P02534	C12(Carbamidomethyl)	2490.26	0.002	0.04117										High		1.59475							1
J9P9V0	Tyrosine 3-monooxygenase/tryptophan 5-monooxygenase activation protein epsilon OS=Canis lupus familiaris OX=9615 GN=YWHAE PE=3 SV=2 - [J9P9V0_CANLF]													13.641	15.83	4	7	26.767	28.75	8	14	46.1905	49.17	10	21	16.2698	21.67	6	9					54.5087	60	16	24	240	27.4016	4.89404
	Sequence	# PSMs	# Proteins	# Protein Groups	Protein Group Accessions	Modifications	MH+ [Da]	q-Value	PEP	A2	G2	XCorr A2	XCorr G2	B2	H2	XCorr B2	XCorr H2	C2	I2	XCorr C2	XCorr I2	D2	XCorr D2	E2	XCorr E2	F2	XCorr F2	# Missed Cleavages
	EAAENSLVAYK	5	4	2	J9P9V0;A0A5F4BVY6		1194.6	0	0.0005779		High		2.94892						High		3.13079	High	2.80665	High	2.71188	High	2.79551	0
	EAAENSLVAYK	7	4	2	J9P9V0;A0A5F4BVY6	N5(Deamidated)	1195.58	0	0.003673		High		2.37161						High		2.1311	High	2.4857	High	2.43962	High	2.09884	0
	YLAEFATGNDR	4	4	2	J9P9V0;A0A5F4BVY6		1256.59	0	0.004091		High		1.71426						High		2.31032	High	2.07256	High	1.95435			0
	VAGMDVELTVEER	5	6	2	J9P9V0;A0A5F4BVY6	M4(Oxidation)	1463.7	0	2.545e-05		High		1.78384						High		3.1511			High	2.1997	High	3.61682	0
	AASDIAMTELPPTHPIR	8	4	2	J9P9V0;A0A5F4BVY6	M7(Oxidation)	1835.93	0	1.551e-05										High		3.67107					High	3.06469	0
	DSTLIMQLLR	3	14	8	A0A5F4CT62;J9P6N4;F1PKW7;J9NRH5;F1PQ93;J9P9V0;J9PAA1;A0A5F4BVY6	M6(Oxidation)	1205.66	0	0.005246										High		2.39536					High	2.47578	0
	YLAEFATGNDRK	5	4	2	J9P9V0;A0A5F4BVY6		1384.68	0	0.001717		High		2.06009						High		3.01478					High	2.40052	1
	LICCDILDVLDK	1	4	2	J9P9V0;A0A5F4BVY6	C3(Carbamidomethyl); C4(Carbamidomethyl)	1476.74	0	0.003745																	High	1.86409	0
	YLAEFATGNDRK	1	4	2	J9P9V0;A0A5F4BVY6	N9(Deamidated)	1385.67	0	0.002921										High		3.31448							1
	IISSIEQKEENKGGEDK	1	5	2	J9P9V0;A0A5F4BVY6		1903.96	0	0.008494										High		2.29977							2
	YDEMVESMKK	2	4	1	J9P9V0	M4(Oxidation); M8(Oxidation)	1291.56	0.001	0.02211										High		2.25196			High	2.86178			1
	AAFDDAIAELDTLSEESYK	2	4	2	J9P9V0;A0A5F4BVY6		2087.97	0.001	0.01393										High		1.83545					High	1.91939	0
	LAEQAERYDEMVESMKK	1	4	1	J9P9V0	M11(Oxidation); M15(Oxidation)	2088.96	0.001	0.02266										High		2.80169							2
	NLLSVAYK	11	18	9	A0A5F4CT62;J9P6N4;J9P9V0;F1PKW7;J9NRH5;F1PQ93;J9PAA1;A0A5F4BVY6;E2QZT7		907.525	0.002	0.04291		High		1.74039						High		2.00678	High	1.82406	High	2.28031	High	2.14476	0
	NLLSVAYK	4	18	9	A0A5F4CT62;J9P6N4;J9P9V0;F1PKW7;J9NRH5;F1PQ93;J9PAA1;A0A5F4BVY6;E2QZT7	N1(Deamidated)	908.509	0.002	0.04901										High		1.89116			High	1.7397	High	1.34271	0
	HLIPAANTGESK	1	4	2	J9P9V0;A0A5F4BVY6		1237.65	0.002	0.04534										High		2.75414							0
	LAEQAERYDEMVESMK	1	4	1	J9P9V0	M11(Oxidation); M15(Oxidation)	1960.86	0.002	0.05146										High		2.29255							1
	DSTLIMQLLR	1	14	8	A0A5F4CT62;J9P6N4;F1PKW7;J9NRH5;F1PQ93;J9P9V0;J9PAA1;A0A5F4BVY6		1189.66	0.002	0.03652										High		1.49239							0
	QMVETELK	7	4	2	J9P9V0;A0A5F4BVY6	M2(Oxidation)	993.492	0.003	0.008991		High		2.02714						High		2.3221	High	2.27513	High	2.12499	High	2.14749	0
	YDEMVESMK	1	4	1	J9P9V0	M4(Oxidation); M8(Oxidation)	1163.46	0.003	1															High	1.87452			0
	IISSIEQK	1	5	2	J9P9V0;A0A5F4BVY6		917.53	0.003	0.04507																	High	1.56521	0
	KEAAENSLVAYK	1	4	2	J9P9V0;A0A5F4BVY6		1322.7	0.003	0.06098										High		2.18084							1
	EDLVYQAK	1	4	1	J9P9V0		965.494	0.004	1															High	2.51902			0
	IISSIEQKEENK	1	5	2	J9P9V0;A0A5F4BVY6		1417.75	0.004	0.07772										High		3.26247							1
P51147	Ras-related protein Rab-5C OS=Canis lupus familiaris OX=9615 GN=RAB5C PE=2 SV=1 - [RAB5C_CANLF]																	10.3333	16.2	3	5	29.5771	59.72	9	11									27.2232	40.28	6	9	216	23.4408	8.41162
	Sequence	# PSMs	# Proteins	# Protein Groups	Protein Group Accessions	Modifications	MH+ [Da]	q-Value	PEP	A2	G2	XCorr A2	XCorr G2	B2	H2	XCorr B2	XCorr H2	C2	I2	XCorr C2	XCorr I2	D2	XCorr D2	E2	XCorr E2	F2	XCorr F2	# Missed Cleavages
	GVDLQENSPASR	3	1	1	P51147		1272.62	0	0.0005398										High		3.15321			High	3.18883	High	2.78287	0
	NEPQNAAGAPSR	2	1	1	P51147		1211.58	0	0.003551										High		2.87279			High	2.92027			0
	LVLLGESAVGK	5	5	3	E2QW69;P18066;P51147		1085.66	0	0.001039										High		2.25418			High	2.04369	High	2.44126	0
	QASPNIVIALAGNK	2	2	1	P51147		1395.79	0	6.968e-05										High		2.94021					High	3.48733	0
	GGAARPNGPAAGNK	1	2	1	P51147		1237.64	0	0.0002201																	High	3.4489	0
	AVEFQEAQAYADDNSLLFMETSAK	1	1	1	P51147	M19(Oxidation)	2694.22	0	0.005704																	High	2.97729	0
	TAMNVNEIFMAIAK	5	1	1	P51147	M3(Oxidation); M10(Oxidation)	1584.78	0	0.0003047										High		3.62202					High	2.83901	0
	FEIWDTAGQER	1	5	3	E2QW69;P18066;P51147		1351.63	0	0.005727																	High	1.83287	0
	AVEFQEAQAYADDNSLLFMETSAK	1	1	1	P51147	N14(Deamidated); M19(Oxidation)	2695.22	0	0.001916										High		4.1							0
	GVDLQENSPASR	2	1	1	P51147	Q5(Deamidated)	1273.6	0.001	1															High	2.18047			0
	YHSLAPMYYR	1	5	3	E2QW69;P18066;P51147	M7(Oxidation)	1316.61	0.002	0.03713																	High	2.42835	0
	GAQAAIVVYDITNTDTFAR	1	2	1	P51147		2026.02	0.008	0.08928																	High	2.72874	0
E2QW69	RAB5B, member RAS oncogene family OS=Canis lupus familiaris OX=9615 GN=RAB5B PE=4 SV=1 - [E2QW69_CANLF]									2.12087	11.16	2	2	4.47911	11.63	2	2	8.6512	22.33	4	4	38.8467	59.53	9	16									26.8282	49.3	7	10	215	23.6919	8.1333
	Sequence	# PSMs	# Proteins	# Protein Groups	Protein Group Accessions	Modifications	MH+ [Da]	q-Value	PEP	A2	G2	XCorr A2	XCorr G2	B2	H2	XCorr B2	XCorr H2	C2	I2	XCorr C2	XCorr I2	D2	XCorr D2	E2	XCorr E2	F2	XCorr F2	# Missed Cleavages
	SEPQNLGGAAGR	6	2	1	E2QW69		1156.57	0	0.001191									High	High	2.12087	2.05308	High	1.79346	High	2.33817	High	2.03247	0
	LVLLGESAVGK	5	5	3	E2QW69;P18066;P51147		1085.66	0	0.001039										High		2.25418			High	2.04369	High	2.44126	0
	TAMNVNDLFLAIAK	4	2	1	E2QW69	M3(Oxidation)	1536.81	0	4.768e-05										High		3.42768					High	3.55062	0
	QASPSIVIALAGNK	3	1	1	E2QW69		1368.78	0	9.522e-05										High		3.92313					High	3.06169	0
	MVEYEEAQAYADDNSLLFMETSAK	2	1	1	E2QW69	M1(Oxidation); M19(Oxidation)	2787.2	0	4.533e-06										High		5.64705					High	2.99383	0
	GAQAAIVVYDITNQETFAR	2	1	1	E2QW69		2067.05	0	0.0003681										High		2.07924					High	2.47582	0
	FEIWDTAGQER	1	5	3	E2QW69;P18066;P51147		1351.63	0	0.005727																	High	1.83287	0
	GVDLHEQSQQNK	4	2	1	E2QW69		1382.67	0.001	0.02205									High	High	1.6964	2.90586			High	2.07932			0
	STARPNGQPQASK	4	2	1	E2QW69	N6(Deamidated)	1342.67	0.001	1													High	2.68565	High	2.19002	High	2.59927	0
	MVEYEEAQAYADDNSLLFMETSAK	1	1	1	E2QW69	M1(Oxidation); Q8(Deamidated); M19(Oxidation)	2788.2	0.001	0.01213																	High	3.11058	0
	YHSLAPMYYR	1	5	3	E2QW69;P18066;P51147	M7(Oxidation)	1316.61	0.002	0.03713																	High	2.42835	0
	STARPNGQPQASK	1	2	1	E2QW69	N6(Deamidated); Q8(Deamidated); Q10(Deamidated)	1344.64	0.005	0.05975																	High	2.77866	0
A0A5F4BSL9	Uncharacterized protein OS=Canis lupus familiaris OX=9615 PE=3 SV=1 - [A0A5F4BSL9_CANLF]													1.93912	24.53	3	3	3.43422	24.53	3	3	6.60391	58.49	3	5									18.9456	26.42	5	7	106	12.4402	4.60205
	Sequence	# PSMs	# Proteins	# Protein Groups	Protein Group Accessions	Modifications	MH+ [Da]	q-Value	PEP	A2	G2	XCorr A2	XCorr G2	B2	H2	XCorr B2	XCorr H2	C2	I2	XCorr C2	XCorr I2	D2	XCorr D2	E2	XCorr E2	F2	XCorr F2	# Missed Cleavages
	YESLTDPSKLDSGK	3	2	2	E2RLS3;A0A5F4BSL9		1539.75	0	0.005413										High		3.44545	High	1.98416	High	1.60019			1
	ELISNSSDALDK	3	1	1	A0A5F4BSL9		1291.64	0	0.0005387										High		2.57828	High	1.93912			High	2.59705	0
	ELISNSSDALDKIR	2	1	1	A0A5F4BSL9		1560.82	0	0.0004033										High		3.739							1
	ELISNSSDALDKIR	1	1	1	A0A5F4BSL9	N5(Deamidated)	1561.81	0	0.005422										High		2.43886							1
	YESLTDPSK	4	2	2	E2RLS3;A0A5F4BSL9		1039.49	0.001	0.03339										High		1.86101	High	1.12371	High	1.81697	High	1.67815	0
	ELISNSSDALDK	2	1	1	A0A5F4BSL9	N5(Deamidated)	1292.62	0.001	1															High	1.61725	High	2.32871	0
	IRYESLTDPSK	1	2	2	E2RLS3;A0A5F4BSL9		1308.68	0.004	0.07031										High		2.80297							1
	MPEETQTQDQPMEEEEVETFAFQAEIAQLMSLIINTFYSNK	2	1	1	A0A5F4BSL9	Q6(Deamidated)	4811.22	0.006	0.07783																	High	2.98641	0
P04264	cRAP K2C1_HUMAN Keratin, type II cytoskeletal 1 OS=Homo sapiens GN=KRT1 PE=1 SV=6	188.573	25.35	16	80	103.211	18.51	16	60	251.134	39.81	25	110	539.336	36.7	29	238	178.12	28.93	18	80	516.33	57.08	34	209	280.78	27.53	20	129	86.1493	21.77	14	49	546.434	57.39	36	224	643	65.8469	8.11865
	Sequence	# PSMs	# Proteins	# Protein Groups	Protein Group Accessions	Modifications	MH+ [Da]	q-Value	PEP	A2	G2	XCorr A2	XCorr G2	B2	H2	XCorr B2	XCorr H2	C2	I2	XCorr C2	XCorr I2	D2	XCorr D2	E2	XCorr E2	F2	XCorr F2	# Missed Cleavages
	GGGGGGYGSGGSSYGSGGGSYGSGGGGGGGR	22	1	1	P04264		2383.95	0	1	High	High	6.95684	4.88532		High		5.86103	High	High	8.24999	7.18654	High	6.71606	High	8.44846	High	7.35723	0
	SKAEAESLYQSK	60	1	1	P04264		1340.67	0	0.07383	High	High	3.91271	3.87764	High	High	3.70714	3.62179	High	High	4.10981	3.76254	High	4.17481	High	3.5099	High	3.53792	1
	FLEQQNQVLQTK	76	4	3	P35908;P04264;Q6EIZ1		1475.79	0	0.0008983	High	High	3.8691	4.15806	High	High	3.19483	3.7022	High	High	4.29013	4.49592	High	3.83035	High	3.2475	High	4.32065	0
	TNAENEFVTIKK	59	2	1	P04264		1393.73	0	1.981e-05	High	High	3.72658	4.31789	High	High	2.5199	2.04065	High	High	4.73112	4.16636	High	4.7357	High	4.70613	High	4.3302	1
	TNAENEFVTIKK	56	2	1	P04264	N5(Deamidated)	1394.72	0	0.0001304	High	High	3.47631	4.38804	High	High	2.57619	3.11409	High	High	4.11384	4.37323	High	4.8489	High	4.72858	High	4.02496	1
	NMQDMVEDYR	36	1	1	P04264	M2(Oxidation); M5(Oxidation)	1332.52	0	0.0005042	High	High	3.21805	2.95524	High	High	3.26385	2.57662	High	High	3.03512	2.72506	High	2.93013	High	2.72826	High	2.19528	0
	FLEQQNQVLQTK	166	4	3	P35908;P04264;Q6EIZ1	Q7(Deamidated)	1476.77	0	0.0007594	High	High	3.06589	3.27537	High	High	2.14218	3.91126	High	High	3.43725	4.10282	High	4.53366	High	3.39174	High	4.39433	0
	TNAENEFVTIK	22	2	1	P04264		1265.64	0	0.0005474	High	High	3.0137	2.90293	High	High	3.235	3.0912	High	High	3.19089	2.9852	High	3.05184	High	2.87016	High	3.07012	0
	AEAESLYQSK	21	1	1	P04264		1125.54	0	0.001384	High	High	2.85896	2.69491	High	High	2.98968	2.9483	High	High	2.70718	2.94481	High	2.56031	High	2.57983	High	2.82727	0
	KDVDGAYMTK	6	1	1	P04264	M8(Oxidation)	1143.54	0	0.0002655	High	High	2.79267	2.18954	High		2.62686		High		3.24361		High	2.96427	High	2.86418			1
	TNAENEFVTIK	33	2	1	P04264	N5(Deamidated)	1266.62	0	0.0002482	High	High	2.41111	2.36878					High	High	3.01117	3.20688	High	2.86481	High	2.59718	High	2.9454	0
	YEELQITAGR	27	1	1	P04264		1179.6	0	0.003481	High	High	2.39131	2.54703	High	High	2.20474	1.82	High	High	2.95138	3.28403	High	2.55831	High	2.02403	High	2.57711	0
	IEISELNR	21	2	2	P35908;P04264		973.531	0	0.008521	High	High	2.34426	2.40032		High		2.30879	High	High	1.80658	2.16745	High	2.62273	High	2.33491	High	2.50844	0
	TLLEGEESR	66	3	2	P04264;F1PTY1		1033.52	0	0.005236	High	High	2.24185	2.35798	High	High	2.4832	2.25529	High	High	2.32353	2.49307	High	2.51171	High	2.50924	High	2.06352	0
	AEAESLYQSK	7	1	1	P04264	Q8(Deamidated)	1126.53	0	0.003175	High	High	2.23405	2.00463		High		2.61352	High	High	2.89341	2.86756	High	2.55189	High	2.43523			0
	DYQELMNTK	19	3	2	P04264;F1PTY1	M6(Oxidation)	1157.52	0	0.005531	High	High	2.20341	2.00439	High	High	1.99338	1.76912	High	High	2.27931	2.16054	High	2.10651	High	1.87219	High	1.80378	0
	DVDGAYMTK	24	1	1	P04264	M7(Oxidation)	1015.44	0	0.01962	High	High	1.94333	1.99039	High	High	2.38367	1.72441	High	High	2.20888	2.05976	High	2.21034	High	1.84225	High	2.05	0
	SLVNLGGSK	22	2	1	P04264		874.5	0	0.03348	High	High	1.88753	1.9729	High	High	2.14363	1.78924	High	High	2.06918	1.98398	High	1.86598	High	1.94068	High	2.03935	0
	NMQDMVEDYR	11	1	1	P04264	N1(Deamidated); M2(Oxidation); M5(Oxidation)	1333.5	0	0.007689	High		1.40428		High		0.893882			High		1.50973	High	1.4511	High	1.59425			0
	DYQELMNTK	17	3	2	P04264;F1PTY1	M6(Oxidation); N7(Deamidated)	1158.5	0	0.1413		High		2.03778	High	High	2.38192	2.53523	High	High	1.60212	2.20372	High	2.46104	High	2.03588	High	2.23463	0
	TNAENEFVTIK	3	2	1	P04264	N2(Deamidated); N5(Deamidated)	1267.6	0	0.004195					High		1.71199			High		3.00212	High	1.8045					0
	YEDEINK	1	14	6	F1PVL5;F1PTY1;J9NSI1;P35908;P04264;Q6EIZ1		910.415	0	0.01627					High		1.67705												0
	YEDEINKR	4	14	6	F1PVL5;F1PTY1;J9NSI1;P35908;P04264;Q6EIZ1		1066.52	0	0.02176					High		1.1479		High	High	1.30967	1.57104	High	1.76088					1
	WELLQQVDTSTR	6	2	1	P04264		1475.75	0	0.009216					High		0.972137			High		3.82997					High	2.95041	0
	QISNLQQSISDAEQR	19	1	1	P04264		1716.85	0	0.0001299									High	High	3.8215	3.99504	High	3.9005	High	1.71549	High	4.05002	0
	NSKIEISELNR	6	1	1	P04264	N1(Deamidated)	1303.69	0	0.005133		High		2.28501					High	High	3.32309	3.55172	High	2.90875			High	3.12938	1
	FLEQQNQVLQTK	21	4	3	P35908;P04264;Q6EIZ1	Q5(Deamidated); Q7(Deamidated)	1477.75	0	0.002858		High		2.26614					High	High	3.30616	3.24454	High	2.36146	High	2.22628			0
	SGGGFSSGSAGIINYQR	9	1	1	P04264		1657.79	0	5.987e-06									High	High	2.98842	4.3061	High	2.06076			High	4.22247	0
	QISNLQQSISDAEQR	2	1	1	P04264	Q7(Deamidated); Q14(Deamidated)	1718.82	0	0.01075									High	High	2.70879	2.46868							0
	LNDLEDALQQAK	9	1	1	P04264		1357.7	0	4.196e-05		High		1.69221					High	High	2.13187	3.78015	High	3.23539	High	2.15483	High	3.17312	0
	LDSELKNMQDMVEDYR	13	1	1	P04264	M8(Oxidation); M11(Oxidation)	2017.88	0	1.08e-07		High		2.47702					High	High	1.91072	3.79501	High	3.84487	High	1.75721	High	3.30752	1
	SLDLDSIIAEVK	35	10	4	P04264;F1PVL5;F1PTY1;J9NSI1		1302.72	0	8.794e-05									High	High	1.8477	3.35744	High	2.1952			High	3.48817	0
	SLNNQFASFIDK	34	2	1	P04264	N4(Deamidated)	1384.67	0	0.000177									High	High	1.40687	3.66079	High	2.54569			High	3.22067	0
	NSKIEISELNR	11	1	1	P04264		1302.7	0	0.007814		High		3.69436						High		3.47857	High	3.58846			High	3.0617	1
	LLRDYQELMNTK	6	3	2	P04264;F1PTY1	M9(Oxidation)	1539.78	0	8.306e-05										High		3.63085	High	3.52631			High	1.99509	1
	NKYEDEINKR	18	2	1	P04264		1308.65	0	0.01358		High		3.24071						High		2.40348	High	3.49102			High	3.17986	2
	LRSEIDNVKK	11	1	1	P04264		1201.69	0	0.004215		High		3.33465									High	3.40192			High	3.07175	2
	NKYEDEINKR	21	2	1	P04264	N1(Deamidated)	1309.64	0	0.005033		High		2.88955						High		2.58726	High	3.36296			High	2.9075	2
	LDSELKNMQDMVEDYR	17	1	1	P04264	N7(Deamidated); M8(Oxidation); M11(Oxidation)	2018.87	0	0.0005028		High		2.46693						High		3.68374	High	3.301	High	2.71219	High	2.95843	1
	SLNNQFASFIDK	10	2	1	P04264		1383.69	0	0.0008688										High		3.71821	High	3.04988			High	3.75471	0
	SKAEAESLYQSK	3	1	1	P04264	Q10(Deamidated)	1341.65	0	0.003346										High		2.65906	High	2.73769					1
	YEELQITAGR	4	1	1	P04264	Q5(Deamidated)	1180.58	0	0.00113										High		2.48639	High	2.46211	High	1.74389	High	2.92158	0
	SGGGFSSGSAGIINYQR	8	1	1	P04264	N14(Deamidated)	1658.78	0	0.0002568										High		3.35335	High	1.97483			High	2.6423	0
	LNDLEDALQQAK	3	1	1	P04264	N2(Deamidated)	1358.68	0	0.001445										High		3.12625	High	1.89704					0
	GSYGSGGSSYGSGGGSYGSGGGGGGHGSYGSGSSSGGYR	7	1	1	P04264		3312.31	0	9.911e-10										High		6.22116					High	5.66475	0
	MSGECAPNVSVSVSTSHTTISGGGSR	12	1	1	P04264	M1(Oxidation); C5(Carbamidomethyl)	2581.16	0	1.433e-06										High		4.57043					High	4.73784	0
	NKLNDLEDALQQAK	10	1	1	P04264		1599.83	0	1.014e-05										High		4.48832					High	4.55799	1
	FSSCGGGGGSFGAGGGFGSR	13	1	1	P04264	C4(Carbamidomethyl)	1765.74	0	2.246e-06										High		4.68622					High	4.41172	0
	MSGECAPNVSVSVSTSHTTISGGGSR	5	1	1	P04264	M1(Oxidation); C5(Carbamidomethyl); N8(Deamidated)	2582.16	0	2.95e-05										High		4.32271					High	4.2589	0
	NKLNDLEDALQQAK	8	1	1	P04264	N4(Deamidated)	1600.82	0	0.001771										High		2.59731					High	3.68489	1
	QISNLQQSISDAEQR	12	1	1	P04264	Q6(Deamidated)	1717.84	0	0.0001781										High		4.34322					High	3.59598	0
	SLNNQFASFIDKVR	3	2	1	P04264		1638.86	0	0.0003307																	High	3.31012	1
	QISNLQQSISDAEQRGENALK	4	1	1	P04264		2329.17	0	0.002841										High		2.88012					High	2.20777	1
	SLNNQFASFIDK	4	2	1	P04264	N3(Deamidated); N4(Deamidated)	1385.66	0	0.005507										High		2.28334					High	1.86732	0
	GENALKDAK	3	1	1	P04264		945.5	0	0.1425						High		2.61329											1
	KQISNLQQSISDAEQR	1	1	1	P04264		1844.95	0	0.0003418										High		4.36449							1
	RTNAENEFVTIK	1	2	1	P04264		1421.74	0	0.01298										High		2.81535							1
	NMQDMVEDYR	1	1	1	P04264	M5(Oxidation)	1316.53	0	0.01296										High		2.09468							0
	VDQLKSDQSR	2	2	1	P04264		1175.6	0.001	0.1388	High		2.44625						High		2.35844								1
	GSGGGSSGGSIGGRGSSSGGVK	3	1	1	P04264		1751.83	0.001	1	High		2.00646						High		2.93662				High	2.94528			1
	TNAENEFVTIKK	6	2	1	P04264	N2(Deamidated); N5(Deamidated)	1395.7	0.001	0.0007073		High		2.85448		High		3.24956		High		2.35299	High	3.28134					1
	SDQSRLDSELK	3	1	1	P04264		1277.63	0.001	0.03215		High		2.54944									High	2.77441					1
	NMQDMVEDYRNK	2	1	1	P04264	M2(Oxidation); M5(Oxidation)	1574.66	0.001	0.001989													High	2.6528					1
	NKYEDEINK	3	2	1	P04264		1152.55	0.001	0.02482										High		3.06585	High	2.12435			High	1.46925	1
	IEISELNR	3	2	2	P35908;P04264	N7(Deamidated)	974.515	0.001	1										High		1.87019			High	2.25608			0
	QISNLQQSISDAEQRGENALK	4	1	1	P04264	Q1(Deamidated)	2330.18	0.001	0.03414										High		2.52582					High	2.99324	1
	WELLQQVDTSTR	2	2	1	P04264	Q6(Deamidated)	1476.73	0.001	0.01529										High		2.36767					High	2.71762	0
	SLNNQFASFIDKVR	4	2	1	P04264	N4(Deamidated)	1639.84	0.001	0.01646																	High	1.85526	1
	RVDQLKSDQSR	1	2	1	P04264		1331.71	0.001	0.03531										High		2.59266							2
	GGSGGGGGGSSGGRGSGGGSSGGSIGGR	1	1	1	P04264		2079.92	0.001	0.01435										High		2.27231							1
	DVDGAYMTK	2	1	1	P04264		999.444	0.002	0.03316															High	1.23983	High	1.9658	0
	DYQELMNTK	2	3	2	P04264;F1PTY1		1141.52	0.002	0.03283										High		1.8737					High	1.75876	0
	THNLEPYFESFINNLR	2	1	1	P04264	N14(Deamidated)	1994.96	0.003	0.04573																	High	2.53746	0
	SLVNLGGSK	2	2	1	P04264	N4(Deamidated)	875.483	0.004	0.01483													High	1.86727					0
	LNDLEDALQQAKEDLAR	1	1	1	P04264		1941.99	0.005	0.06133																	High	1.86177	1
	SDQSRLDSELK	1	1	1	P04264	Q3(Deamidated)	1278.62	0.005	0.08138										High		2.74777							1
	SEIDNVK	2	1	1	P04264		804.41	0.006	0.03013					High		1.6552						High	1.70606					0
	SISISVAR	1	1	1	P04264		832.489	0.008	0.09295																	High	1.80103	0
	QISNLQQSISDAEQRGENALKDAK	1	1	1	P04264		2643.33	0.008	0.124										High		1.95198							2
	SEIDNVKK	1	1	1	P04264		932.505	0.009	0.03964									High		2.16888								1
	RVDQLKSDQSR	1	2	1	P04264	Q4(Deamidated)	1332.69	0.009	0.1277										High		1.78037							2
E2R9Y9	60S acidic ribosomal protein P2 OS=Canis lupus familiaris OX=9615 GN=RPLP2 PE=3 SV=1 - [E2R9Y9_CANLF]																	3.66273	17.39	2	2	32.3014	64.35	5	9									52.9948	64.35	5	14	115	11.6989	4.61475
	Sequence	# PSMs	# Proteins	# Protein Groups	Protein Group Accessions	Modifications	MH+ [Da]	q-Value	PEP	A2	G2	XCorr A2	XCorr G2	B2	H2	XCorr B2	XCorr H2	C2	I2	XCorr C2	XCorr I2	D2	XCorr D2	E2	XCorr E2	F2	XCorr F2	# Missed Cleavages
	NIEDVIAQGIGK	5	1	1	E2R9Y9		1256.68	0	0.0002042										High		3.23912			High	1.83308	High	3.18908	0
	LASVPAGGAVAVSAAPGSAAPAAGAAPAAAEEK	9	1	1	E2R9Y9		2758.44	0	1.285e-05										High		6.01613					High	5.84952	0
	LASVPAGGAVAVSAAPGSAAPAAGAAPAAAEEKKDEK	4	1	1	E2R9Y9		3258.7	0	0.0001466										High		3.93467					High	4.22196	2
	KEESEESDDDMGFGLFD	3	2	1	E2R9Y9	M11(Oxidation)	1965.75	0	0.009182										High		3.13944					High	2.85203	1
	VISELNGK	4	2	1	E2R9Y9	N6(Deamidated)	860.472	0.002	0.03832										High		2.29924			High	1.82965	High	2.52578	0
J9P3Z7	Emerin OS=Canis lupus familiaris OX=9615 GN=EMD PE=4 SV=2 - [J9P3Z7_CANLF]																	5.97669	12.31	3	3	34.38	57.69	11	13									41.6504	53.85	10	13	260	29.3573	5.26221
	Sequence	# PSMs	# Proteins	# Protein Groups	Protein Group Accessions	Modifications	MH+ [Da]	q-Value	PEP	A2	G2	XCorr A2	XCorr G2	B2	H2	XCorr B2	XCorr H2	C2	I2	XCorr C2	XCorr I2	D2	XCorr D2	E2	XCorr E2	F2	XCorr F2	# Missed Cleavages
	QAPGAGLGQDR	4	2	1	J9P3Z7		1069.54	0	0.0104										High		2.54301			High	1.70448	High	2.53399	0
	FSDLDSASVDSDMYDLPK	3	1	1	J9P3Z7	M13(Oxidation)	2020.87	0	7.957e-05										High		5.73279					High	4.33531	0
	GYGDDYYEESYLSTR	3	2	1	J9P3Z7		1817.75	0	3.802e-05										High		3.7417					High	4.04912	0
	SSLGLSYYPTPSSTSPISSSSSSPTSWLTR	3	2	1	J9P3Z7		3120.5	0	0.00197										High		4.62352					High	3.18098	0
	DSAYQNIVHYRPVSNISR	1	2	1	J9P3Z7		2119.07	0	0.0003728																	High	3.13324	0
	FSDLDSASVDSDMYDLPKKEDALLYQSK	1	1	1	J9P3Z7	M13(Oxidation); Q26(Deamidated)	3197.49	0	0.01079																	High	2.97615	2
	QYNIPHGPVVGSTR	3	1	1	J9P3Z7		1524.79	0	0.009582										High		2.75215					High	2.62353	0
	KEDALLYQSK	2	2	1	J9P3Z7		1194.64	0	0.005267										High		2.45109					High	2.17636	1
	TYGDPEPVGSSK	2	2	1	J9P3Z7		1236.57	0	0.0003435										High		2.93331					High	2.08175	0
	DDSLFSSEEDSKDR	1	2	1	J9P3Z7		1629.69	0	0.004859										High		3.21468							1
	DDSLFSSEEDSK	1	2	1	J9P3Z7		1358.56	0.001	1															High	2.37786			0
	LSPPNSSAFNFSYR	2	1	1	J9P3Z7		1586.76	0.001	0.01928										High		1.67774					High	1.84625	0
	EDALLYQSK	1	2	1	J9P3Z7		1066.54	0.004	1															High	1.89436			0
	DDSLFSSEEDSKDRER	1	2	1	J9P3Z7		1914.83	0.004	0.07325										High		1.56595							2
	IFEYETQR	1	1	1	J9P3Z7		1085.53	0.007	0.08608																	High	1.60611	0
A0A5F4BVY6	Tyrosine 3-monooxygenase/tryptophan 5-monooxygenase activation protein epsilon OS=Canis lupus familiaris OX=9615 GN=YWHAE PE=3 SV=1 - [A0A5F4BVY6_CANLF]													13.641	14.23	4	7	19.5117	19.1	5	11	48.4032	55.43	11	22	16.2698	19.48	6	9					50.3986	58.8	14	25	267	30.281	4.81787
	Sequence	# PSMs	# Proteins	# Protein Groups	Protein Group Accessions	Modifications	MH+ [Da]	q-Value	PEP	A2	G2	XCorr A2	XCorr G2	B2	H2	XCorr B2	XCorr H2	C2	I2	XCorr C2	XCorr I2	D2	XCorr D2	E2	XCorr E2	F2	XCorr F2	# Missed Cleavages
	EAAENSLVAYK	5	4	2	J9P9V0;A0A5F4BVY6		1194.6	0	0.0005779		High		2.94892						High		3.13079	High	2.80665	High	2.71188	High	2.79551	0
	EAAENSLVAYK	7	4	2	J9P9V0;A0A5F4BVY6	N5(Deamidated)	1195.58	0	0.003673		High		2.37161						High		2.1311	High	2.4857	High	2.43962	High	2.09884	0
	YLAEFATGNDR	4	4	2	J9P9V0;A0A5F4BVY6		1256.59	0	0.004091		High		1.71426						High		2.31032	High	2.07256	High	1.95435			0
	VAGMDVELTVEER	5	6	2	J9P9V0;A0A5F4BVY6	M4(Oxidation)	1463.7	0	2.545e-05		High		1.78384						High		3.1511			High	2.1997	High	3.61682	0
	AASDIAMTELPPTHPIR	8	4	2	J9P9V0;A0A5F4BVY6	M7(Oxidation)	1835.93	0	1.551e-05										High		3.67107					High	3.06469	0
	DSTLIMQLLR	3	14	8	A0A5F4CT62;J9P6N4;F1PKW7;J9NRH5;F1PQ93;J9P9V0;J9PAA1;A0A5F4BVY6	M6(Oxidation)	1205.66	0	0.005246										High		2.39536					High	2.47578	0
	YLAEFATGNDRK	5	4	2	J9P9V0;A0A5F4BVY6		1384.68	0	0.001717		High		2.06009						High		3.01478					High	2.40052	1
	LICCDILDVLDK	1	4	2	J9P9V0;A0A5F4BVY6	C3(Carbamidomethyl); C4(Carbamidomethyl)	1476.74	0	0.003745																	High	1.86409	0
	YLAEFATGNDRK	1	4	2	J9P9V0;A0A5F4BVY6	N9(Deamidated)	1385.67	0	0.002921										High		3.31448							1
	DNLTLWTSDMQGDGEEQNKEALQDVEDENQ	4	1	1	A0A5F4BVY6	M10(Oxidation); N18(Deamidated)	3468.47	0	0.01133										High		3.23609							1
	IISSIEQKEENKGGEDK	1	5	2	J9P9V0;A0A5F4BVY6		1903.96	0	0.008494										High		2.29977							2
	AAFDDAIAELDTLSEESYK	2	4	2	J9P9V0;A0A5F4BVY6		2087.97	0.001	0.01393										High		1.83545					High	1.91939	0
	NLLSVAYK	11	18	9	A0A5F4CT62;J9P6N4;J9P9V0;F1PKW7;J9NRH5;F1PQ93;J9PAA1;A0A5F4BVY6;E2QZT7		907.525	0.002	0.04291		High		1.74039						High		2.00678	High	1.82406	High	2.28031	High	2.14476	0
	NLLSVAYK	4	18	9	A0A5F4CT62;J9P6N4;J9P9V0;F1PKW7;J9NRH5;F1PQ93;J9PAA1;A0A5F4BVY6;E2QZT7	N1(Deamidated)	908.509	0.002	0.04901										High		1.89116			High	1.7397	High	1.34271	0
	HLIPAANTGESK	1	4	2	J9P9V0;A0A5F4BVY6		1237.65	0.002	0.04534										High		2.75414							0
	DSTLIMQLLR	1	14	8	A0A5F4CT62;J9P6N4;F1PKW7;J9NRH5;F1PQ93;J9P9V0;J9PAA1;A0A5F4BVY6		1189.66	0.002	0.03652										High		1.49239							0
	QMVETELK	7	4	2	J9P9V0;A0A5F4BVY6	M2(Oxidation)	993.492	0.003	0.008991		High		2.02714						High		2.3221	High	2.27513	High	2.12499	High	2.14749	0
	IISSIEQK	1	5	2	J9P9V0;A0A5F4BVY6		917.53	0.003	0.04507																	High	1.56521	0
	KEAAENSLVAYK	1	4	2	J9P9V0;A0A5F4BVY6		1322.7	0.003	0.06098										High		2.18084							1
	DNLTLWTSDMQGDGEEQNKEALQDVEDENQ	1	1	1	A0A5F4BVY6	M10(Oxidation)	3467.47	0.004	0.05505																	High	2.2128	1
	IISSIEQKEENK	1	5	2	J9P9V0;A0A5F4BVY6		1417.75	0.004	0.07772										High		3.26247							1
E2RFJ7	Tubulin beta chain OS=Canis lupus familiaris OX=9615 GN=TUBB2B PE=3 SV=2 - [E2RFJ7_CANLF]	35.1535	17.19	6	16	2.0559	6.7	3	7	76.5542	23.21	9	34	402.221	31.25	16	170	362.908	37.5	13	160	1777.13	63.17	33	684	255.907	30.8	15	117	78.6807	22.1	8	45	1691.81	58.04	25	631	448	50.1481	4.89404
	Sequence	# PSMs	# Proteins	# Protein Groups	Protein Group Accessions	Modifications	MH+ [Da]	q-Value	PEP	A2	G2	XCorr A2	XCorr G2	B2	H2	XCorr B2	XCorr H2	C2	I2	XCorr C2	XCorr I2	D2	XCorr D2	E2	XCorr E2	F2	XCorr F2	# Missed Cleavages
	MSMKEVDEQMLNVQNK	83	5	4	E2QSF4;L7N0I7;F1PQ68;E2RFJ7	M1(Oxidation); M3(Oxidation); M10(Oxidation)	1971.88	0	4.742e-07	High	High	3.96526	4.86789		High		4.56161	High	High	5.08571	4.95885	High	5.90613	High	5.63393	High	5.03914	1
	GHYTEGAELVDSVLDVVR	56	8	5	F2Z4P1;E2QSF4;L7N0I7;F1PQ68;E2RFJ7		1958.98	0	2.583e-06	High		3.19816			High		3.12867	High	High	2.40903	5.2215			High	2.3883	High	4.964	0
	EVDEQMLNVQNK	93	6	5	E2QSF4;L7N0I7;F1PQ68;E2RFJ7;A0A5F4C551	M6(Oxidation)	1462.68	0	2.492e-05	High	High	3.01774	4.384	High	High	2.0559	3.45722	High	High	3.35569	4.12303	High	4.77059	High	4.48435	High	4.4462	0
	LTTPTYGDLNHLVSATMSGVTTCLR	12	6	5	E2QSF4;L7N0I7;E2RFV2;F1PQ68;E2RFJ7	C23(Carbamidomethyl)	2708.35	0	0.003399	High		2.30762			High		2.30218		High		2.30752			High	1.51736	High	2.62474	0
	TAVCDIPPR	152	6	5	E2QSF4;L7N0I7;E2RFV2;F1PQ68;E2RFJ7	C4(Carbamidomethyl)	1028.52	0	0.005796	High	High	2.17862	3.10071	High	High	1.41535	2.66335	High	High	2.32752	3.24387	High	2.93591	High	2.983	High	2.68541	0
	NMMAACDPR	25	12	8	F2Z4P1;E2QSF4;L7N0I7;E2RFV2;F1PQ68;E2QYC2;E2RFJ7;A0A5F4C551	M2(Oxidation); M3(Oxidation); C6(Carbamidomethyl)	1097.42	0	0.0001925	High	High	2.12511	1.8969	High	High	1.5823	2.20579	High	High	2.68319	2.42806	High	2.44948	High	2.23351	High	2.54051	0
	MSMKEVDEQMLNVQNK	48	5	4	E2QSF4;L7N0I7;F1PQ68;E2RFJ7	M1(Oxidation); M3(Oxidation); Q9(Deamidated); M10(Oxidation)	1972.87	0	7.738e-06		High		5.89497		High		3.31793	High	High	3.25553	5.7149	High	5.82649	High	5.57704	High	6.77577	1
	ALTVPELTQQMFDSK	47	2	2	F1PQ68;E2RFJ7	M11(Oxidation)	1723.86	0	2.372e-05		High		2.22954					High	High	2.93263	4.58364	High	2.67794	High	3.09661	High	4.37263	0
	IMNTFSVMPSPK	63	4	3	F1PQ68;E2QYC2;E2RFJ7	M2(Oxidation); M8(Oxidation)	1383.66	0	0.0007936		High		3.31047		High		2.40549	High	High	2.90438	4.03713	High	3.30085	High	3.95199	High	3.18168	0
	LAVNMVPFPR	88	14	9	F2Z4P1;E2QSF4;L7N0I7;E2RFV2;J9P716;F1PQ68;E2QYC2;E2RFJ7;A0A5F4C551	M5(Oxidation)	1159.63	0	0.002699		High		2.56197		High		2.84431	High	High	2.76678	3.1969	High	2.785	High	2.89849	High	3.05732	0
	NMMAACDPR	22	12	8	F2Z4P1;E2QSF4;L7N0I7;E2RFV2;F1PQ68;E2QYC2;E2RFJ7;A0A5F4C551	N1(Deamidated); M2(Oxidation); M3(Oxidation); C6(Carbamidomethyl)	1098.4	0	0.1145		High		2.4192		High		3.04773	High	High	2.676	2.65598	High	2.80593	High	3.11711	High	2.48545	0
	EVDEQMLNVQNK	54	6	5	E2QSF4;L7N0I7;F1PQ68;E2RFJ7;A0A5F4C551	M6(Oxidation); N8(Deamidated)	1463.67	0	4.049e-05		High		4.43164		High		2.41301	High	High	2.45975	4.60198	High	4.62562	High	4.56711	High	4.50777	0
	AILVDLEPGTMDSVR	77	6	4	F2Z4P1;E2QSF4;F1PQ68;E2RFJ7	M11(Oxidation)	1631.83	0	6.985e-05		High		2.76733					High	High	2.27663	3.89725	High	3.35661	High	3.41106	High	3.64696	0
	LAVNMVPFPR	29	14	9	F2Z4P1;E2QSF4;L7N0I7;E2RFV2;J9P716;F1PQ68;E2QYC2;E2RFJ7;A0A5F4C551	N4(Deamidated); M5(Oxidation)	1160.61	0	0.0007502		High		2.45075					High	High	1.60101	3.46072	High	2.83343	High	2.98844	High	3.06852	0
	ALTVPELTQQMFDSK	27	2	2	F1PQ68;E2RFJ7		1707.86	0	0.0001832		High		1.99084					High	High	1.1466	3.89374			High	2.28477	High	3.8007	0
	EIVHIQAGQCGNQIGAK	30	9	5	L7N0I7;E2RFV2;F2Z4P1;E2QSF4;E2RFJ7	C10(Carbamidomethyl)	1822.92	0	8.479e-07		High		2.60002						High		6.33235	High	5.18354	High	3.48993	High	5.95641	0
	FPGQLNADLRK	45	13	8	F2Z4P1;E2QSF4;L7N0I7;E2RFV2;J9P716;F1PQ68;E2QYC2;E2RFJ7		1258.69	0	0.009732		High		3.01938						High		3.27513	High	3.2406			High	3.4485	1
	GRMSMKEVDEQMLNVQNK	5	5	4	E2QSF4;L7N0I7;F1PQ68;E2RFJ7	M3(Oxidation); M5(Oxidation); M12(Oxidation)	2185	0	0.01311		High		3.51942						High		3.44134	High	3.15569			High	2.94322	2
	KLAVNMVPFPR	28	14	9	F2Z4P1;E2QSF4;L7N0I7;E2RFV2;J9P716;F1PQ68;E2QYC2;E2RFJ7;A0A5F4C551	M6(Oxidation)	1287.72	0	0.000312		High		3.23932						High		3.35422	High	3.06383			High	3.51848	1
	EIVHIQAGQCGNQIGAK	58	9	5	F2Z4P1;E2QSF4;L7N0I7;E2RFV2;E2RFJ7	Q9(Deamidated); C10(Carbamidomethyl)	1823.91	0	2.926e-06		High		1.95652						High		6.58775	High	3.06154	High	4.11052	High	5.82917	0
	FPGQLNADLRK	37	13	8	F2Z4P1;E2QSF4;L7N0I7;E2RFV2;J9P716;F1PQ68;E2QYC2;E2RFJ7	Q4(Deamidated)	1259.67	0	0.001893		High		2.81583						High		3.95521	High	3.05236			High	3.63877	1
	FPGQLNADLR	41	13	8	F2Z4P1;E2QSF4;L7N0I7;E2RFV2;J9P716;F1PQ68;E2QYC2;E2RFJ7	N6(Deamidated)	1131.58	0	0.001901		High		2.31175						High		3.30037	High	3.02697	High	2.43434	High	3.01338	0
	INVYYNEATGNK	9	1	1	E2RFJ7		1385.67	0	8.941e-06		High		2.42197						High		2.72017	High	2.72825	High	2.50304	High	2.583	0
	MREIVHIQAGQCGNQIGAK	27	9	5	F2Z4P1;E2QSF4;L7N0I7;E2RFV2;E2RFJ7	M1(Oxidation); C12(Carbamidomethyl)	2126.06	0	0.0001989										High		4.3482	High	2.70001			High	4.35722	1
	IMNTFSVMPSPK	17	4	3	F1PQ68;E2QYC2;E2RFJ7	M2(Oxidation); N3(Deamidated); M8(Oxidation)	1384.65	0	0.004598		High		2.73322						High		3.04134	High	2.65485	High	3.17085	High	2.84846	0
	INVYYNEATGNK	7	1	1	E2RFJ7	N6(Deamidated)	1386.65	0	1.052e-05										High		2.26858	High	2.55664	High	1.97651	High	2.45822	0
	KLAVNMVPFPR	12	14	9	F2Z4P1;E2QSF4;L7N0I7;E2RFV2;J9P716;F1PQ68;E2QYC2;E2RFJ7;A0A5F4C551	N5(Deamidated); M6(Oxidation)	1288.71	0	0.007649										High		3.24841	High	2.50708			High	3.16362	1
	FPGQLNADLR	32	13	8	F2Z4P1;E2QSF4;L7N0I7;E2RFV2;J9P716;F1PQ68;E2QYC2;E2RFJ7		1130.6	0	0.003508		High		2.30965						High		2.52206	High	2.47794	High	2.38262	High	2.57627	0
	EVDEQMLNVQNK	11	6	5	E2QSF4;L7N0I7;F1PQ68;E2RFJ7;A0A5F4C551	Q5(Deamidated); M6(Oxidation); Q10(Deamidated)	1464.65	0	0.004445		High		1.85795									High	2.35808	High	3.46226	High	3.44711	0
	ISEQFTAMFR	43	9	6	F2Z4P1;E2QSF4;L7N0I7;E2RFV2;F1PQ68;E2RFJ7	M8(Oxidation)	1245.59	0	0.001467		High		2.07581						High		3.43014	High	2.08007			High	3.0976	0
	MSMKEVDEQMLNVQNK	15	5	4	E2QSF4;L7N0I7;F1PQ68;E2RFJ7	M3(Oxidation); M10(Oxidation)	1955.89	0	2.787e-05										High		4.55352	High	2.07161	High	2.37081	High	4.67907	1
	ALTVPELTQQMFDSK	33	2	2	F1PQ68;E2RFJ7	Q10(Deamidated); M11(Oxidation)	1724.83	0	0.003486										High		4.17899			High	3.2739	High	2.88805	0
	EVDEQMLNVQNK	6	6	5	E2QSF4;L7N0I7;F1PQ68;E2RFJ7;A0A5F4C551		1446.69	0	0.0002379		High		2.26165						High		3.4206			High	2.51681	High	3.30708	0
	LTTPTYGDLNHLVSATMSGVTTCLR	48	6	5	E2QSF4;L7N0I7;E2RFV2;F1PQ68;E2RFJ7	M17(Oxidation); C23(Carbamidomethyl)	2724.33	0	2.908e-08										High		5.35846			High	1.35211	High	4.71759	0
	ESESCDCLQGFQLTHSLGGGTGSGMGTLLISK	19	2	2	F1PQ68;E2RFJ7	C5(Carbamidomethyl); C7(Carbamidomethyl); M25(Oxidation)	3343.53	0	6.521e-06										High		7.073					High	6.95969	0
	KESESCDCLQGFQLTHSLGGGTGSGMGTLLISK	10	2	2	F1PQ68;E2RFJ7	C6(Carbamidomethyl); C8(Carbamidomethyl); M26(Oxidation)	3471.62	0	4.365e-08																	High	5.74614	1
	GHYTEGAELVDSVLDVVRK	19	8	5	F2Z4P1;E2QSF4;L7N0I7;F1PQ68;E2RFJ7		2087.08	0	2.154e-07																	High	5.51701	1
	MSATFIGNSTAIQELFK	16	4	3	L7N0I7;F1PQ68;E2RFJ7		1857.94	0	0.01191										High		5.19241					High	5.22379	0
	MSATFIGNSTAIQELFK	35	4	3	L7N0I7;F1PQ68;E2RFJ7	M1(Oxidation)	1873.94	0	5.656e-06										High		5.53468					High	5.20715	0
	ESESCDCLQGFQLTHSLGGGTGSGMGTLLISK	4	2	2	F1PQ68;E2RFJ7	C5(Carbamidomethyl); C7(Carbamidomethyl); Q9(Deamidated); Q12(Deamidated); M25(Oxidation)	3345.51	0	0.0002766										High		2.6358					High	4.90272	0
	MSATFIGNSTAIQELFK	47	4	3	L7N0I7;F1PQ68;E2RFJ7	M1(Oxidation); N8(Deamidated)	1874.92	0	1.209e-07										High		4.90588					High	4.83326	0
	MSATFIGNSTAIQELFK	22	4	3	L7N0I7;F1PQ68;E2RFJ7	N8(Deamidated)	1858.92	0	0.003495										High		5.25086					High	4.65631	0
	LHFFMPGFAPLTSR	17	9	7	E2QSF4;L7N0I7;E2RFV2;J9P716;F1PQ68;E2RFJ7;A0A5F4C551	M5(Oxidation)	1636.83	0	9.455e-06																	High	4.50779	0
	NSSYFVEWIPNNVK	44	11	7	F2Z4P1;E2QSF4;L7N0I7;E2RFV2;F1PQ68;E2QYC2;E2RFJ7	N1(Deamidated)	1697.82	0	3.061e-06										High		3.80743					High	4.43498	0
	KESESCDCLQGFQLTHSLGGGTGSGMGTLLISK	4	2	2	F1PQ68;E2RFJ7	C6(Carbamidomethyl); C8(Carbamidomethyl); Q10(Deamidated); M26(Oxidation)	3472.62	0	0.006071																	High	4.3962	1
	IREEYPDRIMNTFSVMPSPK	4	4	3	F1PQ68;E2QYC2;E2RFJ7	M10(Oxidation); M16(Oxidation)	2442.18	0	0.0005171																	High	4.29091	2
	MSATFIGNSTAIQELFKR	12	4	3	L7N0I7;F1PQ68;E2RFJ7	M1(Oxidation); N8(Deamidated)	2031.02	0	3.529e-05										High		4.81293					High	4.20986	1
	LTTPTYGDLNHLVSATMSGVTTCLR	19	6	5	E2QSF4;L7N0I7;E2RFV2;F1PQ68;E2RFJ7	N10(Deamidated); M17(Oxidation); C23(Carbamidomethyl)	2725.32	0	1.31e-07										High		4.68702					High	4.16656	0
	MSATFIGNSTAIQELFKR	2	4	3	L7N0I7;F1PQ68;E2RFJ7	M1(Oxidation); N8(Deamidated); Q13(Deamidated)	2032.02	0	0.0004411																	High	4.16013	1
	MSATFIGNSTAIQELFKR	6	4	3	L7N0I7;F1PQ68;E2RFJ7	N8(Deamidated)	2015.03	0	3.092e-05										High		2.6917					High	4.14799	1
	MSATFIGNSTAIQELFKR	16	4	3	L7N0I7;F1PQ68;E2RFJ7	M1(Oxidation)	2030.04	0	2.532e-06										High		3.89959					High	4.08351	1
	MREIVHIQAGQCGNQIGAK	25	9	5	L7N0I7;E2RFV2;F2Z4P1;E2QSF4;E2RFJ7	M1(Oxidation); Q11(Deamidated); C12(Carbamidomethyl)	2127.04	0	0.001614										High		4.53036					High	4.01404	1
	MREIVHIQAGQCGNQIGAK	6	9	5	F2Z4P1;E2QSF4;L7N0I7;E2RFV2;E2RFJ7	M1(Oxidation); Q8(Deamidated); C12(Carbamidomethyl); N14(Deamidated)	2128.03	0	0.01088										High		3.44986					High	3.92607	1
	NSSYFVEWIPNNVK	19	11	7	F2Z4P1;E2QSF4;L7N0I7;E2RFV2;F1PQ68;E2QYC2;E2RFJ7		1696.83	0	1.19e-05										High		4.02293					High	3.7908	0
	IREEYPDRIMNTFSVMPSPK	1	4	3	F1PQ68;E2QYC2;E2RFJ7	M10(Oxidation); N11(Deamidated); M16(Oxidation)	2443.16	0	0.002395																	High	3.7593	2
	INVYYNEATGNKYVPR	3	1	1	E2RFJ7		1900.95	0	0.000141										High		2.94424					High	3.67812	1
	ALTVPELTQQMFDSK	7	2	2	F1PQ68;E2RFJ7	Q10(Deamidated)	1708.85	0	0.003712										High		4.11244					High	3.67245	0
	EVDEQMLNVQNK	6	6	5	E2QSF4;L7N0I7;F1PQ68;E2RFJ7;A0A5F4C551	Q10(Deamidated)	1447.67	0	0.006745										High		3.82932					High	3.59464	0
	NSSYFVEWIPNNVK	13	11	7	F2Z4P1;E2QSF4;L7N0I7;E2RFV2;F1PQ68;E2QYC2;E2RFJ7	N1(Deamidated); N11(Deamidated)	1698.8	0	0.001204										High		3.0945					High	3.57918	0
	MSATFIGNSTAIQELFKR	3	4	3	L7N0I7;F1PQ68;E2RFJ7		2014.04	0	0.0004875																	High	3.55909	1
	EIVHIQAGQCGNQIGAK	5	9	5	L7N0I7;E2RFV2;F2Z4P1;E2QSF4;E2RFJ7	Q6(Deamidated); C10(Carbamidomethyl); N12(Deamidated)	1824.89	0	0.0001582										High		3.01378					High	3.43359	0
	ESESCDCLQGFQLTHSLGGGTGSGMGTLLISK	15	2	2	F1PQ68;E2RFJ7	C5(Carbamidomethyl); C7(Carbamidomethyl); Q12(Deamidated); M25(Oxidation)	3344.52	0	0.001326										High		3.66293					High	3.40517	0
	ALTVPELTQQMFDSK	1	2	2	F1PQ68;E2RFJ7	Q9(Deamidated); Q10(Deamidated); M11(Oxidation)	1725.82	0	0.0004981																	High	3.36821	0
	FPGQLNADLR	1	13	8	F2Z4P1;E2QSF4;L7N0I7;E2RFV2;J9P716;F1PQ68;E2QYC2;E2RFJ7	Q4(Deamidated); N6(Deamidated)	1132.57	0	0.002591																	High	3.13368	0
	RISEQFTAMFR	4	9	6	F2Z4P1;E2QSF4;L7N0I7;E2RFV2;F1PQ68;E2RFJ7	M9(Oxidation)	1401.69	0	0.002298																	High	3.10239	1
	EVDEQMLNVQNKNSSYFVEWIPNNVK	7	5	4	E2QSF4;L7N0I7;F1PQ68;E2RFJ7	M6(Oxidation); N13(Deamidated)	3141.49	0	0.002686																	High	3.05473	1
	EEYPDRIMNTFSVMPSPK	1	4	3	F1PQ68;E2QYC2;E2RFJ7	M8(Oxidation); M14(Oxidation)	2172.99	0	0.006474																	High	3.02724	1
	AILVDLEPGTMDSVR	7	6	4	F2Z4P1;E2QSF4;F1PQ68;E2RFJ7		1615.84	0	3.187e-05										High		3.43186					High	2.9681	0
	MREIVHIQAGQCGNQIGAK	1	9	5	L7N0I7;E2RFV2;F2Z4P1;E2QSF4;E2RFJ7	C12(Carbamidomethyl)	2110.06	0	0.0009847																	High	2.8812	1
	MSATFIGNSTAIQELFK	3	4	3	L7N0I7;F1PQ68;E2RFJ7	M1(Oxidation); N8(Deamidated); Q13(Deamidated)	1875.91	0	0.0007463										High		2.52104					High	2.80824	0
	LAVNMVPFPR	4	14	9	F2Z4P1;E2QSF4;L7N0I7;E2RFV2;J9P716;F1PQ68;E2QYC2;E2RFJ7;A0A5F4C551		1143.63	0	0.004989										High		2.92602					High	2.79942	0
	IMNTFSVMPSPK	8	4	3	F1PQ68;E2QYC2;E2RFJ7	M2(Oxidation)	1367.67	0	0.0003501										High		3.24748					High	2.68148	0
	ISEQFTAMFR	3	9	6	F2Z4P1;E2QSF4;L7N0I7;E2RFV2;F1PQ68;E2RFJ7		1229.6	0	0.004676										High		2.6853					High	2.61825	0
	ISEQFTAMFR	4	9	6	F2Z4P1;E2QSF4;L7N0I7;E2RFV2;F1PQ68;E2RFJ7	Q4(Deamidated); M8(Oxidation)	1246.58	0	0.005339										High		2.95825					High	2.61336	0
	ALTVPELTQQMFDSKNMMAACDPR	3	2	2	F1PQ68;E2RFJ7	M11(Oxidation); M17(Oxidation); M18(Oxidation); C21(Carbamidomethyl)	2802.26	0	0.0127										High		2.39015					High	2.17661	1
	FPGQLNADLRK	1	13	8	F2Z4P1;E2QSF4;L7N0I7;E2RFV2;J9P716;F1PQ68;E2QYC2;E2RFJ7	Q4(Deamidated); N6(Deamidated)	1260.66	0	0.008536																	High	2.16962	1
	YLTVAAIFR	7	2	2	F1PQ68;E2RFJ7		1053.61	0	0.009089										High		1.93909					High	1.98927	0
	NMMAACDPR	9	12	8	F2Z4P1;E2QSF4;L7N0I7;E2RFV2;F1PQ68;E2QYC2;E2RFJ7;A0A5F4C551	M2(Oxidation); C6(Carbamidomethyl)	1081.42	0	0.007993										High		2.13706					High	1.82679	0
	IMNTFSVMPSPK	1	4	3	F1PQ68;E2QYC2;E2RFJ7	M2(Oxidation); N3(Deamidated)	1368.65	0	0.01289										High		3.70854							0
	MSMKEVDEQMLNVQNK	7	5	4	E2QSF4;L7N0I7;F1PQ68;E2RFJ7	M3(Oxidation); M10(Oxidation); N12(Deamidated)	1956.89	0.001	0.01513										High		3.99894					High	2.23707	1
	NMMAACDPR	1	12	8	F2Z4P1;E2QSF4;L7N0I7;E2RFV2;F1PQ68;E2QYC2;E2RFJ7;A0A5F4C551	C6(Carbamidomethyl)	1065.43	0.001	0.02793										High		2.14503							0
	ALTVPELTQQMFDSKNMMAACDPR	1	2	2	F1PQ68;E2RFJ7	M11(Oxidation); N16(Deamidated); M17(Oxidation); C21(Carbamidomethyl)	2787.25	0.001	0.0202										High		2.06688							1
	MREIVHIQAGQCGNQIGAK	2	9	5	L7N0I7;E2RFV2;F2Z4P1;E2QSF4;E2RFJ7	Q11(Deamidated); C12(Carbamidomethyl)	2111.03	0.002	0.03264																	High	3.50413	1
	ESESCDCLQGFQLTHSLGGGTGSGMGTLLISK	2	2	2	F1PQ68;E2RFJ7	C5(Carbamidomethyl); C7(Carbamidomethyl)	3327.53	0.002	0.02821																	High	2.57913	0
	KLAVNMVPFPR	3	14	9	F2Z4P1;E2QSF4;L7N0I7;E2RFV2;J9P716;F1PQ68;E2QYC2;E2RFJ7;A0A5F4C551		1271.73	0.002	0.03518										High		2.4165					High	2.38048	1
	EVDEQMLNVQNKNSSYFVEWIPNNVK	2	5	4	E2QSF4;L7N0I7;F1PQ68;E2RFJ7	M6(Oxidation); N13(Deamidated); N23(Deamidated)	3142.47	0.004	0.05199																	High	2.24288	1
	MSMKEVDEQMLNVQNKNSSYFVEWIPNNVK	2	5	4	E2QSF4;L7N0I7;F1PQ68;E2RFJ7	M1(Oxidation); M3(Oxidation); M10(Oxidation); N28(Deamidated)	3650.69	0.009	0.09998																	High	2.60049	2
E2QSF4	Tubulin beta chain OS=Canis lupus familiaris OX=9615 GN=TUBB PE=3 SV=1 - [E2QSF4_CANLF]	37.2923	20.05	7	17	2.0559	6.76	3	7	76.7653	22.75	9	34	410.681	30.18	16	179	360.098	37.84	13	163	1626.77	62.84	31	634	263.793	27.7	14	121	83.3228	25	9	50	1491.27	59.23	25	555	444	49.639	4.89404
	Sequence	# PSMs	# Proteins	# Protein Groups	Protein Group Accessions	Modifications	MH+ [Da]	q-Value	PEP	A2	G2	XCorr A2	XCorr G2	B2	H2	XCorr B2	XCorr H2	C2	I2	XCorr C2	XCorr I2	D2	XCorr D2	E2	XCorr E2	F2	XCorr F2	# Missed Cleavages
	MSMKEVDEQMLNVQNK	83	5	4	E2QSF4;L7N0I7;F1PQ68;E2RFJ7	M1(Oxidation); M3(Oxidation); M10(Oxidation)	1971.88	0	4.742e-07	High	High	3.96526	4.86789		High		4.56161	High	High	5.08571	4.95885	High	5.90613	High	5.63393	High	5.03914	1
	GHYTEGAELVDSVLDVVR	56	8	5	F2Z4P1;E2QSF4;L7N0I7;F1PQ68;E2RFJ7		1958.98	0	2.583e-06	High		3.19816			High		3.12867	High	High	2.40903	5.2215			High	2.3883	High	4.964	0
	EVDEQMLNVQNK	93	6	5	E2QSF4;L7N0I7;F1PQ68;E2RFJ7;A0A5F4C551	M6(Oxidation)	1462.68	0	2.492e-05	High	High	3.01774	4.384	High	High	2.0559	3.45722	High	High	3.35569	4.12303	High	4.77059	High	4.48435	High	4.4462	0
	LTTPTYGDLNHLVSATMSGVTTCLR	12	6	5	E2QSF4;L7N0I7;E2RFV2;F1PQ68;E2RFJ7	C23(Carbamidomethyl)	2708.35	0	0.003399	High		2.30762			High		2.30218		High		2.30752			High	1.51736	High	2.62474	0
	TAVCDIPPR	152	6	5	E2QSF4;L7N0I7;E2RFV2;F1PQ68;E2RFJ7	C4(Carbamidomethyl)	1028.52	0	0.005796	High	High	2.17862	3.10071	High	High	1.41535	2.66335	High	High	2.32752	3.24387	High	2.93591	High	2.983	High	2.68541	0
	IMNTFSVVPSPK	95	8	5	F2Z4P1;E2QSF4;L7N0I7;E2RFV2;A0A5F4C551	M2(Oxidation)	1335.7	0	0.000919	High	High	2.13871	3.23266		High		2.91854	High	High	2.58226	3.24229	High	2.94836	High	3.32675	High	3.17992	0
	NMMAACDPR	25	12	8	F2Z4P1;E2QSF4;L7N0I7;E2RFV2;F1PQ68;E2QYC2;E2RFJ7;A0A5F4C551	M2(Oxidation); M3(Oxidation); C6(Carbamidomethyl)	1097.42	0	0.0001925	High	High	2.12511	1.8969	High	High	1.5823	2.20579	High	High	2.68319	2.42806	High	2.44948	High	2.23351	High	2.54051	0
	MSMKEVDEQMLNVQNK	48	5	4	E2QSF4;L7N0I7;F1PQ68;E2RFJ7	M1(Oxidation); M3(Oxidation); Q9(Deamidated); M10(Oxidation)	1972.87	0	7.738e-06		High		5.89497		High		3.31793	High	High	3.25553	5.7149	High	5.82649	High	5.57704	High	6.77577	1
	LAVNMVPFPR	88	14	9	F2Z4P1;E2QSF4;L7N0I7;E2RFV2;J9P716;F1PQ68;E2QYC2;E2RFJ7;A0A5F4C551	M5(Oxidation)	1159.63	0	0.002699		High		2.56197		High		2.84431	High	High	2.76678	3.1969	High	2.785	High	2.89849	High	3.05732	0
	NMMAACDPR	22	12	8	F2Z4P1;E2QSF4;L7N0I7;E2RFV2;F1PQ68;E2QYC2;E2RFJ7;A0A5F4C551	N1(Deamidated); M2(Oxidation); M3(Oxidation); C6(Carbamidomethyl)	1098.4	0	0.1145		High		2.4192		High		3.04773	High	High	2.676	2.65598	High	2.80593	High	3.11711	High	2.48545	0
	EVDEQMLNVQNK	54	6	5	E2QSF4;L7N0I7;F1PQ68;E2RFJ7;A0A5F4C551	M6(Oxidation); N8(Deamidated)	1463.67	0	4.049e-05		High		4.43164		High		2.41301	High	High	2.45975	4.60198	High	4.62562	High	4.56711	High	4.50777	0
	AILVDLEPGTMDSVR	77	6	4	F2Z4P1;E2QSF4;F1PQ68;E2RFJ7	M11(Oxidation)	1631.83	0	6.985e-05		High		2.76733					High	High	2.27663	3.89725	High	3.35661	High	3.41106	High	3.64696	0
	ISVYYNEATGGK	30	1	1	E2QSF4		1301.64	0	0.0004342		High		2.87458		High		1.42991	High	High	2.07843	3.1046	High	2.91515	High	2.74425	High	2.7906	0
	LAVNMVPFPR	29	14	9	F2Z4P1;E2QSF4;L7N0I7;E2RFV2;J9P716;F1PQ68;E2QYC2;E2RFJ7;A0A5F4C551	N4(Deamidated); M5(Oxidation)	1160.61	0	0.0007502		High		2.45075					High	High	1.60101	3.46072	High	2.83343	High	2.98844	High	3.06852	0
	EIVHIQAGQCGNQIGAK	30	9	5	L7N0I7;E2RFV2;F2Z4P1;E2QSF4;E2RFJ7	C10(Carbamidomethyl)	1822.92	0	8.479e-07		High		2.60002						High		6.33235	High	5.18354	High	3.48993	High	5.95641	0
	FPGQLNADLRK	45	13	8	F2Z4P1;E2QSF4;L7N0I7;E2RFV2;J9P716;F1PQ68;E2QYC2;E2RFJ7		1258.69	0	0.009732		High		3.01938						High		3.27513	High	3.2406			High	3.4485	1
	GRMSMKEVDEQMLNVQNK	5	5	4	E2QSF4;L7N0I7;F1PQ68;E2RFJ7	M3(Oxidation); M5(Oxidation); M12(Oxidation)	2185	0	0.01311		High		3.51942						High		3.44134	High	3.15569			High	2.94322	2
	IMNTFSVVPSPK	22	8	5	F2Z4P1;E2QSF4;L7N0I7;E2RFV2;A0A5F4C551	M2(Oxidation); N3(Deamidated)	1336.68	0	0.0006205		High		2.78442						High		3.51621	High	3.11881	High	3.16938	High	2.95532	0
	KLAVNMVPFPR	28	14	9	F2Z4P1;E2QSF4;L7N0I7;E2RFV2;J9P716;F1PQ68;E2QYC2;E2RFJ7;A0A5F4C551	M6(Oxidation)	1287.72	0	0.000312		High		3.23932						High		3.35422	High	3.06383			High	3.51848	1
	EIVHIQAGQCGNQIGAK	58	9	5	F2Z4P1;E2QSF4;L7N0I7;E2RFV2;E2RFJ7	Q9(Deamidated); C10(Carbamidomethyl)	1823.91	0	2.926e-06		High		1.95652						High		6.58775	High	3.06154	High	4.11052	High	5.82917	0
	FPGQLNADLRK	37	13	8	F2Z4P1;E2QSF4;L7N0I7;E2RFV2;J9P716;F1PQ68;E2QYC2;E2RFJ7	Q4(Deamidated)	1259.67	0	0.001893		High		2.81583						High		3.95521	High	3.05236			High	3.63877	1
	FPGQLNADLR	41	13	8	F2Z4P1;E2QSF4;L7N0I7;E2RFV2;J9P716;F1PQ68;E2QYC2;E2RFJ7	N6(Deamidated)	1131.58	0	0.001901		High		2.31175						High		3.30037	High	3.02697	High	2.43434	High	3.01338	0
	ISVYYNEATGGK	10	1	1	E2QSF4	N6(Deamidated)	1302.62	0	0.0004328		High		2.74782						High		3.00372	High	2.90881	High	2.87954	High	2.99209	0
	MREIVHIQAGQCGNQIGAK	27	9	5	F2Z4P1;E2QSF4;L7N0I7;E2RFV2;E2RFJ7	M1(Oxidation); C12(Carbamidomethyl)	2126.06	0	0.0001989										High		4.3482	High	2.70001			High	4.35722	1
	KLAVNMVPFPR	12	14	9	F2Z4P1;E2QSF4;L7N0I7;E2RFV2;J9P716;F1PQ68;E2QYC2;E2RFJ7;A0A5F4C551	N5(Deamidated); M6(Oxidation)	1288.71	0	0.007649										High		3.24841	High	2.50708			High	3.16362	1
	FPGQLNADLR	32	13	8	F2Z4P1;E2QSF4;L7N0I7;E2RFV2;J9P716;F1PQ68;E2QYC2;E2RFJ7		1130.6	0	0.003508		High		2.30965						High		2.52206	High	2.47794	High	2.38262	High	2.57627	0
	EVDEQMLNVQNK	11	6	5	E2QSF4;L7N0I7;F1PQ68;E2RFJ7;A0A5F4C551	Q5(Deamidated); M6(Oxidation); Q10(Deamidated)	1464.65	0	0.004445		High		1.85795									High	2.35808	High	3.46226	High	3.44711	0
	ISEQFTAMFR	43	9	6	F2Z4P1;E2QSF4;L7N0I7;E2RFV2;F1PQ68;E2RFJ7	M8(Oxidation)	1245.59	0	0.001467		High		2.07581						High		3.43014	High	2.08007			High	3.0976	0
	MSMKEVDEQMLNVQNK	15	5	4	E2QSF4;L7N0I7;F1PQ68;E2RFJ7	M3(Oxidation); M10(Oxidation)	1955.89	0	2.787e-05										High		4.55352	High	2.07161	High	2.37081	High	4.67907	1
	EVDEQMLNVQNK	6	6	5	E2QSF4;L7N0I7;F1PQ68;E2RFJ7;A0A5F4C551		1446.69	0	0.0002379		High		2.26165						High		3.4206			High	2.51681	High	3.30708	0
	ALTVPELTQQVFDAK	34	1	1	E2QSF4		1659.9	0	0.000345										High		4.51193			High	1.58938	High	4.03065	0
	LTTPTYGDLNHLVSATMSGVTTCLR	48	6	5	E2QSF4;L7N0I7;E2RFV2;F1PQ68;E2RFJ7	M17(Oxidation); C23(Carbamidomethyl)	2724.33	0	2.908e-08										High		5.35846			High	1.35211	High	4.71759	0
	EAESCDCLQGFQLTHSLGGGTGSGMGTLLISK	13	4	3	E2QSF4;L7N0I7;E2RFV2	C5(Carbamidomethyl); C7(Carbamidomethyl); M25(Oxidation)	3327.54	0	1.498e-07										High		7.26404					High	6.19878	0
	KEAESCDCLQGFQLTHSLGGGTGSGMGTLLISK	8	4	3	E2QSF4;L7N0I7;E2RFV2	C6(Carbamidomethyl); C8(Carbamidomethyl); Q13(Deamidated); M26(Oxidation)	3456.62	0	0.0008268										High		2.85655					High	6.14899	1
	KEAESCDCLQGFQLTHSLGGGTGSGMGTLLISK	3	4	3	E2QSF4;L7N0I7;E2RFV2	C6(Carbamidomethyl); C8(Carbamidomethyl); M26(Oxidation)	3455.62	0	4.037e-07																	High	5.94491	1
	EAESCDCLQGFQLTHSLGGGTGSGMGTLLISK	12	4	3	E2QSF4;L7N0I7;E2RFV2	C5(Carbamidomethyl); C7(Carbamidomethyl); Q12(Deamidated); M25(Oxidation)	3328.53	0	0.00111										High		5.03764					High	5.5268	0
	GHYTEGAELVDSVLDVVRK	19	8	5	F2Z4P1;E2QSF4;L7N0I7;F1PQ68;E2RFJ7		2087.08	0	2.154e-07																	High	5.51701	1
	KEAESCDCLQGFQLTHSLGGGTGSGMGTLLISK	1	4	3	E2QSF4;L7N0I7;E2RFV2	C6(Carbamidomethyl); C8(Carbamidomethyl); Q10(Deamidated); Q13(Deamidated); M26(Oxidation)	3457.61	0	0.000875																	High	5.30019	1
	MAVTFIGNSTAIQELFK	20	1	1	E2QSF4	M1(Oxidation)	1885.97	0	2.451e-06										High		5.64366					High	4.92599	0
	LHFFMPGFAPLTSR	17	9	7	E2QSF4;L7N0I7;E2RFV2;J9P716;F1PQ68;E2RFJ7;A0A5F4C551	M5(Oxidation)	1636.83	0	9.455e-06																	High	4.50779	0
	NSSYFVEWIPNNVK	44	11	7	F2Z4P1;E2QSF4;L7N0I7;E2RFV2;F1PQ68;E2QYC2;E2RFJ7	N1(Deamidated)	1697.82	0	3.061e-06										High		3.80743					High	4.43498	0
	MAVTFIGNSTAIQELFKR	5	1	1	E2QSF4	M1(Oxidation)	2042.08	0	2.733e-06										High		2.85901					High	4.28448	1
	LTTPTYGDLNHLVSATMSGVTTCLR	19	6	5	E2QSF4;L7N0I7;E2RFV2;F1PQ68;E2RFJ7	N10(Deamidated); M17(Oxidation); C23(Carbamidomethyl)	2725.32	0	1.31e-07										High		4.68702					High	4.16656	0
	EAESCDCLQGFQLTHSLGGGTGSGMGTLLISK	4	4	3	E2QSF4;L7N0I7;E2RFV2	C5(Carbamidomethyl); C7(Carbamidomethyl); Q9(Deamidated); Q12(Deamidated); M25(Oxidation)	3329.51	0	2.619e-05										High		3.93866					High	4.12918	0
	MREIVHIQAGQCGNQIGAK	25	9	5	L7N0I7;E2RFV2;F2Z4P1;E2QSF4;E2RFJ7	M1(Oxidation); Q11(Deamidated); C12(Carbamidomethyl)	2127.04	0	0.001614										High		4.53036					High	4.01404	1
	IREEYPDRIMNTFSVVPSPK	4	3	2	E2QSF4;L7N0I7	M10(Oxidation)	2394.21	0	0.002337																	High	3.93908	2
	MREIVHIQAGQCGNQIGAK	6	9	5	F2Z4P1;E2QSF4;L7N0I7;E2RFV2;E2RFJ7	M1(Oxidation); Q8(Deamidated); C12(Carbamidomethyl); N14(Deamidated)	2128.03	0	0.01088										High		3.44986					High	3.92607	1
	IREEYPDRIMNTFSVVPSPK	2	3	2	E2QSF4;L7N0I7	M10(Oxidation); N11(Deamidated)	2395.2	0	0.005606																	High	3.88484	2
	NSSYFVEWIPNNVK	19	11	7	F2Z4P1;E2QSF4;L7N0I7;E2RFV2;F1PQ68;E2QYC2;E2RFJ7		1696.83	0	1.19e-05										High		4.02293					High	3.7908	0
	MAVTFIGNSTAIQELFKR	5	1	1	E2QSF4	M1(Oxidation); Q13(Deamidated)	2043.06	0	0.0007505										High		2.9312					High	3.72676	1
	MAVTFIGNSTAIQELFK	24	1	1	E2QSF4	M1(Oxidation); N8(Deamidated)	1886.96	0	0.007968										High		3.77824					High	3.64462	0
	EVDEQMLNVQNK	6	6	5	E2QSF4;L7N0I7;F1PQ68;E2RFJ7;A0A5F4C551	Q10(Deamidated)	1447.67	0	0.006745										High		3.82932					High	3.59464	0
	NSSYFVEWIPNNVK	13	11	7	F2Z4P1;E2QSF4;L7N0I7;E2RFV2;F1PQ68;E2QYC2;E2RFJ7	N1(Deamidated); N11(Deamidated)	1698.8	0	0.001204										High		3.0945					High	3.57918	0
	ALTVPELTQQVFDAK	27	1	1	E2QSF4	Q9(Deamidated)	1660.88	0	4.555e-05										High		4.43471					High	3.53105	0
	EIVHIQAGQCGNQIGAK	5	9	5	L7N0I7;E2RFV2;F2Z4P1;E2QSF4;E2RFJ7	Q6(Deamidated); C10(Carbamidomethyl); N12(Deamidated)	1824.89	0	0.0001582										High		3.01378					High	3.43359	0
	FPGQLNADLR	1	13	8	F2Z4P1;E2QSF4;L7N0I7;E2RFV2;J9P716;F1PQ68;E2QYC2;E2RFJ7	Q4(Deamidated); N6(Deamidated)	1132.57	0	0.002591																	High	3.13368	0
	RISEQFTAMFR	4	9	6	F2Z4P1;E2QSF4;L7N0I7;E2RFV2;F1PQ68;E2RFJ7	M9(Oxidation)	1401.69	0	0.002298																	High	3.10239	1
	EVDEQMLNVQNKNSSYFVEWIPNNVK	7	5	4	E2QSF4;L7N0I7;F1PQ68;E2RFJ7	M6(Oxidation); N13(Deamidated)	3141.49	0	0.002686																	High	3.05473	1
	AILVDLEPGTMDSVR	7	6	4	F2Z4P1;E2QSF4;F1PQ68;E2RFJ7		1615.84	0	3.187e-05										High		3.43186					High	2.9681	0
	IMNTFSVVPSPK	5	8	5	F2Z4P1;E2QSF4;L7N0I7;E2RFV2;A0A5F4C551		1319.7	0	0.0003478										High		2.98703					High	2.96058	0
	MREIVHIQAGQCGNQIGAK	1	9	5	L7N0I7;E2RFV2;F2Z4P1;E2QSF4;E2RFJ7	C12(Carbamidomethyl)	2110.06	0	0.0009847																	High	2.8812	1
	LAVNMVPFPR	4	14	9	F2Z4P1;E2QSF4;L7N0I7;E2RFV2;J9P716;F1PQ68;E2QYC2;E2RFJ7;A0A5F4C551		1143.63	0	0.004989										High		2.92602					High	2.79942	0
	EEYPDRIMNTFSVVPSPK	2	6	3	F2Z4P1;E2QSF4;L7N0I7	M8(Oxidation)	2125.03	0	0.004657										High		3.0151					High	2.62799	1
	ISEQFTAMFR	3	9	6	F2Z4P1;E2QSF4;L7N0I7;E2RFV2;F1PQ68;E2RFJ7		1229.6	0	0.004676										High		2.6853					High	2.61825	0
	ISEQFTAMFR	4	9	6	F2Z4P1;E2QSF4;L7N0I7;E2RFV2;F1PQ68;E2RFJ7	Q4(Deamidated); M8(Oxidation)	1246.58	0	0.005339										High		2.95825					High	2.61336	0
	FPGQLNADLRK	1	13	8	F2Z4P1;E2QSF4;L7N0I7;E2RFV2;J9P716;F1PQ68;E2QYC2;E2RFJ7	Q4(Deamidated); N6(Deamidated)	1260.66	0	0.008536																	High	2.16962	1
	NMMAACDPR	9	12	8	F2Z4P1;E2QSF4;L7N0I7;E2RFV2;F1PQ68;E2QYC2;E2RFJ7;A0A5F4C551	M2(Oxidation); C6(Carbamidomethyl)	1081.42	0	0.007993										High		2.13706					High	1.82679	0
	IMNTFSVVPSPK	3	8	5	F2Z4P1;E2QSF4;L7N0I7;E2RFV2;A0A5F4C551	N3(Deamidated)	1320.69	0	0.01054										High		2.50786					High	1.76305	0
	ALTVPELTQQVFDAK	2	1	1	E2QSF4	Q9(Deamidated); Q10(Deamidated)	1661.88	0	0.004878										High		2.89478							0
	EAESCDCLQGFQLTHSLGGGTGSGMGTLLISK	1	4	3	E2QSF4;L7N0I7;E2RFV2	C5(Carbamidomethyl); C7(Carbamidomethyl)	3311.53	0	0.004175										High		2.32449							0
	YLTVAAVFR	18	6	4	E2QSF4;L7N0I7;E2RFV2;E2QYC2		1039.59	0.001	0.01477										High		2.09644	High	1.23746			High	2.20855	0
	MSMKEVDEQMLNVQNK	7	5	4	E2QSF4;L7N0I7;F1PQ68;E2RFJ7	M3(Oxidation); M10(Oxidation); N12(Deamidated)	1956.89	0.001	0.01513										High		3.99894					High	2.23707	1
	NMMAACDPR	1	12	8	F2Z4P1;E2QSF4;L7N0I7;E2RFV2;F1PQ68;E2QYC2;E2RFJ7;A0A5F4C551	C6(Carbamidomethyl)	1065.43	0.001	0.02793										High		2.14503							0
	MREIVHIQAGQCGNQIGAK	2	9	5	L7N0I7;E2RFV2;F2Z4P1;E2QSF4;E2RFJ7	Q11(Deamidated); C12(Carbamidomethyl)	2111.03	0.002	0.03264																	High	3.50413	1
	KLAVNMVPFPR	3	14	9	F2Z4P1;E2QSF4;L7N0I7;E2RFV2;J9P716;F1PQ68;E2QYC2;E2RFJ7;A0A5F4C551		1271.73	0.002	0.03518										High		2.4165					High	2.38048	1
	MAVTFIGNSTAIQELFK	1	1	1	E2QSF4	M1(Oxidation); N8(Deamidated); Q13(Deamidated)	1887.95	0.002	0.03643										High		2.10471							0
	EVDEQMLNVQNKNSSYFVEWIPNNVK	2	5	4	E2QSF4;L7N0I7;F1PQ68;E2RFJ7	M6(Oxidation); N13(Deamidated); N23(Deamidated)	3142.47	0.004	0.05199																	High	2.24288	1
	MSMKEVDEQMLNVQNKNSSYFVEWIPNNVK	2	5	4	E2QSF4;L7N0I7;F1PQ68;E2RFJ7	M1(Oxidation); M3(Oxidation); M10(Oxidation); N28(Deamidated)	3650.69	0.009	0.09998																	High	2.60049	2
	EAESCDCLQGFQLTHSLGGGTGSGMGTLLISK	1	4	3	E2QSF4;L7N0I7;E2RFV2	C5(Carbamidomethyl); C7(Carbamidomethyl); Q12(Deamidated)	3312.53	0.009	0.1042																	High	2.29761	0
L7N0I7	Tubulin beta chain OS=Canis lupus familiaris OX=9615 GN=TUBB4B PE=3 SV=1 - [L7N0I7_CANLF]	37.2923	20	7	17	2.0559	6.74	3	7	80.57	26.07	10	37	467.036	33.48	17	203	418.813	37.75	13	185	1773.8	62.7	31	681	294.784	31.01	15	136	95.6955	28.31	10	56	1715.96	59.1	26	640	445	49.799	4.89404
	Sequence	# PSMs	# Proteins	# Protein Groups	Protein Group Accessions	Modifications	MH+ [Da]	q-Value	PEP	A2	G2	XCorr A2	XCorr G2	B2	H2	XCorr B2	XCorr H2	C2	I2	XCorr C2	XCorr I2	D2	XCorr D2	E2	XCorr E2	F2	XCorr F2	# Missed Cleavages
	MSMKEVDEQMLNVQNK	83	5	4	E2QSF4;L7N0I7;F1PQ68;E2RFJ7	M1(Oxidation); M3(Oxidation); M10(Oxidation)	1971.88	0	4.742e-07	High	High	3.96526	4.86789		High		4.56161	High	High	5.08571	4.95885	High	5.90613	High	5.63393	High	5.03914	1
	GHYTEGAELVDSVLDVVR	56	8	5	F2Z4P1;E2QSF4;L7N0I7;F1PQ68;E2RFJ7		1958.98	0	2.583e-06	High		3.19816			High		3.12867	High	High	2.40903	5.2215			High	2.3883	High	4.964	0
	EVDEQMLNVQNK	93	6	5	E2QSF4;L7N0I7;F1PQ68;E2RFJ7;A0A5F4C551	M6(Oxidation)	1462.68	0	2.492e-05	High	High	3.01774	4.384	High	High	2.0559	3.45722	High	High	3.35569	4.12303	High	4.77059	High	4.48435	High	4.4462	0
	LTTPTYGDLNHLVSATMSGVTTCLR	12	6	5	E2QSF4;L7N0I7;E2RFV2;F1PQ68;E2RFJ7	C23(Carbamidomethyl)	2708.35	0	0.003399	High		2.30762			High		2.30218		High		2.30752			High	1.51736	High	2.62474	0
	TAVCDIPPR	152	6	5	E2QSF4;L7N0I7;E2RFV2;F1PQ68;E2RFJ7	C4(Carbamidomethyl)	1028.52	0	0.005796	High	High	2.17862	3.10071	High	High	1.41535	2.66335	High	High	2.32752	3.24387	High	2.93591	High	2.983	High	2.68541	0
	IMNTFSVVPSPK	95	8	5	F2Z4P1;E2QSF4;L7N0I7;E2RFV2;A0A5F4C551	M2(Oxidation)	1335.7	0	0.000919	High	High	2.13871	3.23266		High		2.91854	High	High	2.58226	3.24229	High	2.94836	High	3.32675	High	3.17992	0
	NMMAACDPR	25	12	8	F2Z4P1;E2QSF4;L7N0I7;E2RFV2;F1PQ68;E2QYC2;E2RFJ7;A0A5F4C551	M2(Oxidation); M3(Oxidation); C6(Carbamidomethyl)	1097.42	0	0.0001925	High	High	2.12511	1.8969	High	High	1.5823	2.20579	High	High	2.68319	2.42806	High	2.44948	High	2.23351	High	2.54051	0
	ALTVPELTQQMFDAK	63	8	4	F2Z4P1;L7N0I7;E2RFV2;E2QYC2	M11(Oxidation)	1707.86	0	0.0002018		High		3.08987					High	High	3.55475	4.43092	High	4.35882	High	4.35575	High	4.42829	0
	MSMKEVDEQMLNVQNK	48	5	4	E2QSF4;L7N0I7;F1PQ68;E2RFJ7	M1(Oxidation); M3(Oxidation); Q9(Deamidated); M10(Oxidation)	1972.87	0	7.738e-06		High		5.89497		High		3.31793	High	High	3.25553	5.7149	High	5.82649	High	5.57704	High	6.77577	1
	LAVNMVPFPR	88	14	9	F2Z4P1;E2QSF4;L7N0I7;E2RFV2;J9P716;F1PQ68;E2QYC2;E2RFJ7;A0A5F4C551	M5(Oxidation)	1159.63	0	0.002699		High		2.56197		High		2.84431	High	High	2.76678	3.1969	High	2.785	High	2.89849	High	3.05732	0
	AVLVDLEPGTMDSVR	75	4	2	L7N0I7;E2RFV2	M11(Oxidation)	1617.81	0	1.779e-05		High		2.79365		High		1.74786	High	High	2.75474	3.6472	High	3.11587	High	3.49248	High	3.25449	0
	NMMAACDPR	22	12	8	F2Z4P1;E2QSF4;L7N0I7;E2RFV2;F1PQ68;E2QYC2;E2RFJ7;A0A5F4C551	N1(Deamidated); M2(Oxidation); M3(Oxidation); C6(Carbamidomethyl)	1098.4	0	0.1145		High		2.4192		High		3.04773	High	High	2.676	2.65598	High	2.80593	High	3.11711	High	2.48545	0
	EVDEQMLNVQNK	54	6	5	E2QSF4;L7N0I7;F1PQ68;E2RFJ7;A0A5F4C551	M6(Oxidation); N8(Deamidated)	1463.67	0	4.049e-05		High		4.43164		High		2.41301	High	High	2.45975	4.60198	High	4.62562	High	4.56711	High	4.50777	0
	INVYYNEATGGK	54	2	1	L7N0I7		1328.65	0	0.001509		High		2.98586		High		3.07333	High	High	1.83517	3.69773	High	2.71944	High	2.79833	High	3.09468	0
	LAVNMVPFPR	29	14	9	F2Z4P1;E2QSF4;L7N0I7;E2RFV2;J9P716;F1PQ68;E2QYC2;E2RFJ7;A0A5F4C551	N4(Deamidated); M5(Oxidation)	1160.61	0	0.0007502		High		2.45075					High	High	1.60101	3.46072	High	2.83343	High	2.98844	High	3.06852	0
	EIVHLQAGQCGNQIGAK	30	9	5	L7N0I7;E2RFV2;F2Z4P1;E2QSF4;E2RFJ7	C10(Carbamidomethyl)	1822.92	0	8.479e-07		High		2.60002						High		6.33235	High	5.18354	High	3.48993	High	5.95641	0
	INVYYNEATGGK	8	2	1	L7N0I7	N2(Deamidated); N6(Deamidated)	1330.62	0	0.002557		High		2.2048						High		3.44407	High	3.30536	High	2.6478			0
	FPGQLNADLRK	45	13	8	F2Z4P1;E2QSF4;L7N0I7;E2RFV2;J9P716;F1PQ68;E2QYC2;E2RFJ7		1258.69	0	0.009732		High		3.01938						High		3.27513	High	3.2406			High	3.4485	1
	GRMSMKEVDEQMLNVQNK	5	5	4	E2QSF4;L7N0I7;F1PQ68;E2RFJ7	M3(Oxidation); M5(Oxidation); M12(Oxidation)	2185	0	0.01311		High		3.51942						High		3.44134	High	3.15569			High	2.94322	2
	IMNTFSVVPSPK	22	8	5	F2Z4P1;E2QSF4;L7N0I7;E2RFV2;A0A5F4C551	M2(Oxidation); N3(Deamidated)	1336.68	0	0.0006205		High		2.78442						High		3.51621	High	3.11881	High	3.16938	High	2.95532	0
	KLAVNMVPFPR	28	14	9	F2Z4P1;E2QSF4;L7N0I7;E2RFV2;J9P716;F1PQ68;E2QYC2;E2RFJ7;A0A5F4C551	M6(Oxidation)	1287.72	0	0.000312		High		3.23932						High		3.35422	High	3.06383			High	3.51848	1
	EIVHLQAGQCGNQIGAK	58	9	5	F2Z4P1;E2QSF4;L7N0I7;E2RFV2;E2RFJ7	Q9(Deamidated); C10(Carbamidomethyl)	1823.91	0	2.926e-06		High		1.95652						High		6.58775	High	3.06154	High	4.11052	High	5.82917	0
	FPGQLNADLRK	37	13	8	F2Z4P1;E2QSF4;L7N0I7;E2RFV2;J9P716;F1PQ68;E2QYC2;E2RFJ7	Q4(Deamidated)	1259.67	0	0.001893		High		2.81583						High		3.95521	High	3.05236			High	3.63877	1
	FPGQLNADLR	41	13	8	F2Z4P1;E2QSF4;L7N0I7;E2RFV2;J9P716;F1PQ68;E2QYC2;E2RFJ7	N6(Deamidated)	1131.58	0	0.001901		High		2.31175						High		3.30037	High	3.02697	High	2.43434	High	3.01338	0
	INVYYNEATGGK	46	2	1	L7N0I7	N6(Deamidated)	1329.63	0	0.009791		High		3.19869		High		1.75991		High		2.97305	High	3.00235	High	2.83303	High	2.97336	0
	MREIVHLQAGQCGNQIGAK	27	9	5	F2Z4P1;E2QSF4;L7N0I7;E2RFV2;E2RFJ7	M1(Oxidation); C12(Carbamidomethyl)	2126.06	0	0.0001989										High		4.3482	High	2.70001			High	4.35722	1
	KLAVNMVPFPR	12	14	9	F2Z4P1;E2QSF4;L7N0I7;E2RFV2;J9P716;F1PQ68;E2QYC2;E2RFJ7;A0A5F4C551	N5(Deamidated); M6(Oxidation)	1288.71	0	0.007649										High		3.24841	High	2.50708			High	3.16362	1
	FPGQLNADLR	32	13	8	F2Z4P1;E2QSF4;L7N0I7;E2RFV2;J9P716;F1PQ68;E2QYC2;E2RFJ7		1130.6	0	0.003508		High		2.30965						High		2.52206	High	2.47794	High	2.38262	High	2.57627	0
	EVDEQMLNVQNK	11	6	5	E2QSF4;L7N0I7;F1PQ68;E2RFJ7;A0A5F4C551	Q5(Deamidated); M6(Oxidation); Q10(Deamidated)	1464.65	0	0.004445		High		1.85795									High	2.35808	High	3.46226	High	3.44711	0
	ISEQFTAMFR	43	9	6	F2Z4P1;E2QSF4;L7N0I7;E2RFV2;F1PQ68;E2RFJ7	M8(Oxidation)	1245.59	0	0.001467		High		2.07581						High		3.43014	High	2.08007			High	3.0976	0
	MSMKEVDEQMLNVQNK	15	5	4	E2QSF4;L7N0I7;F1PQ68;E2RFJ7	M3(Oxidation); M10(Oxidation)	1955.89	0	2.787e-05										High		4.55352	High	2.07161	High	2.37081	High	4.67907	1
	EVDEQMLNVQNK	6	6	5	E2QSF4;L7N0I7;F1PQ68;E2RFJ7;A0A5F4C551		1446.69	0	0.0002379		High		2.26165						High		3.4206			High	2.51681	High	3.30708	0
	ALTVPELTQQMFDAK	19	8	4	F2Z4P1;L7N0I7;E2RFV2;E2QYC2	Q10(Deamidated); M11(Oxidation)	1708.85	0	3.355e-05										High		4.30056			High	2.04242	High	3.78332	0
	LTTPTYGDLNHLVSATMSGVTTCLR	48	6	5	E2QSF4;L7N0I7;E2RFV2;F1PQ68;E2RFJ7	M17(Oxidation); C23(Carbamidomethyl)	2724.33	0	2.908e-08										High		5.35846			High	1.35211	High	4.71759	0
	EAESCDCLQGFQLTHSLGGGTGSGMGTLLISK	13	4	3	E2QSF4;L7N0I7;E2RFV2	C5(Carbamidomethyl); C7(Carbamidomethyl); M25(Oxidation)	3327.54	0	1.498e-07										High		7.26404					High	6.19878	0
	KEAESCDCLQGFQLTHSLGGGTGSGMGTLLISK	8	4	3	E2QSF4;L7N0I7;E2RFV2	C6(Carbamidomethyl); C8(Carbamidomethyl); Q13(Deamidated); M26(Oxidation)	3456.62	0	0.0008268										High		2.85655					High	6.14899	1
	KEAESCDCLQGFQLTHSLGGGTGSGMGTLLISK	3	4	3	E2QSF4;L7N0I7;E2RFV2	C6(Carbamidomethyl); C8(Carbamidomethyl); M26(Oxidation)	3455.62	0	4.037e-07																	High	5.94491	1
	EAESCDCLQGFQLTHSLGGGTGSGMGTLLISK	12	4	3	E2QSF4;L7N0I7;E2RFV2	C5(Carbamidomethyl); C7(Carbamidomethyl); Q12(Deamidated); M25(Oxidation)	3328.53	0	0.00111										High		5.03764					High	5.5268	0
	GHYTEGAELVDSVLDVVRK	19	8	5	F2Z4P1;E2QSF4;L7N0I7;F1PQ68;E2RFJ7		2087.08	0	2.154e-07																	High	5.51701	1
	KEAESCDCLQGFQLTHSLGGGTGSGMGTLLISK	1	4	3	E2QSF4;L7N0I7;E2RFV2	C6(Carbamidomethyl); C8(Carbamidomethyl); Q10(Deamidated); Q13(Deamidated); M26(Oxidation)	3457.61	0	0.000875																	High	5.30019	1
	MSATFIGNSTAIQELFK	16	4	3	L7N0I7;F1PQ68;E2RFJ7		1857.94	0	0.01191										High		5.19241					High	5.22379	0
	MSATFIGNSTAIQELFK	35	4	3	L7N0I7;F1PQ68;E2RFJ7	M1(Oxidation)	1873.94	0	5.656e-06										High		5.53468					High	5.20715	0
	MSATFIGNSTAIQELFK	47	4	3	L7N0I7;F1PQ68;E2RFJ7	M1(Oxidation); N8(Deamidated)	1874.92	0	1.209e-07										High		4.90588					High	4.83326	0
	MSATFIGNSTAIQELFK	22	4	3	L7N0I7;F1PQ68;E2RFJ7	N8(Deamidated)	1858.92	0	0.003495										High		5.25086					High	4.65631	0
	LHFFMPGFAPLTSR	17	9	7	E2QSF4;L7N0I7;E2RFV2;J9P716;F1PQ68;E2RFJ7;A0A5F4C551	M5(Oxidation)	1636.83	0	9.455e-06																	High	4.50779	0
	NSSYFVEWIPNNVK	44	11	7	F2Z4P1;E2QSF4;L7N0I7;E2RFV2;F1PQ68;E2QYC2;E2RFJ7	N1(Deamidated)	1697.82	0	3.061e-06										High		3.80743					High	4.43498	0
	ALTVPELTQQMFDAK	2	8	4	F2Z4P1;L7N0I7;E2RFV2;E2QYC2	Q9(Deamidated); Q10(Deamidated); M11(Oxidation)	1709.83	0	0.0006397										High		3.2484					High	4.25933	0
	MSATFIGNSTAIQELFKR	12	4	3	L7N0I7;F1PQ68;E2RFJ7	M1(Oxidation); N8(Deamidated)	2031.02	0	3.529e-05										High		4.81293					High	4.20986	1
	LTTPTYGDLNHLVSATMSGVTTCLR	19	6	5	E2QSF4;L7N0I7;E2RFV2;F1PQ68;E2RFJ7	N10(Deamidated); M17(Oxidation); C23(Carbamidomethyl)	2725.32	0	1.31e-07										High		4.68702					High	4.16656	0
	MSATFIGNSTAIQELFKR	2	4	3	L7N0I7;F1PQ68;E2RFJ7	M1(Oxidation); N8(Deamidated); Q13(Deamidated)	2032.02	0	0.0004411																	High	4.16013	1
	MSATFIGNSTAIQELFKR	6	4	3	L7N0I7;F1PQ68;E2RFJ7	N8(Deamidated)	2015.03	0	3.092e-05										High		2.6917					High	4.14799	1
	EAESCDCLQGFQLTHSLGGGTGSGMGTLLISK	4	4	3	E2QSF4;L7N0I7;E2RFV2	C5(Carbamidomethyl); C7(Carbamidomethyl); Q9(Deamidated); Q12(Deamidated); M25(Oxidation)	3329.51	0	2.619e-05										High		3.93866					High	4.12918	0
	MSATFIGNSTAIQELFKR	16	4	3	L7N0I7;F1PQ68;E2RFJ7	M1(Oxidation)	2030.04	0	2.532e-06										High		3.89959					High	4.08351	1
	ALTVPELTQQMFDAK	9	8	4	F2Z4P1;L7N0I7;E2RFV2;E2QYC2		1691.87	0	4.113e-05										High		4.03317					High	4.05287	0
	MREIVHLQAGQCGNQIGAK	25	9	5	L7N0I7;E2RFV2;F2Z4P1;E2QSF4;E2RFJ7	M1(Oxidation); Q11(Deamidated); C12(Carbamidomethyl)	2127.04	0	0.001614										High		4.53036					High	4.01404	1
	IREEYPDRIMNTFSVVPSPK	4	3	2	E2QSF4;L7N0I7	M10(Oxidation)	2394.21	0	0.002337																	High	3.93908	2
	MREIVHLQAGQCGNQIGAK	6	9	5	F2Z4P1;E2QSF4;L7N0I7;E2RFV2;E2RFJ7	M1(Oxidation); Q8(Deamidated); C12(Carbamidomethyl); N14(Deamidated)	2128.03	0	0.01088										High		3.44986					High	3.92607	1
	IREEYPDRIMNTFSVVPSPK	2	3	2	E2QSF4;L7N0I7	M10(Oxidation); N11(Deamidated)	2395.2	0	0.005606																	High	3.88484	2
	NSSYFVEWIPNNVK	19	11	7	F2Z4P1;E2QSF4;L7N0I7;E2RFV2;F1PQ68;E2QYC2;E2RFJ7		1696.83	0	1.19e-05										High		4.02293					High	3.7908	0
	EVDEQMLNVQNK	6	6	5	E2QSF4;L7N0I7;F1PQ68;E2RFJ7;A0A5F4C551	Q10(Deamidated)	1447.67	0	0.006745										High		3.82932					High	3.59464	0
	NSSYFVEWIPNNVK	13	11	7	F2Z4P1;E2QSF4;L7N0I7;E2RFV2;F1PQ68;E2QYC2;E2RFJ7	N1(Deamidated); N11(Deamidated)	1698.8	0	0.001204										High		3.0945					High	3.57918	0
	MSATFIGNSTAIQELFKR	3	4	3	L7N0I7;F1PQ68;E2RFJ7		2014.04	0	0.0004875																	High	3.55909	1
	EIVHLQAGQCGNQIGAK	5	9	5	L7N0I7;E2RFV2;F2Z4P1;E2QSF4;E2RFJ7	Q6(Deamidated); C10(Carbamidomethyl); N12(Deamidated)	1824.89	0	0.0001582										High		3.01378					High	3.43359	0
	AVLVDLEPGTMDSVR	4	4	2	L7N0I7;E2RFV2		1601.82	0	6.423e-05										High		3.34309					High	3.42147	0
	FPGQLNADLR	1	13	8	F2Z4P1;E2QSF4;L7N0I7;E2RFV2;J9P716;F1PQ68;E2QYC2;E2RFJ7	Q4(Deamidated); N6(Deamidated)	1132.57	0	0.002591																	High	3.13368	0
	RISEQFTAMFR	4	9	6	F2Z4P1;E2QSF4;L7N0I7;E2RFV2;F1PQ68;E2RFJ7	M9(Oxidation)	1401.69	0	0.002298																	High	3.10239	1
	EVDEQMLNVQNKNSSYFVEWIPNNVK	7	5	4	E2QSF4;L7N0I7;F1PQ68;E2RFJ7	M6(Oxidation); N13(Deamidated)	3141.49	0	0.002686																	High	3.05473	1
	IMNTFSVVPSPK	5	8	5	F2Z4P1;E2QSF4;L7N0I7;E2RFV2;A0A5F4C551		1319.7	0	0.0003478										High		2.98703					High	2.96058	0
	MREIVHLQAGQCGNQIGAK	1	9	5	L7N0I7;E2RFV2;F2Z4P1;E2QSF4;E2RFJ7	C12(Carbamidomethyl)	2110.06	0	0.0009847																	High	2.8812	1
	MSATFIGNSTAIQELFK	3	4	3	L7N0I7;F1PQ68;E2RFJ7	M1(Oxidation); N8(Deamidated); Q13(Deamidated)	1875.91	0	0.0007463										High		2.52104					High	2.80824	0
	LAVNMVPFPR	4	14	9	F2Z4P1;E2QSF4;L7N0I7;E2RFV2;J9P716;F1PQ68;E2QYC2;E2RFJ7;A0A5F4C551		1143.63	0	0.004989										High		2.92602					High	2.79942	0
	EEYPDRIMNTFSVVPSPK	2	6	3	F2Z4P1;E2QSF4;L7N0I7	M8(Oxidation)	2125.03	0	0.004657										High		3.0151					High	2.62799	1
	ISEQFTAMFR	3	9	6	F2Z4P1;E2QSF4;L7N0I7;E2RFV2;F1PQ68;E2RFJ7		1229.6	0	0.004676										High		2.6853					High	2.61825	0
	ISEQFTAMFR	4	9	6	F2Z4P1;E2QSF4;L7N0I7;E2RFV2;F1PQ68;E2RFJ7	Q4(Deamidated); M8(Oxidation)	1246.58	0	0.005339										High		2.95825					High	2.61336	0
	FPGQLNADLRK	1	13	8	F2Z4P1;E2QSF4;L7N0I7;E2RFV2;J9P716;F1PQ68;E2QYC2;E2RFJ7	Q4(Deamidated); N6(Deamidated)	1260.66	0	0.008536																	High	2.16962	1
	NMMAACDPR	9	12	8	F2Z4P1;E2QSF4;L7N0I7;E2RFV2;F1PQ68;E2QYC2;E2RFJ7;A0A5F4C551	M2(Oxidation); C6(Carbamidomethyl)	1081.42	0	0.007993										High		2.13706					High	1.82679	0
	IMNTFSVVPSPK	3	8	5	F2Z4P1;E2QSF4;L7N0I7;E2RFV2;A0A5F4C551	N3(Deamidated)	1320.69	0	0.01054										High		2.50786					High	1.76305	0
	ALTVPELTQQMFDAK	1	8	4	F2Z4P1;L7N0I7;E2RFV2;E2QYC2	Q10(Deamidated)	1692.85	0	0.0008364										High		3.34695							0
	EAESCDCLQGFQLTHSLGGGTGSGMGTLLISK	1	4	3	E2QSF4;L7N0I7;E2RFV2	C5(Carbamidomethyl); C7(Carbamidomethyl)	3311.53	0	0.004175										High		2.32449							0
	YLTVAAVFR	18	6	4	E2QSF4;L7N0I7;E2RFV2;E2QYC2		1039.59	0.001	0.01477										High		2.09644	High	1.23746			High	2.20855	0
	MSMKEVDEQMLNVQNK	7	5	4	E2QSF4;L7N0I7;F1PQ68;E2RFJ7	M3(Oxidation); M10(Oxidation); N12(Deamidated)	1956.89	0.001	0.01513										High		3.99894					High	2.23707	1
	NMMAACDPR	1	12	8	F2Z4P1;E2QSF4;L7N0I7;E2RFV2;F1PQ68;E2QYC2;E2RFJ7;A0A5F4C551	C6(Carbamidomethyl)	1065.43	0.001	0.02793										High		2.14503							0
	MREIVHLQAGQCGNQIGAK	2	9	5	L7N0I7;E2RFV2;F2Z4P1;E2QSF4;E2RFJ7	Q11(Deamidated); C12(Carbamidomethyl)	2111.03	0.002	0.03264																	High	3.50413	1
	KLAVNMVPFPR	3	14	9	F2Z4P1;E2QSF4;L7N0I7;E2RFV2;J9P716;F1PQ68;E2QYC2;E2RFJ7;A0A5F4C551		1271.73	0.002	0.03518										High		2.4165					High	2.38048	1
	EVDEQMLNVQNKNSSYFVEWIPNNVK	2	5	4	E2QSF4;L7N0I7;F1PQ68;E2RFJ7	M6(Oxidation); N13(Deamidated); N23(Deamidated)	3142.47	0.004	0.05199																	High	2.24288	1
	ALTVPELTQQMFDAKNMMAACDPR	1	8	4	F2Z4P1;L7N0I7;E2RFV2;E2QYC2	M11(Oxidation); N16(Deamidated); M17(Oxidation); M18(Oxidation); C21(Carbamidomethyl)	2787.25	0.007	0.0973										High		2.10847							1
	MSMKEVDEQMLNVQNKNSSYFVEWIPNNVK	2	5	4	E2QSF4;L7N0I7;F1PQ68;E2RFJ7	M1(Oxidation); M3(Oxidation); M10(Oxidation); N28(Deamidated)	3650.69	0.009	0.09998																	High	2.60049	2
	EAESCDCLQGFQLTHSLGGGTGSGMGTLLISK	1	4	3	E2QSF4;L7N0I7;E2RFV2	C5(Carbamidomethyl); C7(Carbamidomethyl); Q12(Deamidated)	3312.53	0.009	0.1042																	High	2.29761	0
E2QYC2	Tubulin beta chain OS=Canis lupus familiaris OX=9615 GN=TUBB6 PE=3 SV=1 - [E2QYC2_CANLF]									37.6115	21.08	8	21	245.34	32.96	15	108	245.532	28.48	11	109	912.564	62.56	26	375	161.46	28.7	13	73	22.7598	15.7	6	11	944.804	46.19	21	361	446	49.835	4.88135
	Sequence	# PSMs	# Proteins	# Protein Groups	Protein Group Accessions	Modifications	MH+ [Da]	q-Value	PEP	A2	G2	XCorr A2	XCorr G2	B2	H2	XCorr B2	XCorr H2	C2	I2	XCorr C2	XCorr I2	D2	XCorr D2	E2	XCorr E2	F2	XCorr F2	# Missed Cleavages
	ALTVPELTQQMFDAK	63	8	4	F2Z4P1;L7N0I7;E2RFV2;E2QYC2	M11(Oxidation)	1707.86	0	0.0002018		High		3.08987					High	High	3.55475	4.43092	High	4.35882	High	4.35575	High	4.42829	0
	INVYYNESSSQK	25	3	1	E2QYC2		1431.68	0	0.001117		High		2.48597		High		1.54256	High	High	2.95531	3.56555	High	3.27336	High	3.99592	High	3.40141	0
	IMNTFSVMPSPK	63	4	3	F1PQ68;E2QYC2;E2RFJ7	M2(Oxidation); M8(Oxidation)	1383.66	0	0.0007936		High		3.31047		High		2.40549	High	High	2.90438	4.03713	High	3.30085	High	3.95199	High	3.18168	0
	EVDEQMLAIQNK	20	2	1	E2QYC2	M6(Oxidation)	1433.69	0	0.0003369		High		3.8226					High	High	2.84423	4.33914	High	3.77466	High	3.60491	High	4.21904	0
	LAVNMVPFPR	88	14	9	F2Z4P1;E2QSF4;L7N0I7;E2RFV2;J9P716;F1PQ68;E2QYC2;E2RFJ7;A0A5F4C551	M5(Oxidation)	1159.63	0	0.002699		High		2.56197		High		2.84431	High	High	2.76678	3.1969	High	2.785	High	2.89849	High	3.05732	0
	NMMAACDPR	23	12	8	F2Z4P1;E2QSF4;L7N0I7;E2RFV2;F1PQ68;E2QYC2;E2RFJ7;A0A5F4C551	M2(Oxidation); M3(Oxidation); C6(Carbamidomethyl)	1097.42	0	0.0001925		High		1.8969		High		2.20579	High	High	2.68319	2.42806	High	2.44948	High	2.23351	High	2.54051	0
	NMMAACDPR	22	12	8	F2Z4P1;E2QSF4;L7N0I7;E2RFV2;F1PQ68;E2QYC2;E2RFJ7;A0A5F4C551	N1(Deamidated); M2(Oxidation); M3(Oxidation); C6(Carbamidomethyl)	1098.4	0	0.1145		High		2.4192		High		3.04773	High	High	2.676	2.65598	High	2.80593	High	3.11711	High	2.48545	0
	AALVDLEPGTMDSVR	28	3	1	E2QYC2	M11(Oxidation)	1589.78	0	4.686e-05		High		3.05701					High	High	2.00884	4.16886	High	3.19409	High	2.9776	High	3.23286	0
	VAVCDIPPR	79	5	2	F2Z4P1;E2QYC2	C4(Carbamidomethyl)	1026.54	0	0.007018		High		2.83111		High		2.21757	High	High	1.87002	2.83066	High	2.81049	High	2.75697	High	2.59879	0
	LAVNMVPFPR	29	14	9	F2Z4P1;E2QSF4;L7N0I7;E2RFV2;J9P716;F1PQ68;E2QYC2;E2RFJ7;A0A5F4C551	N4(Deamidated); M5(Oxidation)	1160.61	0	0.0007502		High		2.45075					High	High	1.60101	3.46072	High	2.83343	High	2.98844	High	3.06852	0
	GPMSMKEVDEQMLAIQNK	24	2	1	E2QYC2	M3(Oxidation); M5(Oxidation); M12(Oxidation)	2096.97	0	1		High		5.10926		High		4.73688		High		5.55387	High	5.88824	High	6.28032	High	5.04743	1
	FPGQLNADLRK	45	13	8	F2Z4P1;E2QSF4;L7N0I7;E2RFV2;J9P716;F1PQ68;E2QYC2;E2RFJ7		1258.69	0	0.009732		High		3.01938						High		3.27513	High	3.2406			High	3.4485	1
	KLAVNMVPFPR	28	14	9	F2Z4P1;E2QSF4;L7N0I7;E2RFV2;J9P716;F1PQ68;E2QYC2;E2RFJ7;A0A5F4C551	M6(Oxidation)	1287.72	0	0.000312		High		3.23932						High		3.35422	High	3.06383			High	3.51848	1
	FPGQLNADLRK	37	13	8	F2Z4P1;E2QSF4;L7N0I7;E2RFV2;J9P716;F1PQ68;E2QYC2;E2RFJ7	Q4(Deamidated)	1259.67	0	0.001893		High		2.81583						High		3.95521	High	3.05236			High	3.63877	1
	FPGQLNADLR	41	13	8	F2Z4P1;E2QSF4;L7N0I7;E2RFV2;J9P716;F1PQ68;E2QYC2;E2RFJ7	N6(Deamidated)	1131.58	0	0.001901		High		2.31175						High		3.30037	High	3.02697	High	2.43434	High	3.01338	0
	EVDEQMLAIQNK	20	2	1	E2QYC2	Q5(Deamidated); M6(Oxidation)	1434.68	0	0.0005234		High		2.13823						High		3.63492	High	2.91653	High	3.6103	High	3.55715	0
	EIVHIQAGQCGNQIGTK	12	2	1	E2QYC2	C10(Carbamidomethyl)	1852.93	0	1.232e-05		High		1.86688						High		6.00118	High	2.82298	High	2.34888	High	5.75501	0
	IMNTFSVMPSPK	17	4	3	F1PQ68;E2QYC2;E2RFJ7	M2(Oxidation); N3(Deamidated); M8(Oxidation)	1384.65	0	0.004598		High		2.73322						High		3.04134	High	2.65485	High	3.17085	High	2.84846	0
	INVYYNESSSQK	34	3	1	E2QYC2	N2(Deamidated)	1432.66	0	0.0002182		High		2.91417						High		3.42049	High	2.5831	High	2.59418	High	3.11778	0
	KLAVNMVPFPR	12	14	9	F2Z4P1;E2QSF4;L7N0I7;E2RFV2;J9P716;F1PQ68;E2QYC2;E2RFJ7;A0A5F4C551	N5(Deamidated); M6(Oxidation)	1288.71	0	0.007649										High		3.24841	High	2.50708			High	3.16362	1
	FPGQLNADLR	32	13	8	F2Z4P1;E2QSF4;L7N0I7;E2RFV2;J9P716;F1PQ68;E2QYC2;E2RFJ7		1130.6	0	0.003508		High		2.30965						High		2.52206	High	2.47794	High	2.38262	High	2.57627	0
	ISEQFSAMFR	9	2	1	E2QYC2	M8(Oxidation)	1231.58	0	0.002216										High		3.12259	High	1.6902			High	2.82806	0
	GPMSMKEVDEQMLAIQNK	12	2	1	E2QYC2	M3(Oxidation); M5(Oxidation); M12(Oxidation); Q16(Deamidated)	2097.97	0	0.0115										High		4.97238			High	3.82748	High	3.68055	1
	ALTVPELTQQMFDAK	19	8	4	F2Z4P1;L7N0I7;E2RFV2;E2QYC2	Q10(Deamidated); M11(Oxidation)	1708.85	0	3.355e-05										High		4.30056			High	2.04242	High	3.78332	0
	MAATFIGNSTAIQELFK	17	3	2	E2RFV2;E2QYC2	M1(Oxidation)	1857.95	0	6.017e-07										High		5.19289					High	5.2231	0
	MAATFIGNSTAIQELFK	16	3	2	E2RFV2;E2QYC2	M1(Oxidation); N8(Deamidated)	1858.93	0	8.361e-05										High		5.17841					High	4.65787	0
	LTTPTYGDLNHLVSATMSGVTTSLR	8	2	1	E2QYC2	N10(Deamidated); M17(Oxidation)	2652.32	0	5.871e-05										High		3.48924					High	4.45688	0
	NSSYFVEWIPNNVK	44	11	7	F2Z4P1;E2QSF4;L7N0I7;E2RFV2;F1PQ68;E2QYC2;E2RFJ7	N1(Deamidated)	1697.82	0	3.061e-06										High		3.80743					High	4.43498	0
	IREEYPDRIMNTFSVMPSPK	4	4	3	F1PQ68;E2QYC2;E2RFJ7	M10(Oxidation); M16(Oxidation)	2442.18	0	0.0005171																	High	4.29091	2
	ALTVPELTQQMFDAK	2	8	4	F2Z4P1;L7N0I7;E2RFV2;E2QYC2	Q9(Deamidated); Q10(Deamidated); M11(Oxidation)	1709.83	0	0.0006397										High		3.2484					High	4.25933	0
	MAATFIGNSTAIQELFKR	6	3	2	E2RFV2;E2QYC2	M1(Oxidation); N8(Deamidated)	2015.03	0	2.04e-05										High		2.73147					High	4.18793	1
	LTTPTYGDLNHLVSATMSGVTTSLR	26	2	1	E2QYC2	M17(Oxidation)	2651.33	0	3.373e-07										High		5.28899					High	4.15948	0
	LHFFMPGFAPLTAR	5	5	2	F2Z4P1;E2QYC2	M5(Oxidation)	1620.84	0	0.0002344																	High	4.1438	0
	ALTVPELTQQMFDAK	9	8	4	F2Z4P1;L7N0I7;E2RFV2;E2QYC2		1691.87	0	4.113e-05										High		4.03317					High	4.05287	0
	EIVHIQAGQCGNQIGTK	1	2	1	E2QYC2	Q6(Deamidated); Q9(Deamidated); C10(Carbamidomethyl); Q13(Deamidated)	1855.89	0	0.0003103																	High	4.02677	0
	MREIVHIQAGQCGNQIGTK	13	2	1	E2QYC2	M1(Oxidation); C12(Carbamidomethyl)	2156.07	0	6.657e-05										High		3.91606					High	3.98587	1
	EIVHIQAGQCGNQIGTK	11	2	1	E2QYC2	C10(Carbamidomethyl); Q13(Deamidated)	1853.92	0	0.0009866										High		4.8706					High	3.94689	0
	NSSYFVEWIPNNVK	19	11	7	F2Z4P1;E2QSF4;L7N0I7;E2RFV2;F1PQ68;E2QYC2;E2RFJ7		1696.83	0	1.19e-05										High		4.02293					High	3.7908	0
	IREEYPDRIMNTFSVMPSPK	1	4	3	F1PQ68;E2QYC2;E2RFJ7	M10(Oxidation); N11(Deamidated); M16(Oxidation)	2443.16	0	0.002395																	High	3.7593	2
	ECEHCDCLQGFQLTHSLGGGTGSGMGTLLISK	1	2	1	E2QYC2	C2(Carbamidomethyl); C5(Carbamidomethyl); C7(Carbamidomethyl); M25(Oxidation)	3466.55	0	0.0007843																	High	3.69461	0
	MREIVHIQAGQCGNQIGTK	10	2	1	E2QYC2	M1(Oxidation); C12(Carbamidomethyl); Q15(Deamidated)	2157.05	0	0.0007724																	High	3.66444	1
	NSSYFVEWIPNNVK	13	11	7	F2Z4P1;E2QSF4;L7N0I7;E2RFV2;F1PQ68;E2QYC2;E2RFJ7	N1(Deamidated); N11(Deamidated)	1698.8	0	0.001204										High		3.0945					High	3.57918	0
	MAATFIGNSTAIQELFKR	3	3	2	E2RFV2;E2QYC2	M1(Oxidation)	2014.04	0	2.102e-05																	High	3.54747	1
	KECEHCDCLQGFQLTHSLGGGTGSGMGTLLISK	2	2	1	E2QYC2	C3(Carbamidomethyl); C6(Carbamidomethyl); C8(Carbamidomethyl); M26(Oxidation)	3594.64	0	0.005157																	High	3.18784	1
	FPGQLNADLR	1	13	8	F2Z4P1;E2QSF4;L7N0I7;E2RFV2;J9P716;F1PQ68;E2QYC2;E2RFJ7	Q4(Deamidated); N6(Deamidated)	1132.57	0	0.002591																	High	3.13368	0
	ECEHCDCLQGFQLTHSLGGGTGSGMGTLLISK	1	2	1	E2QYC2	C2(Carbamidomethyl); C5(Carbamidomethyl); C7(Carbamidomethyl); Q12(Deamidated); M25(Oxidation)	3467.55	0	0.00178																	High	3.10308	0
	EEYPDRIMNTFSVMPSPK	1	4	3	F1PQ68;E2QYC2;E2RFJ7	M8(Oxidation); M14(Oxidation)	2172.99	0	0.006474																	High	3.02724	1
	EVDEQMLAIQNK	3	2	1	E2QYC2		1417.7	0	0.0001284										High		4.01143					High	2.97381	0
	LAVNMVPFPR	4	14	9	F2Z4P1;E2QSF4;L7N0I7;E2RFV2;J9P716;F1PQ68;E2QYC2;E2RFJ7;A0A5F4C551		1143.63	0	0.004989										High		2.92602					High	2.79942	0
	GPMSMKEVDEQMLAIQNK	3	2	1	E2QYC2	M3(Oxidation); M5(Oxidation)	2080.97	0	0.0004466										High		3.73816					High	2.71123	1
	IMNTFSVMPSPK	8	4	3	F1PQ68;E2QYC2;E2RFJ7	M2(Oxidation)	1367.67	0	0.0003501										High		3.24748					High	2.68148	0
	FPGQLNADLRK	1	13	8	F2Z4P1;E2QSF4;L7N0I7;E2RFV2;J9P716;F1PQ68;E2QYC2;E2RFJ7	Q4(Deamidated); N6(Deamidated)	1260.66	0	0.008536																	High	2.16962	1
	NMMAACDPR	9	12	8	F2Z4P1;E2QSF4;L7N0I7;E2RFV2;F1PQ68;E2QYC2;E2RFJ7;A0A5F4C551	M2(Oxidation); C6(Carbamidomethyl)	1081.42	0	0.007993										High		2.13706					High	1.82679	0
	IMNTFSVMPSPK	1	4	3	F1PQ68;E2QYC2;E2RFJ7	M2(Oxidation); N3(Deamidated)	1368.65	0	0.01289										High		3.70854							0
	ALTVPELTQQMFDAK	1	8	4	F2Z4P1;L7N0I7;E2RFV2;E2QYC2	Q10(Deamidated)	1692.85	0	0.0008364										High		3.34695							0
	AALVDLEPGTMDSVR	2	3	1	E2QYC2		1573.79	0	0.0004069										High		3.01582							0
	YLTVAAVFR	18	6	4	E2QSF4;L7N0I7;E2RFV2;E2QYC2		1039.59	0.001	0.01477										High		2.09644	High	1.23746			High	2.20855	0
	GHYTEGAELVDAVLDVVR	1	3	2	E2RFV2;E2QYC2		1942.99	0.001	0.01815																	High	1.60351	0
	NMMAACDPR	1	12	8	F2Z4P1;E2QSF4;L7N0I7;E2RFV2;F1PQ68;E2QYC2;E2RFJ7;A0A5F4C551	C6(Carbamidomethyl)	1065.43	0.001	0.02793										High		2.14503							0
	KECEHCDCLQGFQLTHSLGGGTGSGMGTLLISK	1	2	1	E2QYC2	C3(Carbamidomethyl); C6(Carbamidomethyl); C8(Carbamidomethyl); Q13(Deamidated); M26(Oxidation)	3595.65	0.002	0.03622																	High	3.49723	1
	MAATFIGNSTAIQELFKR	1	3	2	E2RFV2;E2QYC2	M1(Oxidation); N8(Deamidated); Q13(Deamidated)	2016.03	0.002	0.03555																	High	2.86412	1
	KLAVNMVPFPR	3	14	9	F2Z4P1;E2QSF4;L7N0I7;E2RFV2;J9P716;F1PQ68;E2QYC2;E2RFJ7;A0A5F4C551		1271.73	0.002	0.03518										High		2.4165					High	2.38048	1
	MREIVHIQAGQCGNQIGTK	2	2	1	E2QYC2	M1(Oxidation); Q11(Deamidated); C12(Carbamidomethyl); Q15(Deamidated)	2158.06	0.004	0.05262																	High	3.17609	1
	MAATFIGNSTAIQELFK	2	3	2	E2RFV2;E2QYC2	N8(Deamidated)	1842.94	0.004	0.07882										High		2.04685							0
	ALTVPELTQQMFDAKNMMAACDPR	1	8	4	F2Z4P1;L7N0I7;E2RFV2;E2QYC2	M11(Oxidation); N16(Deamidated); M17(Oxidation); M18(Oxidation); C21(Carbamidomethyl)	2787.25	0.007	0.0973										High		2.10847							1
A0A5F4DDP0	Heat shock 70 kDa protein 4 OS=Canis lupus familiaris OX=9615 GN=HSPA4 PE=3 SV=1 - [A0A5F4DDP0_CANLF]													43.648	25.95	15	23	58.2221	23.92	14	32	118.681	47.96	24	46	27.9717	17.43	12	14					152.428	48.98	30	52	786	88.7906	5.12256
	Sequence	# PSMs	# Proteins	# Protein Groups	Protein Group Accessions	Modifications	MH+ [Da]	q-Value	PEP	A2	G2	XCorr A2	XCorr G2	B2	H2	XCorr B2	XCorr H2	C2	I2	XCorr C2	XCorr I2	D2	XCorr D2	E2	XCorr E2	F2	XCorr F2	# Missed Cleavages
	NAEQNGPVDGQGDSPGPQAAEQGTDTAVPSDSDK	2	3	1	A0A5F4DDP0		3339.45	0	9.066e-05													High	4.05138			High	4.98356	0
	QSLTVDPVVK	7	6	2	A0A5F4BXA0;A0A5F4DDP0		1085.62	0	0.005147		High		3.04934						High		2.74103	High	2.93774	High	3.24182	High	3.35191	0
	QDLPALEEKPR	8	6	2	A0A5F4BXA0;A0A5F4DDP0		1295.7	0	0.004576		High		2.51401						High		2.56326	High	2.60897	High	3.04068			0
	MQVDQEEPHAEEQQQQTPAENK	4	6	2	A0A5F4BXA0;A0A5F4DDP0	M1(Oxidation)	2610.14	0	1		High		3.03542									High	2.53499	High	5.02132	High	2.03446	0
	NAVEEYVYEMR	12	6	2	A0A5F4BXA0;A0A5F4DDP0	M10(Oxidation)	1418.63	0	0.00126		High		2.6638						High		2.94159	High	2.49892	High	2.28125	High	2.71538	0
	SVMDATQIAGLNCLR	8	6	2	A0A5F4BXA0;A0A5F4DDP0	M3(Oxidation); C13(Carbamidomethyl)	1664.81	0	7.609e-06										High		3.72152	High	2.259			High	3.8049	0
	STNEAMEWMNNK	9	6	2	A0A5F4BXA0;A0A5F4DDP0	M6(Oxidation); M9(Oxidation)	1486.59	0	0.0004379		High		2.09047						High		3.23977	High	1.97237	High	3.36581	High	3.26739	0
	ELSTTLNADEAVTR	6	6	2	A0A5F4BXA0;A0A5F4DDP0		1519.76	0	0.0001683										High		3.58422	High	1.95766	High	2.31213	High	3.86447	0
	GCALQCAILSPAFK	6	10	4	F1PSZ2;A0A5F4BXA0;A0A5F4DDP0;E2RRM6	C2(Carbamidomethyl); C6(Carbamidomethyl)	1535.77	0	0.0001675										High		3.91061	High	1.21562	High	1.65649	High	3.4893	0
	LEDTENWLYEDGEDQPK	4	6	2	A0A5F4BXA0;A0A5F4DDP0		2080.9	0	0.0001713										High		4.58377	High	1.03143			High	3.86366	0
	AESEEMETSQAASK	4	5	2	A0A5F4BXA0;A0A5F4DDP0	M6(Oxidation)	1513.63	0	1										High		3.57306			High	3.72852			0
	VLATAFDTTLGGR	7	6	2	A0A5F4BXA0;A0A5F4DDP0		1321.71	0	8.915e-05		High		1.59122						High		3.5048			High	2.61284	High	3.28287	0
	SNLAYDIVQLPTGLTGIK	4	6	2	A0A5F4BXA0;A0A5F4DDP0		1903.06	0	0.0002343										High		2.85353					High	4.22849	0
	MQVDQEEPHAEEQQQQTPAENKAESEEMETSQAASK	3	5	2	A0A5F4BXA0;A0A5F4DDP0	M1(Oxidation); N21(Deamidated); M28(Oxidation)	4105.76	0	0.002296																	High	3.92639	1
	MQVDQEEPHAEEQQQQTPAENKAESEEMETSQAASK	2	5	2	A0A5F4BXA0;A0A5F4DDP0	M1(Oxidation); M28(Oxidation)	4104.75	0	0.0036										High		4.01814					High	3.54276	1
	NFTTEQVTAMLLSK	5	6	2	A0A5F4BXA0;A0A5F4DDP0	M10(Oxidation)	1598.81	0	0.0002436										High		4.47964					High	3.38133	0
	LMNETTAVALAYGIYK	3	7	3	A0A5F4BXA0;A0A5F4DDP0;E2RRM6	M2(Oxidation)	1773.91	0	0.000532										High		4.56563					High	3.34619	0
	WNSPAEEGSSDCEVFTK	2	6	2	A0A5F4BXA0;A0A5F4DDP0	C12(Carbamidomethyl)	1942.81	0	0.0001091										High		4.65341					High	3.23404	0
	ELSTTLNADEAVTR	2	6	2	A0A5F4BXA0;A0A5F4DDP0	N7(Deamidated)	1520.74	0	0.0003404										High		2.21367					High	3.06719	0
	LMSANASDLPLSIECFMNDVDVSGTMNR	4	6	2	A0A5F4BXA0;A0A5F4DDP0	M2(Oxidation); C15(Carbamidomethyl); M17(Oxidation); M26(Oxidation)	3135.38	0	0.0002792										High		2.57182					High	2.76937	0
	EDIYAVEIVGGATR	4	6	2	A0A5F4BXA0;A0A5F4DDP0		1492.76	0	0.004728										High		3.59786					High	2.6587	0
	EFSITDVVPYSISLR	1	6	2	A0A5F4BXA0;A0A5F4DDP0		1725.91	0	0.004918																	High	2.62832	0
	NKEDQYDHLDAADMLK	3	6	2	A0A5F4BXA0;A0A5F4DDP0	M14(Oxidation)	1921.86	0	0.007498										High		1.8574					High	2.46202	1
	EMLNLYIENEGK	2	5	2	A0A5F4BXA0;A0A5F4DDP0	M2(Oxidation)	1468.7	0	0.0008016										High		3.24118					High	2.43776	0
	FLEMCDDLLAR	3	6	2	A0A5F4BXA0;A0A5F4DDP0	M4(Oxidation); C5(Carbamidomethyl)	1398.64	0	0.0006245		High		2.08131						High		2.95115					High	2.1909	0
	WNSPAEEGSSDCEVFTK	1	6	2	A0A5F4BXA0;A0A5F4DDP0	N2(Deamidated); C12(Carbamidomethyl)	1943.82	0	0.0009177										High		4.5335							0
	LEDTENWLYEDGEDQPK	3	6	2	A0A5F4BXA0;A0A5F4DDP0	Q15(Deamidated)	2081.9	0	0.005516										High		3.60714							0
	FEENEEPMETDQNAKEEEK	1	6	2	A0A5F4BXA0;A0A5F4DDP0	M8(Oxidation)	2341.96	0	0.001174										High		3.27951							1
	QSLTVDPVVK	1	6	2	A0A5F4BXA0;A0A5F4DDP0	Q1(Deamidated)	1086.6	0	0.00795										High		2.02764							0
	AFSDPFVEAEK	3	6	2	A0A5F4BXA0;A0A5F4DDP0		1239.59	0.001	0.0008026		High		1.88723									High	2.22843			High	1.79155	0
	DKLSGEYEK	6	6	2	A0A5F4BXA0;A0A5F4DDP0		1068.52	0.001	0.003273		High		1.89088						High		1.70243	High	2.22341					1
	NAVEEYVYEMR	1	6	2	A0A5F4BXA0;A0A5F4DDP0	N1(Deamidated); M10(Oxidation)	1419.61	0.001	0.0005216													High	1.80277					0
	NAEQNGPVDGQGDSPGPQAAEQGTDTAVPSDSDK	6	3	1	A0A5F4DDP0	N5(Deamidated)	3340.43	0.001	1															High	3.91792			0
	NAEQNGPVDGQGDSPGPQAAEQGTDTAVPSDSDK	7	3	1	A0A5F4DDP0	Q4(Deamidated); N5(Deamidated)	3341.43	0.001	1															High	2.84801	High	3.71871	0
	FQESEERPK	2	6	2	A0A5F4BXA0;A0A5F4DDP0		1149.55	0.001	0.02481										High		2.47916			High	2.16332			0
	LKETAESVLK	1	6	2	A0A5F4BXA0;A0A5F4DDP0		1117.65	0.001	0.01868										High		2.77417							1
	SVMDATQIAGLNCLR	1	6	2	A0A5F4BXA0;A0A5F4DDP0	M3(Oxidation); N12(Deamidated); C13(Carbamidomethyl)	1665.79	0.001	0.01405										High		2.56609							0
	LMSANASDLPLSIECFMNDVDVSGTMNR	1	6	2	A0A5F4BXA0;A0A5F4DDP0	M2(Oxidation); N5(Deamidated); C15(Carbamidomethyl); M17(Oxidation); M26(Oxidation)	3136.38	0.001	0.02411										High		2.45857							0
	MIMQDKLEK	4	9	4	F1PSZ2;A0A5F4BXA0;A0A5F4DDP0;E2RRM6	M1(Oxidation); M3(Oxidation)	1167.57	0.002	0.04332		High		2.81701						High		2.8026	High	2.32369	High	2.55347			1
	NHSAPFSK	2	6	2	A0A5F4BXA0;A0A5F4DDP0		887.438	0.002	0.05427										High		1.82318			High	2.27213			0
	KEDIYAVEIVGGATR	1	6	2	A0A5F4BXA0;A0A5F4DDP0		1620.86	0.002	0.03987										High		2.93463							1
	FVSEDDRNSFTLK	1	6	2	A0A5F4BXA0;A0A5F4DDP0		1557.76	0.002	0.04758										High		2.12483							1
	ETAESVLK	2	6	2	A0A5F4BXA0;A0A5F4DDP0		876.467	0.003	0.05747										High		2.16512	High	1.81707					0
	LFEELGK	2	6	2	A0A5F4BXA0;A0A5F4DDP0		835.456	0.004	1		High		1.79137											High	1.79167			0
	QVYVDKLAELK	1	6	2	A0A5F4BXA0;A0A5F4DDP0		1305.74	0.006	0.07791																	High	2.84556	1
	TSTVDLPIENQLLWQIDR	1	5	2	A0A5F4BXA0;A0A5F4DDP0		2141.12	0.006	0.08031																	High	1.33492	0
	MRFQESEERPK	1	6	2	A0A5F4BXA0;A0A5F4DDP0	M1(Oxidation)	1452.69	0.006	0.06551		High		2.30783															1
	NTVQGFKR	1	6	2	A0A5F4BXA0;A0A5F4DDP0		949.521	0.008	0.1174										High		1.92227							1
	QIQQYMK	2	6	2	A0A5F4BXA0;A0A5F4DDP0	Q3(Deamidated); M6(Oxidation)	955.456	0.009	0.04556													High	2.01366					0
J9NV99	Y-box binding protein 3 OS=Canis lupus familiaris OX=9615 GN=YBX3 PE=4 SV=1 - [J9NV99_CANLF]													21.5939	35.02	5	11	23.8175	35.94	5	12	81.2223	62.21	10	26	8.21241	19.35	3	5					72.0521	47.47	10	22	217	24.1913	10.0522
	Sequence	# PSMs	# Proteins	# Protein Groups	Protein Group Accessions	Modifications	MH+ [Da]	q-Value	PEP	A2	G2	XCorr A2	XCorr G2	B2	H2	XCorr B2	XCorr H2	C2	I2	XCorr C2	XCorr I2	D2	XCorr D2	E2	XCorr E2	F2	XCorr F2	# Missed Cleavages
	AGEVPSENPAPATEQSSAE	4	2	2	F1PB10;J9NV99		1870.83	0	0.005827										High		4.59513	High	3.545	High	3.59254	High	4.76285	0
	GAEAANVTGPDGVPVEGSR	11	2	2	F1PB10;J9NV99		1782.86	0	0.0001081		High		3.73363						High		4.65647	High	3.47486	High	3.40604	High	4.43502	0
	NDTKEDVFVHQTAIK	7	6	3	E2R1A0;F1PB10;J9NV99		1744.89	0	6.909e-06										High		3.94672	High	2.60928			High	4.15976	1
	EGVPEGTQLQGPVHR	7	2	2	F1PB10;J9NV99		1603.82	0	0.008855		High		2.52561						High		1.85997	High	2.49894	High	2.88924	High	2.18118	0
	NGYGFINR	10	8	4	E2R1A0;J9P9A0;F1PB10;J9NV99	N1(Deamidated)	941.447	0	0.007455		High		1.39401						High		1.84575	High	2.06112	High	1.79664	High	2.15893	0
	NDTKEDVFVHQTAIK	2	6	3	E2R1A0;F1PB10;J9NV99	N1(Deamidated)	1745.87	0	0.004926													High	1.94311			High	3.71378	1
	SVGDGETVEFDVVEGEK	7	7	4	E2R1A0;F1PB10;J9NV99;J9P9A0		1795.82	0	9.458e-06										High		4.18296			High	1.41935	High	3.09726	0
	SVGDGETVEFDVVEGEKGAEAANVTGPDGVPVEGSR	2	2	2	F1PB10;J9NV99	N23(Deamidated)	3560.67	0	0.0009176										High		3.29542					High	4.89862	1
	NAGEIGEMKEGVPEGTQLQGPVHR	4	1	1	J9NV99	M8(Oxidation)	2549.24	0	7.966e-05										High		3.87016					High	4.10147	1
	NDTKEDVFVHQTAIKK	4	4	3	E2R1A0;F1PB10;J9NV99		1872.98	0	3.454e-05										High		1.54282					High	4.02664	2
	SVGDGETVEFDVVEGEKGAEAANVTGPDGVPVEGSR	3	2	2	F1PB10;J9NV99		3559.66	0	0.002173										High		3.69996					High	3.98234	1
	NAGEIGEMKEGVPEGTQLQGPVHR	3	1	1	J9NV99	N1(Deamidated); M8(Oxidation)	2550.23	0	0.004093										High		4.13809					High	3.90931	1
	GPPRPRPAPAVGEAEDKENQQAANGPNQPSAR	1	2	2	F1PB10;J9NV99	N19(Deamidated); N24(Deamidated)	3308.62	0	0.004754																	High	3.90253	1
	NDTKEDVFVHQTAIKK	1	4	3	E2R1A0;F1PB10;J9NV99	N1(Deamidated)	1873.97	0	0.002858										High		3.66254							2
	NGYGFINR	7	8	4	E2R1A0;F1PB10;J9NV99;J9P9A0		940.463	0.001	0.003751		High		1.95317						High		2.28621	High	2.14694	High	1.50367	High	1.76388	0
	GAEAANVTGPDGVPVEGSR	1	2	2	F1PB10;J9NV99	N6(Deamidated)	1783.85	0.001	1															High	2.51512			0
	EDVFVHQTAIK	1	6	3	E2R1A0;F1PB10;J9NV99		1286.67	0.001	0.01871										High		2.80957							0
	AGEVPSENPAPATEQSSAE	1	2	2	F1PB10;J9NV99	Q15(Deamidated)	1871.82	0.004	1															High	2.51386			0
E2RHH8	ATP synthase subunit d, mitochondrial OS=Canis lupus familiaris OX=9615 PE=3 SV=1 - [E2RHH8_CANLF]																	4.04108	11.8	2	2	17.9101	43.48	7	8									10.4385	43.48	5	5	161	18.6377	5.77002
	Sequence	# PSMs	# Proteins	# Protein Groups	Protein Group Accessions	Modifications	MH+ [Da]	q-Value	PEP	A2	G2	XCorr A2	XCorr G2	B2	H2	XCorr B2	XCorr H2	C2	I2	XCorr C2	XCorr I2	D2	XCorr D2	E2	XCorr E2	F2	XCorr F2	# Missed Cleavages
	SCAEFLSLSK	3	11	1	E2RHH8	C2(Carbamidomethyl)	1141.56	0	0.003425										High		2.48692			High	2.05404	High	2.4485	0
	AGLVDDFEK	3	15	1	E2RHH8		993.489	0	0.008561										High		2.52346			High	1.98704	High	2.64552	0
	LATLPEKPPAIDWAYYK	1	14	1	E2RHH8		1976.05	0	0.000578																	High	3.0551	0
	NIIPFDQMTIEDLNEVFPETK	3	9	1	E2RHH8	M8(Oxidation)	2509.22	0	0.001538										High		3.02025					High	2.1096	0
	IEEYEKELEK	1	12	1	E2RHH8		1309.65	0	0.006847																	High	2.10935	1
	ARIEEYEKELEK	1	11	1	E2RHH8		1536.79	0.002	0.03603																	High	2.60373	2
	AGLVDDFEKK	1	14	1	E2RHH8		1121.58	0.005	0.0645																	High	2.93833	1
	VPVPEDKYTVQVDAEEKEDVK	1	8	1	E2RHH8		2417.21	0.006	0.09105										High		2.4079							2
	SWNEMLTSR	1	14	1	E2RHH8	M5(Oxidation)	1139.51	0.008	0.1126										High		1.5208							0
A0A5F4BXA0	Heat shock 70 kDa protein 4 OS=Canis lupus familiaris OX=9615 GN=HSPA4 PE=3 SV=1 - [A0A5F4BXA0_CANLF]													48.2599	25.06	16	26	57.4201	23.01	15	28	114.824	47.3	25	45	30.1307	19.02	13	15					166.159	52.7	32	57	778	87.8683	5.2876
	Sequence	# PSMs	# Proteins	# Protein Groups	Protein Group Accessions	Modifications	MH+ [Da]	q-Value	PEP	A2	G2	XCorr A2	XCorr G2	B2	H2	XCorr B2	XCorr H2	C2	I2	XCorr C2	XCorr I2	D2	XCorr D2	E2	XCorr E2	F2	XCorr F2	# Missed Cleavages
	QSLTVDPVVK	7	6	2	A0A5F4BXA0;A0A5F4DDP0		1085.62	0	0.005147		High		3.04934						High		2.74103	High	2.93774	High	3.24182	High	3.35191	0
	AGGIETIANEYSDR	7	4	1	A0A5F4BXA0		1495.7	0	0.0007556										High		3.67441	High	2.71562	High	2.56538	High	2.63468	0
	QDLPALEEKPR	8	6	2	A0A5F4BXA0;A0A5F4DDP0		1295.7	0	0.004576		High		2.51401						High		2.56326	High	2.60897	High	3.04068			0
	MQVDQEEPHAEEQQQQTPAENK	4	6	2	A0A5F4BXA0;A0A5F4DDP0	M1(Oxidation)	2610.14	0	1		High		3.03542									High	2.53499	High	5.02132	High	2.03446	0
	NAVEEYVYEMR	12	6	2	A0A5F4BXA0;A0A5F4DDP0	M10(Oxidation)	1418.63	0	0.00126		High		2.6638						High		2.94159	High	2.49892	High	2.28125	High	2.71538	0
	SVMDATQIAGLNCLR	8	6	2	A0A5F4BXA0;A0A5F4DDP0	M3(Oxidation); C13(Carbamidomethyl)	1664.81	0	7.609e-06										High		3.72152	High	2.259			High	3.8049	0
	STNEAMEWMNNK	9	6	2	A0A5F4BXA0;A0A5F4DDP0	M6(Oxidation); M9(Oxidation)	1486.59	0	0.0004379		High		2.09047						High		3.23977	High	1.97237	High	3.36581	High	3.26739	0
	CTPACISFGPK	7	4	1	A0A5F4BXA0	C1(Carbamidomethyl); C5(Carbamidomethyl)	1237.57	0	0.002214		High		2.15902						High		2.06569	High	1.96675	High	1.43986	High	1.4322	0
	ELSTTLNADEAVTR	6	6	2	A0A5F4BXA0;A0A5F4DDP0		1519.76	0	0.0001683										High		3.58422	High	1.95766	High	2.31213	High	3.86447	0
	GCALQCAILSPAFK	6	10	4	F1PSZ2;A0A5F4BXA0;A0A5F4DDP0;E2RRM6	C2(Carbamidomethyl); C6(Carbamidomethyl)	1535.77	0	0.0001675										High		3.91061	High	1.21562	High	1.65649	High	3.4893	0
	LEDTENWLYEDGEDQPK	4	6	2	A0A5F4BXA0;A0A5F4DDP0		2080.9	0	0.0001713										High		4.58377	High	1.03143			High	3.86366	0
	AESEEMETSQAASK	4	5	2	A0A5F4BXA0;A0A5F4DDP0	M6(Oxidation)	1513.63	0	1										High		3.57306			High	3.72852			0
	AGGIETIANEYSDR	5	4	1	A0A5F4BXA0	N9(Deamidated)	1496.69	0	0.01089										High		2.6084			High	2.69542	High	2.21127	0
	VLATAFDTTLGGR	7	6	2	A0A5F4BXA0;A0A5F4DDP0		1321.71	0	8.915e-05		High		1.59122						High		3.5048			High	2.61284	High	3.28287	0
	SNLAYDIVQLPTGLTGIK	4	6	2	A0A5F4BXA0;A0A5F4DDP0		1903.06	0	0.0002343										High		2.85353					High	4.22849	0
	MQVDQEEPHAEEQQQQTPAENKAESEEMETSQAASK	3	5	2	A0A5F4BXA0;A0A5F4DDP0	M1(Oxidation); N21(Deamidated); M28(Oxidation)	4105.76	0	0.002296																	High	3.92639	1
	MQVDQEEPHAEEQQQQTPAENKAESEEMETSQAASK	2	5	2	A0A5F4BXA0;A0A5F4DDP0	M1(Oxidation); M28(Oxidation)	4104.75	0	0.0036										High		4.01814					High	3.54276	1
	NFTTEQVTAMLLSK	5	6	2	A0A5F4BXA0;A0A5F4DDP0	M10(Oxidation)	1598.81	0	0.0002436										High		4.47964					High	3.38133	0
	LMNETTAVALAYGIYK	3	7	3	A0A5F4BXA0;A0A5F4DDP0;E2RRM6	M2(Oxidation)	1773.91	0	0.000532										High		4.56563					High	3.34619	0
	WNSPAEEGSSDCEVFTK	2	6	2	A0A5F4BXA0;A0A5F4DDP0	C12(Carbamidomethyl)	1942.81	0	0.0001091										High		4.65341					High	3.23404	0
	ELSTTLNADEAVTR	2	6	2	A0A5F4BXA0;A0A5F4DDP0	N7(Deamidated)	1520.74	0	0.0003404										High		2.21367					High	3.06719	0
	LMSANASDLPLSIECFMNDVDVSGTMNR	4	6	2	A0A5F4BXA0;A0A5F4DDP0	M2(Oxidation); C15(Carbamidomethyl); M17(Oxidation); M26(Oxidation)	3135.38	0	0.0002792										High		2.57182					High	2.76937	0
	EDIYAVEIVGGATR	4	6	2	A0A5F4BXA0;A0A5F4DDP0		1492.76	0	0.004728										High		3.59786					High	2.6587	0
	EFSITDVVPYSISLR	1	6	2	A0A5F4BXA0;A0A5F4DDP0		1725.91	0	0.004918																	High	2.62832	0
	NKEDQYDHLDAADMLK	3	6	2	A0A5F4BXA0;A0A5F4DDP0	M14(Oxidation)	1921.86	0	0.007498										High		1.8574					High	2.46202	1
	EMLNLYIENEGK	2	5	2	A0A5F4BXA0;A0A5F4DDP0	M2(Oxidation)	1468.7	0	0.0008016										High		3.24118					High	2.43776	0
	FLEMCDDLLAR	3	6	2	A0A5F4BXA0;A0A5F4DDP0	M4(Oxidation); C5(Carbamidomethyl)	1398.64	0	0.0006245		High		2.08131						High		2.95115					High	2.1909	0
	WNSPAEEGSSDCEVFTK	1	6	2	A0A5F4BXA0;A0A5F4DDP0	N2(Deamidated); C12(Carbamidomethyl)	1943.82	0	0.0009177										High		4.5335							0
	LEDTENWLYEDGEDQPK	3	6	2	A0A5F4BXA0;A0A5F4DDP0	Q15(Deamidated)	2081.9	0	0.005516										High		3.60714							0
	FEENEEPMETDQNAKEEEK	1	6	2	A0A5F4BXA0;A0A5F4DDP0	M8(Oxidation)	2341.96	0	0.001174										High		3.27951							1
	QSLTVDPVVK	1	6	2	A0A5F4BXA0;A0A5F4DDP0	Q1(Deamidated)	1086.6	0	0.00795										High		2.02764							0
	AFSDPFVEAEK	3	6	2	A0A5F4BXA0;A0A5F4DDP0		1239.59	0.001	0.0008026		High		1.88723									High	2.22843			High	1.79155	0
	DKLSGEYEK	6	6	2	A0A5F4BXA0;A0A5F4DDP0		1068.52	0.001	0.003273		High		1.89088						High		1.70243	High	2.22341					1
	NAVEEYVYEMR	1	6	2	A0A5F4BXA0;A0A5F4DDP0	N1(Deamidated); M10(Oxidation)	1419.61	0.001	0.0005216													High	1.80277					0
	FQESEERPK	2	6	2	A0A5F4BXA0;A0A5F4DDP0		1149.55	0.001	0.02481										High		2.47916			High	2.16332			0
	LKETAESVLK	1	6	2	A0A5F4BXA0;A0A5F4DDP0		1117.65	0.001	0.01868										High		2.77417							1
	SVMDATQIAGLNCLR	1	6	2	A0A5F4BXA0;A0A5F4DDP0	M3(Oxidation); N12(Deamidated); C13(Carbamidomethyl)	1665.79	0.001	0.01405										High		2.56609							0
	LMSANASDLPLSIECFMNDVDVSGTMNR	1	6	2	A0A5F4BXA0;A0A5F4DDP0	M2(Oxidation); N5(Deamidated); C15(Carbamidomethyl); M17(Oxidation); M26(Oxidation)	3136.38	0.001	0.02411										High		2.45857							0
	MIMQDKLEK	4	9	4	F1PSZ2;A0A5F4BXA0;A0A5F4DDP0;E2RRM6	M1(Oxidation); M3(Oxidation)	1167.57	0.002	0.04332		High		2.81701						High		2.8026	High	2.32369	High	2.55347			1
	NHSAPFSK	2	6	2	A0A5F4BXA0;A0A5F4DDP0		887.438	0.002	0.05427										High		1.82318			High	2.27213			0
	KEDIYAVEIVGGATR	1	6	2	A0A5F4BXA0;A0A5F4DDP0		1620.86	0.002	0.03987										High		2.93463							1
	FVSEDDRNSFTLK	1	6	2	A0A5F4BXA0;A0A5F4DDP0		1557.76	0.002	0.04758										High		2.12483							1
	ETAESVLK	2	6	2	A0A5F4BXA0;A0A5F4DDP0		876.467	0.003	0.05747										High		2.16512	High	1.81707					0
	LFEELGK	2	6	2	A0A5F4BXA0;A0A5F4DDP0		835.456	0.004	1		High		1.79137											High	1.79167			0
	QVYVDKLAELK	1	6	2	A0A5F4BXA0;A0A5F4DDP0		1305.74	0.006	0.07791																	High	2.84556	1
	TSTVDLPIENQLLWQIDR	1	5	2	A0A5F4BXA0;A0A5F4DDP0		2141.12	0.006	0.08031																	High	1.33492	0
	MRFQESEERPK	1	6	2	A0A5F4BXA0;A0A5F4DDP0	M1(Oxidation)	1452.69	0.006	0.06551		High		2.30783															1
	NTVQGFKR	1	6	2	A0A5F4BXA0;A0A5F4DDP0		949.521	0.008	0.1174										High		1.92227							1
	QIQQYMK	2	6	2	A0A5F4BXA0;A0A5F4DDP0	Q3(Deamidated); M6(Oxidation)	955.456	0.009	0.04556													High	2.01366					0
F1PQ68	Tubulin beta chain OS=Canis lupus familiaris OX=9615 GN=TUBB2A PE=3 SV=3 - [F1PQ68_CANLF]	35.1535	17.95	6	16	2.0559	6.99	3	7	76.5542	24.24	9	34	392.206	28.21	14	163	352.457	35.2	12	158	1664.76	61.54	31	633	260.266	28.21	14	117	78.6807	25.87	9	46	1565.24	56.18	23	582	429	48.2251	4.81787
	Sequence	# PSMs	# Proteins	# Protein Groups	Protein Group Accessions	Modifications	MH+ [Da]	q-Value	PEP	A2	G2	XCorr A2	XCorr G2	B2	H2	XCorr B2	XCorr H2	C2	I2	XCorr C2	XCorr I2	D2	XCorr D2	E2	XCorr E2	F2	XCorr F2	# Missed Cleavages
	MSMKEVDEQMLNVQNK	83	5	4	E2QSF4;L7N0I7;F1PQ68;E2RFJ7	M1(Oxidation); M3(Oxidation); M10(Oxidation)	1971.88	0	4.742e-07	High	High	3.96526	4.86789		High		4.56161	High	High	5.08571	4.95885	High	5.90613	High	5.63393	High	5.03914	1
	GHYTEGAELVDSVLDVVR	56	8	5	F2Z4P1;E2QSF4;L7N0I7;F1PQ68;E2RFJ7		1958.98	0	2.583e-06	High		3.19816			High		3.12867	High	High	2.40903	5.2215			High	2.3883	High	4.964	0
	EVDEQMLNVQNK	93	6	5	E2QSF4;L7N0I7;F1PQ68;E2RFJ7;A0A5F4C551	M6(Oxidation)	1462.68	0	2.492e-05	High	High	3.01774	4.384	High	High	2.0559	3.45722	High	High	3.35569	4.12303	High	4.77059	High	4.48435	High	4.4462	0
	LTTPTYGDLNHLVSATMSGVTTCLR	12	6	5	E2QSF4;L7N0I7;E2RFV2;F1PQ68;E2RFJ7	C23(Carbamidomethyl)	2708.35	0	0.003399	High		2.30762			High		2.30218		High		2.30752			High	1.51736	High	2.62474	0
	TAVCDIPPR	152	6	5	E2QSF4;L7N0I7;E2RFV2;F1PQ68;E2RFJ7	C4(Carbamidomethyl)	1028.52	0	0.005796	High	High	2.17862	3.10071	High	High	1.41535	2.66335	High	High	2.32752	3.24387	High	2.93591	High	2.983	High	2.68541	0
	NMMAACDPR	25	12	8	F2Z4P1;E2QSF4;L7N0I7;E2RFV2;F1PQ68;E2QYC2;E2RFJ7;A0A5F4C551	M2(Oxidation); M3(Oxidation); C6(Carbamidomethyl)	1097.42	0	0.0001925	High	High	2.12511	1.8969	High	High	1.5823	2.20579	High	High	2.68319	2.42806	High	2.44948	High	2.23351	High	2.54051	0
	MSMKEVDEQMLNVQNK	48	5	4	E2QSF4;L7N0I7;F1PQ68;E2RFJ7	M1(Oxidation); M3(Oxidation); Q9(Deamidated); M10(Oxidation)	1972.87	0	7.738e-06		High		5.89497		High		3.31793	High	High	3.25553	5.7149	High	5.82649	High	5.57704	High	6.77577	1
	ALTVPELTQQMFDSK	47	2	2	F1PQ68;E2RFJ7	M11(Oxidation)	1723.86	0	2.372e-05		High		2.22954					High	High	2.93263	4.58364	High	2.67794	High	3.09661	High	4.37263	0
	IMNTFSVMPSPK	63	4	3	F1PQ68;E2QYC2;E2RFJ7	M2(Oxidation); M8(Oxidation)	1383.66	0	0.0007936		High		3.31047		High		2.40549	High	High	2.90438	4.03713	High	3.30085	High	3.95199	High	3.18168	0
	LAVNMVPFPR	88	14	9	F2Z4P1;E2QSF4;L7N0I7;E2RFV2;J9P716;F1PQ68;E2QYC2;E2RFJ7;A0A5F4C551	M5(Oxidation)	1159.63	0	0.002699		High		2.56197		High		2.84431	High	High	2.76678	3.1969	High	2.785	High	2.89849	High	3.05732	0
	NMMAACDPR	22	12	8	F2Z4P1;E2QSF4;L7N0I7;E2RFV2;F1PQ68;E2QYC2;E2RFJ7;A0A5F4C551	N1(Deamidated); M2(Oxidation); M3(Oxidation); C6(Carbamidomethyl)	1098.4	0	0.1145		High		2.4192		High		3.04773	High	High	2.676	2.65598	High	2.80593	High	3.11711	High	2.48545	0
	EVDEQMLNVQNK	54	6	5	E2QSF4;L7N0I7;F1PQ68;E2RFJ7;A0A5F4C551	M6(Oxidation); N8(Deamidated)	1463.67	0	4.049e-05		High		4.43164		High		2.41301	High	High	2.45975	4.60198	High	4.62562	High	4.56711	High	4.50777	0
	AILVDLEPGTMDSVR	77	6	4	F2Z4P1;E2QSF4;F1PQ68;E2RFJ7	M11(Oxidation)	1631.83	0	6.985e-05		High		2.76733					High	High	2.27663	3.89725	High	3.35661	High	3.41106	High	3.64696	0
	LAVNMVPFPR	29	14	9	F2Z4P1;E2QSF4;L7N0I7;E2RFV2;J9P716;F1PQ68;E2QYC2;E2RFJ7;A0A5F4C551	N4(Deamidated); M5(Oxidation)	1160.61	0	0.0007502		High		2.45075					High	High	1.60101	3.46072	High	2.83343	High	2.98844	High	3.06852	0
	ALTVPELTQQMFDSK	27	2	2	F1PQ68;E2RFJ7		1707.86	0	0.0001832		High		1.99084					High	High	1.1466	3.89374			High	2.28477	High	3.8007	0
	FPGQLNADLRK	45	13	8	F2Z4P1;E2QSF4;L7N0I7;E2RFV2;J9P716;F1PQ68;E2QYC2;E2RFJ7		1258.69	0	0.009732		High		3.01938						High		3.27513	High	3.2406			High	3.4485	1
	INVYYNEAAGNK	24	1	1	F1PQ68		1355.66	0	0.001625		High		2.59337		High		1.3092		High		3.79893	High	3.24025	High	2.93102	High	2.95275	0
	GRMSMKEVDEQMLNVQNK	5	5	4	E2QSF4;L7N0I7;F1PQ68;E2RFJ7	M3(Oxidation); M5(Oxidation); M12(Oxidation)	2185	0	0.01311		High		3.51942						High		3.44134	High	3.15569			High	2.94322	2
	KLAVNMVPFPR	28	14	9	F2Z4P1;E2QSF4;L7N0I7;E2RFV2;J9P716;F1PQ68;E2QYC2;E2RFJ7;A0A5F4C551	M6(Oxidation)	1287.72	0	0.000312		High		3.23932						High		3.35422	High	3.06383			High	3.51848	1
	FPGQLNADLRK	37	13	8	F2Z4P1;E2QSF4;L7N0I7;E2RFV2;J9P716;F1PQ68;E2QYC2;E2RFJ7	Q4(Deamidated)	1259.67	0	0.001893		High		2.81583						High		3.95521	High	3.05236			High	3.63877	1
	FPGQLNADLR	41	13	8	F2Z4P1;E2QSF4;L7N0I7;E2RFV2;J9P716;F1PQ68;E2QYC2;E2RFJ7	N6(Deamidated)	1131.58	0	0.001901		High		2.31175						High		3.30037	High	3.02697	High	2.43434	High	3.01338	0
	IMNTFSVMPSPK	17	4	3	F1PQ68;E2QYC2;E2RFJ7	M2(Oxidation); N3(Deamidated); M8(Oxidation)	1384.65	0	0.004598		High		2.73322						High		3.04134	High	2.65485	High	3.17085	High	2.84846	0
	INVYYNEAAGNK	23	1	1	F1PQ68	N2(Deamidated)	1356.64	0	0.005084		High		2.34184						High		3.20566	High	2.52761	High	2.91965	High	3.08765	0
	KLAVNMVPFPR	12	14	9	F2Z4P1;E2QSF4;L7N0I7;E2RFV2;J9P716;F1PQ68;E2QYC2;E2RFJ7;A0A5F4C551	N5(Deamidated); M6(Oxidation)	1288.71	0	0.007649										High		3.24841	High	2.50708			High	3.16362	1
	FPGQLNADLR	32	13	8	F2Z4P1;E2QSF4;L7N0I7;E2RFV2;J9P716;F1PQ68;E2QYC2;E2RFJ7		1130.6	0	0.003508		High		2.30965						High		2.52206	High	2.47794	High	2.38262	High	2.57627	0
	EVDEQMLNVQNK	11	6	5	E2QSF4;L7N0I7;F1PQ68;E2RFJ7;A0A5F4C551	Q5(Deamidated); M6(Oxidation); Q10(Deamidated)	1464.65	0	0.004445		High		1.85795									High	2.35808	High	3.46226	High	3.44711	0
	ISEQFTAMFR	43	9	6	F2Z4P1;E2QSF4;L7N0I7;E2RFV2;F1PQ68;E2RFJ7	M8(Oxidation)	1245.59	0	0.001467		High		2.07581						High		3.43014	High	2.08007			High	3.0976	0
	MSMKEVDEQMLNVQNK	15	5	4	E2QSF4;L7N0I7;F1PQ68;E2RFJ7	M3(Oxidation); M10(Oxidation)	1955.89	0	2.787e-05										High		4.55352	High	2.07161	High	2.37081	High	4.67907	1
	ALTVPELTQQMFDSK	33	2	2	F1PQ68;E2RFJ7	Q10(Deamidated); M11(Oxidation)	1724.83	0	0.003486										High		4.17899			High	3.2739	High	2.88805	0
	EVDEQMLNVQNK	6	6	5	E2QSF4;L7N0I7;F1PQ68;E2RFJ7;A0A5F4C551		1446.69	0	0.0002379		High		2.26165						High		3.4206			High	2.51681	High	3.30708	0
	LTTPTYGDLNHLVSATMSGVTTCLR	48	6	5	E2QSF4;L7N0I7;E2RFV2;F1PQ68;E2RFJ7	M17(Oxidation); C23(Carbamidomethyl)	2724.33	0	2.908e-08										High		5.35846			High	1.35211	High	4.71759	0
	ESESCDCLQGFQLTHSLGGGTGSGMGTLLISK	19	2	2	F1PQ68;E2RFJ7	C5(Carbamidomethyl); C7(Carbamidomethyl); M25(Oxidation)	3343.53	0	6.521e-06										High		7.073					High	6.95969	0
	KESESCDCLQGFQLTHSLGGGTGSGMGTLLISK	10	2	2	F1PQ68;E2RFJ7	C6(Carbamidomethyl); C8(Carbamidomethyl); M26(Oxidation)	3471.62	0	4.365e-08																	High	5.74614	1
	GHYTEGAELVDSVLDVVRK	19	8	5	F2Z4P1;E2QSF4;L7N0I7;F1PQ68;E2RFJ7		2087.08	0	2.154e-07																	High	5.51701	1
	MSATFIGNSTAIQELFK	16	4	3	L7N0I7;F1PQ68;E2RFJ7		1857.94	0	0.01191										High		5.19241					High	5.22379	0
	MSATFIGNSTAIQELFK	35	4	3	L7N0I7;F1PQ68;E2RFJ7	M1(Oxidation)	1873.94	0	5.656e-06										High		5.53468					High	5.20715	0
	ESESCDCLQGFQLTHSLGGGTGSGMGTLLISK	4	2	2	F1PQ68;E2RFJ7	C5(Carbamidomethyl); C7(Carbamidomethyl); Q9(Deamidated); Q12(Deamidated); M25(Oxidation)	3345.51	0	0.0002766										High		2.6358					High	4.90272	0
	MSATFIGNSTAIQELFK	47	4	3	L7N0I7;F1PQ68;E2RFJ7	M1(Oxidation); N8(Deamidated)	1874.92	0	1.209e-07										High		4.90588					High	4.83326	0
	MSATFIGNSTAIQELFK	22	4	3	L7N0I7;F1PQ68;E2RFJ7	N8(Deamidated)	1858.92	0	0.003495										High		5.25086					High	4.65631	0
	LHFFMPGFAPLTSR	17	9	7	E2QSF4;L7N0I7;E2RFV2;J9P716;F1PQ68;E2RFJ7;A0A5F4C551	M5(Oxidation)	1636.83	0	9.455e-06																	High	4.50779	0
	NSSYFVEWIPNNVK	44	11	7	F2Z4P1;E2QSF4;L7N0I7;E2RFV2;F1PQ68;E2QYC2;E2RFJ7	N1(Deamidated)	1697.82	0	3.061e-06										High		3.80743					High	4.43498	0
	KESESCDCLQGFQLTHSLGGGTGSGMGTLLISK	4	2	2	F1PQ68;E2RFJ7	C6(Carbamidomethyl); C8(Carbamidomethyl); Q10(Deamidated); M26(Oxidation)	3472.62	0	0.006071																	High	4.3962	1
	IREEYPDRIMNTFSVMPSPK	4	4	3	F1PQ68;E2QYC2;E2RFJ7	M10(Oxidation); M16(Oxidation)	2442.18	0	0.0005171																	High	4.29091	2
	MSATFIGNSTAIQELFKR	12	4	3	L7N0I7;F1PQ68;E2RFJ7	M1(Oxidation); N8(Deamidated)	2031.02	0	3.529e-05										High		4.81293					High	4.20986	1
	LTTPTYGDLNHLVSATMSGVTTCLR	19	6	5	E2QSF4;L7N0I7;E2RFV2;F1PQ68;E2RFJ7	N10(Deamidated); M17(Oxidation); C23(Carbamidomethyl)	2725.32	0	1.31e-07										High		4.68702					High	4.16656	0
	MSATFIGNSTAIQELFKR	2	4	3	L7N0I7;F1PQ68;E2RFJ7	M1(Oxidation); N8(Deamidated); Q13(Deamidated)	2032.02	0	0.0004411																	High	4.16013	1
	MSATFIGNSTAIQELFKR	6	4	3	L7N0I7;F1PQ68;E2RFJ7	N8(Deamidated)	2015.03	0	3.092e-05										High		2.6917					High	4.14799	1
	MSATFIGNSTAIQELFKR	16	4	3	L7N0I7;F1PQ68;E2RFJ7	M1(Oxidation)	2030.04	0	2.532e-06										High		3.89959					High	4.08351	1
	NSSYFVEWIPNNVK	19	11	7	F2Z4P1;E2QSF4;L7N0I7;E2RFV2;F1PQ68;E2QYC2;E2RFJ7		1696.83	0	1.19e-05										High		4.02293					High	3.7908	0
	IREEYPDRIMNTFSVMPSPK	1	4	3	F1PQ68;E2QYC2;E2RFJ7	M10(Oxidation); N11(Deamidated); M16(Oxidation)	2443.16	0	0.002395																	High	3.7593	2
	INVYYNEAAGNKYVPR	6	1	1	F1PQ68		1870.94	0	3.436e-05										High		3.44646					High	3.69314	1
	ALTVPELTQQMFDSK	7	2	2	F1PQ68;E2RFJ7	Q10(Deamidated)	1708.85	0	0.003712										High		4.11244					High	3.67245	0
	EVDEQMLNVQNK	6	6	5	E2QSF4;L7N0I7;F1PQ68;E2RFJ7;A0A5F4C551	Q10(Deamidated)	1447.67	0	0.006745										High		3.82932					High	3.59464	0
	INVYYNEAAGNKYVPR	12	1	1	F1PQ68	N11(Deamidated)	1871.93	0	1.587e-05										High		3.45429					High	3.58076	1
	NSSYFVEWIPNNVK	13	11	7	F2Z4P1;E2QSF4;L7N0I7;E2RFV2;F1PQ68;E2QYC2;E2RFJ7	N1(Deamidated); N11(Deamidated)	1698.8	0	0.001204										High		3.0945					High	3.57918	0
	MSATFIGNSTAIQELFKR	3	4	3	L7N0I7;F1PQ68;E2RFJ7		2014.04	0	0.0004875																	High	3.55909	1
	ESESCDCLQGFQLTHSLGGGTGSGMGTLLISK	15	2	2	F1PQ68;E2RFJ7	C5(Carbamidomethyl); C7(Carbamidomethyl); Q12(Deamidated); M25(Oxidation)	3344.52	0	0.001326										High		3.66293					High	3.40517	0
	ALTVPELTQQMFDSK	1	2	2	F1PQ68;E2RFJ7	Q9(Deamidated); Q10(Deamidated); M11(Oxidation)	1725.82	0	0.0004981																	High	3.36821	0
	FPGQLNADLR	1	13	8	F2Z4P1;E2QSF4;L7N0I7;E2RFV2;J9P716;F1PQ68;E2QYC2;E2RFJ7	Q4(Deamidated); N6(Deamidated)	1132.57	0	0.002591																	High	3.13368	0
	RISEQFTAMFR	4	9	6	F2Z4P1;E2QSF4;L7N0I7;E2RFV2;F1PQ68;E2RFJ7	M9(Oxidation)	1401.69	0	0.002298																	High	3.10239	1
	EVDEQMLNVQNKNSSYFVEWIPNNVK	7	5	4	E2QSF4;L7N0I7;F1PQ68;E2RFJ7	M6(Oxidation); N13(Deamidated)	3141.49	0	0.002686																	High	3.05473	1
	EEYPDRIMNTFSVMPSPK	1	4	3	F1PQ68;E2QYC2;E2RFJ7	M8(Oxidation); M14(Oxidation)	2172.99	0	0.006474																	High	3.02724	1
	AILVDLEPGTMDSVR	7	6	4	F2Z4P1;E2QSF4;F1PQ68;E2RFJ7		1615.84	0	3.187e-05										High		3.43186					High	2.9681	0
	MSATFIGNSTAIQELFK	3	4	3	L7N0I7;F1PQ68;E2RFJ7	M1(Oxidation); N8(Deamidated); Q13(Deamidated)	1875.91	0	0.0007463										High		2.52104					High	2.80824	0
	LAVNMVPFPR	4	14	9	F2Z4P1;E2QSF4;L7N0I7;E2RFV2;J9P716;F1PQ68;E2QYC2;E2RFJ7;A0A5F4C551		1143.63	0	0.004989										High		2.92602					High	2.79942	0
	IMNTFSVMPSPK	8	4	3	F1PQ68;E2QYC2;E2RFJ7	M2(Oxidation)	1367.67	0	0.0003501										High		3.24748					High	2.68148	0
	ISEQFTAMFR	3	9	6	F2Z4P1;E2QSF4;L7N0I7;E2RFV2;F1PQ68;E2RFJ7		1229.6	0	0.004676										High		2.6853					High	2.61825	0
	ISEQFTAMFR	4	9	6	F2Z4P1;E2QSF4;L7N0I7;E2RFV2;F1PQ68;E2RFJ7	Q4(Deamidated); M8(Oxidation)	1246.58	0	0.005339										High		2.95825					High	2.61336	0
	ALTVPELTQQMFDSKNMMAACDPR	3	2	2	F1PQ68;E2RFJ7	M11(Oxidation); M17(Oxidation); M18(Oxidation); C21(Carbamidomethyl)	2802.26	0	0.0127										High		2.39015					High	2.17661	1
	FPGQLNADLRK	1	13	8	F2Z4P1;E2QSF4;L7N0I7;E2RFV2;J9P716;F1PQ68;E2QYC2;E2RFJ7	Q4(Deamidated); N6(Deamidated)	1260.66	0	0.008536																	High	2.16962	1
	YLTVAAIFR	7	2	2	F1PQ68;E2RFJ7		1053.61	0	0.009089										High		1.93909					High	1.98927	0
	NMMAACDPR	9	12	8	F2Z4P1;E2QSF4;L7N0I7;E2RFV2;F1PQ68;E2QYC2;E2RFJ7;A0A5F4C551	M2(Oxidation); C6(Carbamidomethyl)	1081.42	0	0.007993										High		2.13706					High	1.82679	0
	IMNTFSVMPSPK	1	4	3	F1PQ68;E2QYC2;E2RFJ7	M2(Oxidation); N3(Deamidated)	1368.65	0	0.01289										High		3.70854							0
	MSMKEVDEQMLNVQNK	7	5	4	E2QSF4;L7N0I7;F1PQ68;E2RFJ7	M3(Oxidation); M10(Oxidation); N12(Deamidated)	1956.89	0.001	0.01513										High		3.99894					High	2.23707	1
	NMMAACDPR	1	12	8	F2Z4P1;E2QSF4;L7N0I7;E2RFV2;F1PQ68;E2QYC2;E2RFJ7;A0A5F4C551	C6(Carbamidomethyl)	1065.43	0.001	0.02793										High		2.14503							0
	ALTVPELTQQMFDSKNMMAACDPR	1	2	2	F1PQ68;E2RFJ7	M11(Oxidation); N16(Deamidated); M17(Oxidation); C21(Carbamidomethyl)	2787.25	0.001	0.0202										High		2.06688							1
	ESESCDCLQGFQLTHSLGGGTGSGMGTLLISK	2	2	2	F1PQ68;E2RFJ7	C5(Carbamidomethyl); C7(Carbamidomethyl)	3327.53	0.002	0.02821																	High	2.57913	0
	KLAVNMVPFPR	3	14	9	F2Z4P1;E2QSF4;L7N0I7;E2RFV2;J9P716;F1PQ68;E2QYC2;E2RFJ7;A0A5F4C551		1271.73	0.002	0.03518										High		2.4165					High	2.38048	1
	EVDEQMLNVQNKNSSYFVEWIPNNVK	2	5	4	E2QSF4;L7N0I7;F1PQ68;E2RFJ7	M6(Oxidation); N13(Deamidated); N23(Deamidated)	3142.47	0.004	0.05199																	High	2.24288	1
	MSMKEVDEQMLNVQNKNSSYFVEWIPNNVK	2	5	4	E2QSF4;L7N0I7;F1PQ68;E2RFJ7	M1(Oxidation); M3(Oxidation); M10(Oxidation); N28(Deamidated)	3650.69	0.009	0.09998																	High	2.60049	2
E2RFV2	Tubulin beta chain OS=Canis lupus familiaris OX=9615 GN=TUBB4A PE=3 SV=2 - [E2RFV2_CANLF]	16.4631	12.39	4	9	0	4.05	2	4	53.9614	15.77	6	27	263.019	30.41	14	124	242.134	31.08	11	113	1178.5	61.49	25	469	163.904	27.93	12	83	50.8004	18.02	6	30	1225.3	54.28	23	467	444	49.5539	4.88135
	Sequence	# PSMs	# Proteins	# Protein Groups	Protein Group Accessions	Modifications	MH+ [Da]	q-Value	PEP	A2	G2	XCorr A2	XCorr G2	B2	H2	XCorr B2	XCorr H2	C2	I2	XCorr C2	XCorr I2	D2	XCorr D2	E2	XCorr E2	F2	XCorr F2	# Missed Cleavages
	LTTPTYGDLNHLVSATMSGVTTCLR	12	6	5	E2QSF4;L7N0I7;E2RFV2;F1PQ68;E2RFJ7	C23(Carbamidomethyl)	2708.35	0	0.003399	High		2.30762			High		2.30218		High		2.30752			High	1.51736	High	2.62474	0
	TAVCDIPPR	152	6	5	E2QSF4;L7N0I7;E2RFV2;F1PQ68;E2RFJ7	C4(Carbamidomethyl)	1028.52	0	0.005796	High	High	2.17862	3.10071	High	High	1.41535	2.66335	High	High	2.32752	3.24387	High	2.93591	High	2.983	High	2.68541	0
	IMNTFSVVPSPK	95	8	5	F2Z4P1;E2QSF4;L7N0I7;E2RFV2;A0A5F4C551	M2(Oxidation)	1335.7	0	0.000919	High	High	2.13871	3.23266		High		2.91854	High	High	2.58226	3.24229	High	2.94836	High	3.32675	High	3.17992	0
	NMMAACDPR	25	12	8	F2Z4P1;E2QSF4;L7N0I7;E2RFV2;F1PQ68;E2QYC2;E2RFJ7;A0A5F4C551	M2(Oxidation); M3(Oxidation); C6(Carbamidomethyl)	1097.42	0	0.0001925	High	High	2.12511	1.8969	High	High	1.5823	2.20579	High	High	2.68319	2.42806	High	2.44948	High	2.23351	High	2.54051	0
	ALTVPELTQQMFDAK	63	8	4	F2Z4P1;L7N0I7;E2RFV2;E2QYC2	M11(Oxidation)	1707.86	0	0.0002018		High		3.08987					High	High	3.55475	4.43092	High	4.35882	High	4.35575	High	4.42829	0
	LAVNMVPFPR	88	14	9	F2Z4P1;E2QSF4;L7N0I7;E2RFV2;J9P716;F1PQ68;E2QYC2;E2RFJ7;A0A5F4C551	M5(Oxidation)	1159.63	0	0.002699		High		2.56197		High		2.84431	High	High	2.76678	3.1969	High	2.785	High	2.89849	High	3.05732	0
	AVLVDLEPGTMDSVR	75	4	2	L7N0I7;E2RFV2	M11(Oxidation)	1617.81	0	1.779e-05		High		2.79365		High		1.74786	High	High	2.75474	3.6472	High	3.11587	High	3.49248	High	3.25449	0
	NMMAACDPR	22	12	8	F2Z4P1;E2QSF4;L7N0I7;E2RFV2;F1PQ68;E2QYC2;E2RFJ7;A0A5F4C551	N1(Deamidated); M2(Oxidation); M3(Oxidation); C6(Carbamidomethyl)	1098.4	0	0.1145		High		2.4192		High		3.04773	High	High	2.676	2.65598	High	2.80593	High	3.11711	High	2.48545	0
	LAVNMVPFPR	29	14	9	F2Z4P1;E2QSF4;L7N0I7;E2RFV2;J9P716;F1PQ68;E2QYC2;E2RFJ7;A0A5F4C551	N4(Deamidated); M5(Oxidation)	1160.61	0	0.0007502		High		2.45075					High	High	1.60101	3.46072	High	2.83343	High	2.98844	High	3.06852	0
	EIVHLQAGQCGNQIGAK	30	9	5	L7N0I7;E2RFV2;F2Z4P1;E2QSF4;E2RFJ7	C10(Carbamidomethyl)	1822.92	0	8.479e-07		High		2.60002						High		6.33235	High	5.18354	High	3.48993	High	5.95641	0
	FPGQLNADLRK	45	13	8	F2Z4P1;E2QSF4;L7N0I7;E2RFV2;J9P716;F1PQ68;E2QYC2;E2RFJ7		1258.69	0	0.009732		High		3.01938						High		3.27513	High	3.2406			High	3.4485	1
	IMNTFSVVPSPK	22	8	5	F2Z4P1;E2QSF4;L7N0I7;E2RFV2;A0A5F4C551	M2(Oxidation); N3(Deamidated)	1336.68	0	0.0006205		High		2.78442						High		3.51621	High	3.11881	High	3.16938	High	2.95532	0
	KLAVNMVPFPR	28	14	9	F2Z4P1;E2QSF4;L7N0I7;E2RFV2;J9P716;F1PQ68;E2QYC2;E2RFJ7;A0A5F4C551	M6(Oxidation)	1287.72	0	0.000312		High		3.23932						High		3.35422	High	3.06383			High	3.51848	1
	EIVHLQAGQCGNQIGAK	58	9	5	F2Z4P1;E2QSF4;L7N0I7;E2RFV2;E2RFJ7	Q9(Deamidated); C10(Carbamidomethyl)	1823.91	0	2.926e-06		High		1.95652						High		6.58775	High	3.06154	High	4.11052	High	5.82917	0
	FPGQLNADLRK	37	13	8	F2Z4P1;E2QSF4;L7N0I7;E2RFV2;J9P716;F1PQ68;E2QYC2;E2RFJ7	Q4(Deamidated)	1259.67	0	0.001893		High		2.81583						High		3.95521	High	3.05236			High	3.63877	1
	FPGQLNADLR	41	13	8	F2Z4P1;E2QSF4;L7N0I7;E2RFV2;J9P716;F1PQ68;E2QYC2;E2RFJ7	N6(Deamidated)	1131.58	0	0.001901		High		2.31175						High		3.30037	High	3.02697	High	2.43434	High	3.01338	0
	MREIVHLQAGQCGNQIGAK	27	9	5	F2Z4P1;E2QSF4;L7N0I7;E2RFV2;E2RFJ7	M1(Oxidation); C12(Carbamidomethyl)	2126.06	0	0.0001989										High		4.3482	High	2.70001			High	4.35722	1
	KLAVNMVPFPR	12	14	9	F2Z4P1;E2QSF4;L7N0I7;E2RFV2;J9P716;F1PQ68;E2QYC2;E2RFJ7;A0A5F4C551	N5(Deamidated); M6(Oxidation)	1288.71	0	0.007649										High		3.24841	High	2.50708			High	3.16362	1
	FPGQLNADLR	32	13	8	F2Z4P1;E2QSF4;L7N0I7;E2RFV2;J9P716;F1PQ68;E2QYC2;E2RFJ7		1130.6	0	0.003508		High		2.30965						High		2.52206	High	2.47794	High	2.38262	High	2.57627	0
	MSMKEVDEQMLSVQSK	5	1	1	E2RFV2	M1(Oxidation); M3(Oxidation); M10(Oxidation)	1917.86	0	0.0007683		High		1.77339						High		3.84819	High	2.23738	High	4.21753	High	2.26823	1
	ISEQFTAMFR	43	9	6	F2Z4P1;E2QSF4;L7N0I7;E2RFV2;F1PQ68;E2RFJ7	M8(Oxidation)	1245.59	0	0.001467		High		2.07581						High		3.43014	High	2.08007			High	3.0976	0
	EVDEQMLSVQSK	3	1	1	E2RFV2	M6(Oxidation)	1408.66	0	0.0005108										High		3.28004			High	3.10965	High	3.19997	0
	ALTVPELTQQMFDAK	19	8	4	F2Z4P1;L7N0I7;E2RFV2;E2QYC2	Q10(Deamidated); M11(Oxidation)	1708.85	0	3.355e-05										High		4.30056			High	2.04242	High	3.78332	0
	LTTPTYGDLNHLVSATMSGVTTCLR	48	6	5	E2QSF4;L7N0I7;E2RFV2;F1PQ68;E2RFJ7	M17(Oxidation); C23(Carbamidomethyl)	2724.33	0	2.908e-08										High		5.35846			High	1.35211	High	4.71759	0
	EAESCDCLQGFQLTHSLGGGTGSGMGTLLISK	13	4	3	E2QSF4;L7N0I7;E2RFV2	C5(Carbamidomethyl); C7(Carbamidomethyl); M25(Oxidation)	3327.54	0	1.498e-07										High		7.26404					High	6.19878	0
	KEAESCDCLQGFQLTHSLGGGTGSGMGTLLISK	8	4	3	E2QSF4;L7N0I7;E2RFV2	C6(Carbamidomethyl); C8(Carbamidomethyl); Q13(Deamidated); M26(Oxidation)	3456.62	0	0.0008268										High		2.85655					High	6.14899	1
	KEAESCDCLQGFQLTHSLGGGTGSGMGTLLISK	3	4	3	E2QSF4;L7N0I7;E2RFV2	C6(Carbamidomethyl); C8(Carbamidomethyl); M26(Oxidation)	3455.62	0	4.037e-07																	High	5.94491	1
	EAESCDCLQGFQLTHSLGGGTGSGMGTLLISK	12	4	3	E2QSF4;L7N0I7;E2RFV2	C5(Carbamidomethyl); C7(Carbamidomethyl); Q12(Deamidated); M25(Oxidation)	3328.53	0	0.00111										High		5.03764					High	5.5268	0
	KEAESCDCLQGFQLTHSLGGGTGSGMGTLLISK	1	4	3	E2QSF4;L7N0I7;E2RFV2	C6(Carbamidomethyl); C8(Carbamidomethyl); Q10(Deamidated); Q13(Deamidated); M26(Oxidation)	3457.61	0	0.000875																	High	5.30019	1
	MAATFIGNSTAIQELFK	17	3	2	E2RFV2;E2QYC2	M1(Oxidation)	1857.95	0	6.017e-07										High		5.19289					High	5.2231	0
	MAATFIGNSTAIQELFK	16	3	2	E2RFV2;E2QYC2	M1(Oxidation); N8(Deamidated)	1858.93	0	8.361e-05										High		5.17841					High	4.65787	0
	LHFFMPGFAPLTSR	17	9	7	E2QSF4;L7N0I7;E2RFV2;J9P716;F1PQ68;E2RFJ7;A0A5F4C551	M5(Oxidation)	1636.83	0	9.455e-06																	High	4.50779	0
	NSSYFVEWIPNNVK	44	11	7	F2Z4P1;E2QSF4;L7N0I7;E2RFV2;F1PQ68;E2QYC2;E2RFJ7	N1(Deamidated)	1697.82	0	3.061e-06										High		3.80743					High	4.43498	0
	ALTVPELTQQMFDAK	2	8	4	F2Z4P1;L7N0I7;E2RFV2;E2QYC2	Q9(Deamidated); Q10(Deamidated); M11(Oxidation)	1709.83	0	0.0006397										High		3.2484					High	4.25933	0
	MAATFIGNSTAIQELFKR	6	3	2	E2RFV2;E2QYC2	M1(Oxidation); N8(Deamidated)	2015.03	0	2.04e-05										High		2.73147					High	4.18793	1
	LTTPTYGDLNHLVSATMSGVTTCLR	19	6	5	E2QSF4;L7N0I7;E2RFV2;F1PQ68;E2RFJ7	N10(Deamidated); M17(Oxidation); C23(Carbamidomethyl)	2725.32	0	1.31e-07										High		4.68702					High	4.16656	0
	EAESCDCLQGFQLTHSLGGGTGSGMGTLLISK	4	4	3	E2QSF4;L7N0I7;E2RFV2	C5(Carbamidomethyl); C7(Carbamidomethyl); Q9(Deamidated); Q12(Deamidated); M25(Oxidation)	3329.51	0	2.619e-05										High		3.93866					High	4.12918	0
	ALTVPELTQQMFDAK	9	8	4	F2Z4P1;L7N0I7;E2RFV2;E2QYC2		1691.87	0	4.113e-05										High		4.03317					High	4.05287	0
	MREIVHLQAGQCGNQIGAK	25	9	5	L7N0I7;E2RFV2;F2Z4P1;E2QSF4;E2RFJ7	M1(Oxidation); Q11(Deamidated); C12(Carbamidomethyl)	2127.04	0	0.001614										High		4.53036					High	4.01404	1
	MREIVHLQAGQCGNQIGAK	6	9	5	F2Z4P1;E2QSF4;L7N0I7;E2RFV2;E2RFJ7	M1(Oxidation); Q8(Deamidated); C12(Carbamidomethyl); N14(Deamidated)	2128.03	0	0.01088										High		3.44986					High	3.92607	1
	NSSYFVEWIPNNVK	19	11	7	F2Z4P1;E2QSF4;L7N0I7;E2RFV2;F1PQ68;E2QYC2;E2RFJ7		1696.83	0	1.19e-05										High		4.02293					High	3.7908	0
	NSSYFVEWIPNNVK	13	11	7	F2Z4P1;E2QSF4;L7N0I7;E2RFV2;F1PQ68;E2QYC2;E2RFJ7	N1(Deamidated); N11(Deamidated)	1698.8	0	0.001204										High		3.0945					High	3.57918	0
	MAATFIGNSTAIQELFKR	3	3	2	E2RFV2;E2QYC2	M1(Oxidation)	2014.04	0	2.102e-05																	High	3.54747	1
	EIVHLQAGQCGNQIGAK	5	9	5	L7N0I7;E2RFV2;F2Z4P1;E2QSF4;E2RFJ7	Q6(Deamidated); C10(Carbamidomethyl); N12(Deamidated)	1824.89	0	0.0001582										High		3.01378					High	3.43359	0
	AVLVDLEPGTMDSVR	4	4	2	L7N0I7;E2RFV2		1601.82	0	6.423e-05										High		3.34309					High	3.42147	0
	FPGQLNADLR	1	13	8	F2Z4P1;E2QSF4;L7N0I7;E2RFV2;J9P716;F1PQ68;E2QYC2;E2RFJ7	Q4(Deamidated); N6(Deamidated)	1132.57	0	0.002591																	High	3.13368	0
	RISEQFTAMFR	4	9	6	F2Z4P1;E2QSF4;L7N0I7;E2RFV2;F1PQ68;E2RFJ7	M9(Oxidation)	1401.69	0	0.002298																	High	3.10239	1
	IMNTFSVVPSPK	5	8	5	F2Z4P1;E2QSF4;L7N0I7;E2RFV2;A0A5F4C551		1319.7	0	0.0003478										High		2.98703					High	2.96058	0
	MREIVHLQAGQCGNQIGAK	1	9	5	L7N0I7;E2RFV2;F2Z4P1;E2QSF4;E2RFJ7	C12(Carbamidomethyl)	2110.06	0	0.0009847																	High	2.8812	1
	LAVNMVPFPR	4	14	9	F2Z4P1;E2QSF4;L7N0I7;E2RFV2;J9P716;F1PQ68;E2QYC2;E2RFJ7;A0A5F4C551		1143.63	0	0.004989										High		2.92602					High	2.79942	0
	INVYYNEATGGNYVPR	2	1	1	E2RFV2		1829.88	0	0.001223										High		3.21098					High	2.73256	0
	ISEQFTAMFR	3	9	6	F2Z4P1;E2QSF4;L7N0I7;E2RFV2;F1PQ68;E2RFJ7		1229.6	0	0.004676										High		2.6853					High	2.61825	0
	ISEQFTAMFR	4	9	6	F2Z4P1;E2QSF4;L7N0I7;E2RFV2;F1PQ68;E2RFJ7	Q4(Deamidated); M8(Oxidation)	1246.58	0	0.005339										High		2.95825					High	2.61336	0
	FPGQLNADLRK	1	13	8	F2Z4P1;E2QSF4;L7N0I7;E2RFV2;J9P716;F1PQ68;E2QYC2;E2RFJ7	Q4(Deamidated); N6(Deamidated)	1260.66	0	0.008536																	High	2.16962	1
	NMMAACDPR	9	12	8	F2Z4P1;E2QSF4;L7N0I7;E2RFV2;F1PQ68;E2QYC2;E2RFJ7;A0A5F4C551	M2(Oxidation); C6(Carbamidomethyl)	1081.42	0	0.007993										High		2.13706					High	1.82679	0
	IMNTFSVVPSPK	3	8	5	F2Z4P1;E2QSF4;L7N0I7;E2RFV2;A0A5F4C551	N3(Deamidated)	1320.69	0	0.01054										High		2.50786					High	1.76305	0
	ALTVPELTQQMFDAK	1	8	4	F2Z4P1;L7N0I7;E2RFV2;E2QYC2	Q10(Deamidated)	1692.85	0	0.0008364										High		3.34695							0
	EAESCDCLQGFQLTHSLGGGTGSGMGTLLISK	1	4	3	E2QSF4;L7N0I7;E2RFV2	C5(Carbamidomethyl); C7(Carbamidomethyl)	3311.53	0	0.004175										High		2.32449							0
	YLTVAAVFR	18	6	4	E2QSF4;L7N0I7;E2RFV2;E2QYC2		1039.59	0.001	0.01477										High		2.09644	High	1.23746			High	2.20855	0
	GHYTEGAELVDAVLDVVR	1	3	2	E2RFV2;E2QYC2		1942.99	0.001	0.01815																	High	1.60351	0
	NMMAACDPR	1	12	8	F2Z4P1;E2QSF4;L7N0I7;E2RFV2;F1PQ68;E2QYC2;E2RFJ7;A0A5F4C551	C6(Carbamidomethyl)	1065.43	0.001	0.02793										High		2.14503							0
	MREIVHLQAGQCGNQIGAK	2	9	5	L7N0I7;E2RFV2;F2Z4P1;E2QSF4;E2RFJ7	Q11(Deamidated); C12(Carbamidomethyl)	2111.03	0.002	0.03264																	High	3.50413	1
	MAATFIGNSTAIQELFKR	1	3	2	E2RFV2;E2QYC2	M1(Oxidation); N8(Deamidated); Q13(Deamidated)	2016.03	0.002	0.03555																	High	2.86412	1
	KLAVNMVPFPR	3	14	9	F2Z4P1;E2QSF4;L7N0I7;E2RFV2;J9P716;F1PQ68;E2QYC2;E2RFJ7;A0A5F4C551		1271.73	0.002	0.03518										High		2.4165					High	2.38048	1
	MAATFIGNSTAIQELFK	2	3	2	E2RFV2;E2QYC2	N8(Deamidated)	1842.94	0.004	0.07882										High		2.04685							0
	ALTVPELTQQMFDAKNMMAACDPR	1	8	4	F2Z4P1;L7N0I7;E2RFV2;E2QYC2	M11(Oxidation); N16(Deamidated); M17(Oxidation); M18(Oxidation); C21(Carbamidomethyl)	2787.25	0.007	0.0973										High		2.10847							1
	EAESCDCLQGFQLTHSLGGGTGSGMGTLLISK	1	4	3	E2QSF4;L7N0I7;E2RFV2	C5(Carbamidomethyl); C7(Carbamidomethyl); Q12(Deamidated)	3312.53	0.009	0.1042																	High	2.29761	0
E2RSU3	Elongation factor Tu OS=Canis lupus familiaris OX=9615 GN=TUFM PE=3 SV=2 - [E2RSU3_CANLF]													12.856	11.87	6	7	16.3728	13.63	7	8	81.3847	52.97	19	36	5.97286	6.59	3	3					66.5319	47.47	18	23	455	49.7082	7.37158
	Sequence	# PSMs	# Proteins	# Protein Groups	Protein Group Accessions	Modifications	MH+ [Da]	q-Value	PEP	A2	G2	XCorr A2	XCorr G2	B2	H2	XCorr B2	XCorr H2	C2	I2	XCorr C2	XCorr I2	D2	XCorr D2	E2	XCorr E2	F2	XCorr F2	# Missed Cleavages
	KGDECEFLGHSK	4	1	1	E2RSU3	C5(Carbamidomethyl)	1406.64	0	0.0003726										High		3.29059	High	3.16535			High	3.67719	1
	YEEIDNAPEER	4	1	1	E2RSU3		1364.6	0	0.00569										High		2.18754	High	2.1975	High	2.58925	High	2.46082	0
	KYEEIDNAPEER	7	1	1	E2RSU3		1492.69	0	0.003199		High		2.36704						High		3.77395	High	1.99138	High	2.97151	High	3.46473	1
	AEAGDNLGALVR	5	1	1	E2RSU3		1185.62	0	0.002089										High		3.72193	High	1.82735	High	1.3369	High	2.3145	0
	GTVVTGTLER	2	1	1	E2RSU3		1032.57	0	0.013										High		2.72893			High	2.22305			0
	ELAMPGEDLK	3	1	1	E2RSU3	M4(Oxidation)	1118.54	0	0.003517										High		2.18975			High	2.14663	High	2.24762	0
	NMITGTAPLDGCILVVAANDGPMPQTR	3	1	1	E2RSU3	M2(Oxidation); C12(Carbamidomethyl); N19(Deamidated); M23(Oxidation)	2845.37	0	0.0004848																	High	4.61545	0
	TIGTGLVTETPAMTEEDKNLK	3	1	1	E2RSU3	M13(Oxidation)	2264.13	0	3.78e-05										High		4.11095					High	4.2004	1
	ADAVQDPEMVELVELEIR	3	1	1	E2RSU3	M9(Oxidation)	2072.02	0	2.214e-05										High		4.38612					High	3.81197	0
	DKPHVNVGTIGHVDHGK	3	1	1	E2RSU3		1809.94	0	0.002405																	High	3.14561	0
	LLDAVDTYIPVPTR	5	1	1	E2RSU3		1572.86	0	0.001107										High		3.21426					High	3.09293	0
	DLEKPFLLPVESIYSIPGR	2	1	1	E2RSU3		2173.19	0	0.001206																	High	2.92707	0
	GITINAAHVEYSTAAR	4	1	1	E2RSU3		1673.86	0	0.005193										High		2.96049					High	2.88119	0
	VEAQVYILSK	2	1	1	E2RSU3		1149.65	0	0.005238										High		2.55967					High	2.5674	0
	GITINAAHVEYSTAAR	2	1	1	E2RSU3	N5(Deamidated)	1674.84	0	0.002578										High		2.24024					High	2.30189	0
	HYAHTDCPGHADYVK	3	1	1	E2RSU3	C7(Carbamidomethyl)	1770.77	0	0.008475																	High	2.17719	0
	TVVTGIEMFHK	2	1	1	E2RSU3	M8(Oxidation)	1277.66	0	0.006155										High		2.16775					High	1.90738	0
	NMITGTAPLDGCILVVAANDGPMPQTR	1	1	1	E2RSU3	M2(Oxidation); C12(Carbamidomethyl); M23(Oxidation)	2844.38	0	0.0009262										High		4.36904							0
	TTLTAAITK	7	1	1	E2RSU3		919.546	0.001	0.02258		High		1.87737						High		2.32275	High	2.06032	High	2.20146	High	2.18844	0
	GDECEFLGHSK	2	1	1	E2RSU3	C4(Carbamidomethyl)	1278.54	0.001	0.02954										High		2.33944					High	2.57045	0
	ELLTEFGYK	2	1	1	E2RSU3		1099.57	0.001	0.01464										High		1.95841					High	1.97251	0
	TIGTGLVTETPAMTEEDKNLK	1	1	1	E2RSU3	M13(Oxidation); N19(Deamidated)	2265.13	0.001	0.0308										High		2.71656							1
	ILAEGGGAK	5	1	1	E2RSU3		815.462	0.003	0.00715		High		1.72845									High	1.9087	High	2.20448	High	1.91545	0
	GEETPVIIGSALCALEQR	1	1	1	E2RSU3	C13(Carbamidomethyl)	1942.99	0.003	0.06331										High		2.26237							0
	VILPPGKELAMPGEDLK	1	1	1	E2RSU3	M11(Oxidation)	1823	0.009	0.1257										High		2.46799							1
P35908	cRAP K22E_HUMAN Keratin, type II cytoskeletal 2 epidermal OS=Homo sapiens GN=KRT2 PE=1 SV=2	118.884	28.51	15	48	73.0209	29.22	17	45	194.211	36.31	21	92	441.911	43.97	30	206	149.02	35.46	19	68	349.995	55.46	35	149	199.201	37.02	22	104	41.8506	19.29	11	27	364.406	56.03	36	146	705	71.3999	8.76318
	Sequence	# PSMs	# Proteins	# Protein Groups	Protein Group Accessions	Modifications	MH+ [Da]	q-Value	PEP	A2	G2	XCorr A2	XCorr G2	B2	H2	XCorr B2	XCorr H2	C2	I2	XCorr C2	XCorr I2	D2	XCorr D2	E2	XCorr E2	F2	XCorr F2	# Missed Cleavages
	GGSGGGGSISGGGYGSGGGSGGR	16	1	1	P35908		1741.75	0	0.01026	High	High	6.26472	3.63104					High	High	6.26154	5.97074	High	5.35685	High	5.82581	High	4.93754	0
	GGSSSGGGYGSGGGGSSSVK	7	1	1	P35908		1588.69	0	0.002584	High		5.15811		High		3.95654		High	High	3.34614	4.88098			High	4.44206			0
	GSSSGGGYSSGSSSYGSGGR	38	1	1	P35908		1740.71	0	5.183e-10	High	High	5.07925	4.43038	High		4.66845		High	High	5.00126	5.01425	High	5.34139	High	4.77551	High	3.57792	0
	FLEQQNQVLQTK	76	4	3	P35908;P04264;Q6EIZ1		1475.79	0	0.0008983	High	High	3.8691	4.15806	High	High	3.19483	3.7022	High	High	4.29013	4.49592	High	3.83035	High	3.2475	High	4.32065	0
	GFSSGSAVVSGGSR	35	1	1	P35908		1254.61	0	1.104e-05	High	High	3.42649	3.26448	High	High	3.02245	2.40521	High	High	3.16336	3.3438	High	3.76397	High	3.21954	High	3.05995	0
	TAAENDFVTLKK	21	9	4	P35908;Q6EIZ1;F1PVL5;F1PTY1	N5(Deamidated)	1337.69	0	0.0001032	High	High	3.22105	2.95829					High	High	4.3678	3.26373	High	4.41944			High	3.52751	1
	TAAENDFVTLKK	34	9	4	P35908;Q6EIZ1;F1PVL5;F1PTY1		1336.71	0	0.0008546	High	High	3.123	3.34536					High	High	3.57389	3.5872	High	3.51922	High	3.47924	High	3.22287	1
	FLEQQNQVLQTK	166	4	3	P35908;P04264;Q6EIZ1	Q7(Deamidated)	1476.77	0	0.0007594	High	High	3.06589	3.27537	High	High	2.14218	3.91126	High	High	3.43725	4.10282	High	4.53366	High	3.39174	High	4.39433	0
	GGSISGGGYGSGGGK	17	1	1	P35908		1197.55	0	8.936e-05	High	High	2.88674	2.49009	High	High	1.99254	2.89	High	High	3.10756	2.49547	High	3.41556	High	3.05373	High	3.09092	0
	TAAENDFVTLK	17	9	4	P35908;Q6EIZ1;F1PVL5;F1PTY1		1208.62	0	7.394e-05	High	High	2.57647	2.70145	High		2.4924		High	High	2.96145	3.05295	High	3.10936	High	2.77582	High	2.98917	0
	DVDNAYMIK	13	1	1	P35908	M7(Oxidation)	1084.5	0	0.02196	High	High	2.49392	2.38923	High	High	2.15884	2.10713	High		1.89828		High	2.44129	High	1.85568	High	1.66239	0
	IEISELNR	21	2	2	P35908;P04264		973.531	0	0.008521	High	High	2.34426	2.40032		High		2.30879	High	High	1.80658	2.16745	High	2.62273	High	2.33491	High	2.50844	0
	STSSFSCLSR	16	1	1	P35908	C7(Carbamidomethyl)	1131.51	0	0.009823	High	High	2.333	2.48098	High	High	1.87227	2.31756	High	High	2.12844	2.53747	High	2.72453	High	2.64887	High	2.6943	0
	TAAENDFVTLK	11	9	4	P35908;Q6EIZ1;F1PVL5;F1PTY1	N5(Deamidated)	1209.6	0	0.0008186	High	High	2.15766	2.56245					High	High	2.72899	1.87806	High	2.6948	High	2.25755	High	2.39527	0
	AQYEEIAQR	20	2	2	P35908;L7N095		1107.54	0	0.006116	High	High	2.01834	2.13264	High	High	2.25864	1.90804	High	High	2.2146	2.26181	High	2.34295	High	2.59835	High	1.77791	0
	AQYEEIAQR	10	2	2	P35908;L7N095	Q8(Deamidated)	1108.53	0	0.00673	High	High	1.97985	1.723					High	High	1.73398	2.53339			High	1.75478	High	1.90235	0
	SLVGLGGTK	8	2	2	P35908;Q6EIZ1		831.494	0	0.1615	High		1.82037		High	High	2.01481	2.57152	High	High	1.5481	2.26112	High	1.78852			High	1.85517	0
	VDPEIQNVK	8	2	2	P35908;Q6EIZ1		1041.56	0	0.001638	High		1.39378		High		1.46637			High		2.09381	High	2.02494	High	1.66164	High	1.6604	0
	DYQELMNVK	13	2	2	P35908;Q6EIZ1	M6(Oxidation)	1155.53	0	0.001615		High		2.00249	High	High	2.35488	1.68568	High	High	2.03829	2.19177	High	1.88547	High	1.98791	High	2.10577	0
	LLEGEECR	8	13	6	P35908;Q6EIZ1;L7N095;F1PVL5;F1PTY1;J9NSI1	C7(Carbamidomethyl)	1005.47	0	0.02006		High		1.76673	High	High	1.99588	1.837		High		1.356	High	1.76841			High	2.04724	0
	VDPEIQNVK	4	2	2	P35908;Q6EIZ1	N7(Deamidated)	1042.54	0	0.01208		High		1.80716	High		1.86138						High	1.78656					0
	YEDEINK	1	14	6	F1PVL5;F1PTY1;J9NSI1;P35908;P04264;Q6EIZ1		910.415	0	0.01627					High		1.67705												0
	NVQDAIADAEQR	21	1	1	P35908		1329.64	0	4.611e-05		High		2.72247	High		1.45299		High	High	2.34918	3.26155	High	3.19979	High	2.68993	High	3.31431	0
	YEDEINKR	4	14	6	F1PVL5;F1PTY1;J9NSI1;P35908;P04264;Q6EIZ1		1066.52	0	0.02176					High		1.1479		High	High	1.30967	1.57104	High	1.76088					1
	DYQELMNVK	3	2	2	P35908;Q6EIZ1	M6(Oxidation); N7(Deamidated)	1156.52	0	0.005352					High		1.10476						High	2.27789					0
	QSGSRGGSGGGGSISGGGYGSGGGSGGR	2	1	1	P35908	Q1(Deamidated)	2257.98	0	6.153e-06									High	High	4.25178	4.97661							1
	TSQNSELNNMQDLVEDYKK	63	1	1	P35908	N4(Deamidated); M10(Oxidation)	2273.02	0	1.672e-05		High		2.17328					High	High	4.02298	5.07243	High	4.29037	High	3.22722	High	4.02404	1
	TSQNSELNNMQDLVEDYKK	17	1	1	P35908	M10(Oxidation)	2272.04	0	6.75e-07		High		2.73407					High	High	3.78396	5.89714	High	5.74138	High	3.7313	High	5.26133	1
	FLEQQNQVLQTK	21	4	3	P35908;P04264;Q6EIZ1	Q5(Deamidated); Q7(Deamidated)	1477.75	0	0.002858		High		2.26614					High	High	3.30616	3.24454	High	2.36146	High	2.22628			0
	YLDGLTAER	7	1	1	P35908		1037.53	0	0.001206		High		1.24293					High	High	2.18903	1.57721	High	1.76656	High	1.39508	High	1.53273	0
	TSQNSELNNMQDLVEDYK	9	1	1	P35908	M10(Oxidation)	2143.95	0	0.0002892									High	High	2.1811	3.4571	High	2.39585			High	4.06233	0
	SKEEAEALYHSK	19	1	1	P35908		1391.68	0	4.922e-07		High		3.99577						High		4.63671	High	5.13711			High	4.49548	1
	HGGGGGGFGGGGFGSR	14	1	1	P35908		1320.58	0	0.0001345		High		3.66351									High	3.84704			High	3.43801	0
	RSTSSFSCLSR	8	1	1	P35908	C8(Carbamidomethyl)	1287.61	0	0.007099		High		3.00539						High		3.70991	High	3.83755			High	2.77213	1
	TSQNSELNNMQDLVEDYKK	16	1	1	P35908	Q3(Deamidated); M10(Oxidation); Q11(Deamidated)	2274.03	0	0.0005597										High		4.56976	High	2.998			High	4.42623	1
	GFSSGSAVVSGGSRR	4	1	1	P35908		1410.71	0	0.008633		High		2.38908						High		2.65117	High	2.93441					1
	NVQDAIADAEQR	6	1	1	P35908	Q11(Deamidated)	1330.62	0	0.004017										High		3.54335	High	2.84875			High	2.17901	0
	KDVDNAYMIK	2	1	1	P35908	M8(Oxidation)	1212.59	0	0.008545										High		3.56283	High	2.81197					1
	LNDLEEALQQAK	4	1	1	P35908		1371.71	0	0.0003531										High		2.75208	High	2.0893			High	2.35222	0
	NLDLDSIIAEVK	10	2	2	P35908;L7N095		1329.73	0	3.457e-05										High		2.875	High	1.45064			High	2.87195	0
	VLYDAEISQIHQSVTDTNVILSMDNSR	10	1	1	P35908	M23(Oxidation)	3064.49	0	7.562e-07										High		3.68343					High	5.05461	0
	NKLNDLEEALQQAK	8	1	1	P35908		1613.85	0	3.985e-05										High		4.46203					High	4.60044	1
	VDLLNQEIEFLK	7	1	1	P35908		1460.8	0	5.524e-06										High		3.34842					High	3.95293	0
	MSGDLSSNVTVSVTSSTISSNVASK	5	1	1	P35908	M1(Oxidation)	2474.19	0	2.004e-05										High		4.56722					High	3.5687	0
	VLYDAEISQIHQSVTDTNVILSMDNSR	7	1	1	P35908	M23(Oxidation); N25(Deamidated)	3065.47	0	0.009733										High		4.16502					High	3.30294	0
	NKLNDLEEALQQAK	5	1	1	P35908	N4(Deamidated)	1614.83	0	0.003075										High		5.37465					High	3.1607	1
	LLRDYQELMNVK	1	1	1	P35908	M9(Oxidation)	1537.8	0	0.005553																	High	3.06893	1
	NLDLDSIIAEVK	6	2	2	P35908;L7N095	N1(Deamidated)	1330.71	0	0.0007435										High		2.72387					High	2.58111	0
	YEELQVTVGR	2	1	1	P35908		1193.62	0	0.00221										High		2.55331					High	1.88642	0
	LQGEIAHVK	10	2	2	P35908;Q6EIZ1		994.568	0.001	0.003532		High		1.7483		High		2.25166	High	High	1.57142	1.92305	High	1.99122	High	1.754	High	1.88711	0
	TSQNSELNNMQDLVEDYKKK	1	1	1	P35908	M10(Oxidation)	2400.13	0.001	0.00296													High	3.44465					2
	TSQNSELNNMQDLVEDYK	2	1	1	P35908	M10(Oxidation); Q11(Deamidated)	2144.95	0.001	0.01294													High	1.11133			High	2.87376	0
	AQYEEIAQR	1	2	2	P35908;L7N095	Q2(Deamidated); Q8(Deamidated)	1109.51	0.001	1															High	2.71427			0
	IEISELNR	3	2	2	P35908;P04264	N7(Deamidated)	974.515	0.001	1										High		1.87019			High	2.25608			0
	FASFIDKVR	2	15	7	P35908;Q9NSB2;Q6EIZ1;L7N095;F1PVL5;F1PTY1;J9NSI1		1082.6	0.001	0.01966																	High	1.94168	1
	FASFIDK	14	15	7	P35908;Q6EIZ1;L7N095;F1PVL5;F1PTY1;J9NSI1;Q9NSB2		827.43	0.002	1	High		1.849		High		1.43571			High		1.80956	High	1.95368	High	1.8015	High	1.77248	0
	DVDNAYMIK	3	1	1	P35908	N4(Deamidated); M7(Oxidation)	1085.48	0.002	0.05621										High		1.80217	High	2.06274					0
	EIKIEISELNR	1	1	1	P35908		1343.75	0.002	0.03611																	High	2.55263	1
	VDLLNQEIEFLK	3	1	1	P35908	N5(Deamidated)	1461.78	0.002	0.04527										High		2.02767					High	1.50088	0
	KLLEGEECR	1	13	6	P35908;Q6EIZ1;L7N095;F1PVL5;F1PTY1;J9NSI1	C8(Carbamidomethyl)	1133.56	0.002	0.05346										High		2.32655							1
	TSQNSELNNMQDLVEDYKK	1	1	1	P35908	Q3(Deamidated); N9(Deamidated); M10(Oxidation); Q11(Deamidated)	2275.01	0.003	0.04339																	High	3.44152	1
	MSGDLSSNVTVSVTSSTISSNVASK	1	1	1	P35908	M1(Oxidation); N21(Deamidated)	2475.19	0.003	0.04137																	High	2.27672	0
	NVQDAIADAEQRGEHALK	1	1	1	P35908		1964.98	0.007	0.08269																	High	1.75113	1
P25690	cRAP K1M2_SHEEP Keratin, type I microfibrillar, 47.6 kDa OS=Ovis aries PE=3 SV=2	134.373	28.54	12	71					5.85886	4.71	2	2	5.37815	6.2	3	4	6.27554	9.18	4	4	4.25167	9.43	4	4	47.8664	13.65	6	29	79.7359	20.35	9	75	239.509	56.82	24	101	403	45.9026	4.93213
	Sequence	# PSMs	# Proteins	# Protein Groups	Protein Group Accessions	Modifications	MH+ [Da]	q-Value	PEP	A2	G2	XCorr A2	XCorr G2	B2	H2	XCorr B2	XCorr H2	C2	I2	XCorr C2	XCorr I2	D2	XCorr D2	E2	XCorr E2	F2	XCorr F2	# Missed Cleavages
	DSLENTLTETEAR	15	6	3	P02534;P25690;L7N0H0		1478.7	0	0.01524	High		4.02274			High		3.53353		High		3.57373							0
	QNHEQEVNTLR	13	4	4	O76009;Q14525;P25690;L7N0H0		1367.67	0	0.03311	High	High	4.01988	3.91168		High		4.67679	High	High	3.77146	3.36739			High	4.15995			0
	QNHEQEVNTLR	14	4	4	O76009;Q14525;P25690;L7N0H0	Q5(Deamidated)	1368.65	0	0.0526	High	High	3.54443	2.72318						High		3.67408							0
	LECEINTYR	11	14	7	Q15323;O76011;O76009;Q14525;P02534;P25690;L7N0H0	C3(Carbamidomethyl)	1197.56	0	0.06084	High	High	2.76414	2.18888		High		2.02807		High		2.01073			High	1.50428	High	1.54321	0
	AQYEALVETNR	4	2	2	P02534;P25690		1293.64	0	0.001559	High		2.74154							High		2.81911							0
	LECEINTYR	4	14	7	Q15323;O76011;O76009;Q14525;P02534;P25690;L7N0H0	C3(Carbamidomethyl); N6(Deamidated)	1198.54	0	0.05774	High	High	2.67798	1.94601						High		2.01885							0
	LVVQIDNAK	16	10	7	Q15323;O76009;Q14525;P02534;P25690;E2R7T3;L7N0H0	N7(Deamidated)	1000.57	0	0.07791	High	High	2.66697	2.32797		High		2.66595		High		2.35422							0
	ILDELTLCK	13	12	6	Q15323;O76011;P02534;P25690;L7N0H0;A0A5F4D683	C8(Carbamidomethyl)	1104.6	0	0.0528	High	High	2.56415	2.30358		High		2.31153		High		2.32506			High	1.52115			0
	ETMQFLNDR	13	17	10	Q15323;Q14532;O76011;O76015;O76009;Q14525;P02534;P25690;L7N0H0;A0A5F4D683	M3(Oxidation)	1169.53	0	0.1744	High	High	2.38479	1.45488		High		2.00784		High		2.32652	High	1.70223			High	1.43126	0
	TIEELQQK	49	14	8	Q15323;O76011;L7N0H0;A0A5F4D683;O76009;Q14525;P02534;P25690		988.532	0	0.09402	High	High	2.32431	2.27112		High		2.61096	High	High	2.0874	1.77978	High	2.06752	High	2.11559	High	1.93276	0
	ETMQFLNDR	15	17	10	Q15323;Q14532;O76011;O76015;O76009;Q14525;P02534;P25690;L7N0H0;A0A5F4D683	M3(Oxidation); N7(Deamidated)	1170.51	0	0.126	High	High	2.32177	2.29026		High		3.15677		High		2.66718							0
	CGPCNTFVH	3	1	1	P25690	C1(Carbamidomethyl); C4(Carbamidomethyl)	1091.44	0	0.01197	High		2.15244							High		2.84007							0
	TIEELQQK	10	14	8	Q15323;O76011;L7N0H0;A0A5F4D683;O76009;Q14525;P02534;P25690	Q7(Deamidated)	989.516	0	0.1207	High		2.00725			High		2.47802											0
	DSLENTLTETEAR	4	6	3	P02534;P25690;L7N0H0	N5(Deamidated)	1479.68	0	0.003103	High		1.98872							High		3.50208							0
	LVVQIDNAK	16	10	7	Q15323;O76009;Q14525;P02534;P25690;E2R7T3;L7N0H0		999.583	0	0.1093	High		1.93966			High		2.36427											0
	LASDDFR	7	5	3	O76011;O76009;P25690		823.395	0	0.1752	High		1.66281			High		1.44703											0
	QNQEYQVLLDVR	3	10	8	Q15323;Q14532;O76011;O76009;Q14525;P02534;P25690;E2R7T3		1504.77	0	0.0002086										High		3.17106					High	2.3189	0
	LASYLEK	8	14	9	Q15323;O76011;O76009;Q14525;P02534;P25690;L7N0H0;E2R7T3;E2REU6		823.456	0	0.1606						High		1.78441											0
	SQQQEPLVCPNYQSYFR	13	2	2	P02534;P25690	C9(Carbamidomethyl); N11(Deamidated)	2144.97	0	9.43e-05										High		5.46515							0
	SQQQEPLVCPNYQSYFR	2	2	2	P02534;P25690	Q4(Deamidated); C9(Carbamidomethyl); Q13(Deamidated)	2145.97	0	0.0001874										High		4.95205							0
	QVVSSSEQLQSCQAEIIELR	2	6	3	O76011;P25690;L7N0H0	C12(Carbamidomethyl)	2304.15	0	2.438e-06										High		4.90908							0
	SQQQEPLVCPNYQSYFR	3	2	2	P02534;P25690	C9(Carbamidomethyl)	2143.99	0	1.642e-05										High		4.50581							0
	TVNALEVELQAQHNLR	1	2	2	P02534;P25690	N3(Deamidated); N14(Deamidated)	1836.93	0	0.0006304										High		4.3711							0
	TVNALEVELQAQHNLR	9	2	2	P02534;P25690		1834.98	0	4.266e-05										High		4.3275							0
	QVVSSSEQLQSCQAEIIELR	3	6	3	O76011;P25690;L7N0H0	C12(Carbamidomethyl); Q13(Deamidated)	2305.15	0	0.001059										High		3.99894							0
	TVNALEVELQAQHNLR	3	2	2	P02534;P25690	Q10(Deamidated)	1835.96	0	0.0001912										High		3.70785							0
	TKYETEVSLR	2	2	1	P25690		1225.64	0	0.008698										High		3.62945							1
	AQYEALVETNR	1	2	2	P02534;P25690	Q2(Deamidated)	1294.63	0	0.0009529										High		3.12252							0
	QNQEYQVLLDVR	7	10	8	Q15323;Q14532;O76011;O76009;Q14525;P02534;P25690;E2R7T3	Q3(Deamidated)	1505.76	0	0.001979										High		3.07685							0
	QLVEADLNGLRR	2	3	2	P25690;Q14532	N8(Deamidated)	1384.75	0	0.004553										High		3.01255							1
	VESLKEELICLK	3	1	1	P25690	C10(Carbamidomethyl)	1460.8	0	0.002968										High		2.91672							1
	AQYEALVETNRR	2	2	2	P02534;P25690	N10(Deamidated)	1450.73	0	0.0008098										High		2.86641							1
	AQYEALVETNRR	2	2	2	P02534;P25690		1449.74	0	0.001873										High		2.61154							1
	QVVSSSEQLQSCQAEIIELRR	1	6	3	O76011;P25690;L7N0H0	C12(Carbamidomethyl)	2460.25	0	0.006557										High		1.78169							1
	CGPCNTFVH	1	1	1	P25690	C1(Carbamidomethyl); C4(Carbamidomethyl); N5(Deamidated)	1092.42	0.001	0.1397	High		2.08121																0
	QLVEADLNGLR	2	3	2	Q14532;P25690	N8(Deamidated)	1228.65	0.001	0.1274	High		1.89209							High		1.77184							0
	QNHEQEVNTLR	2	4	4	O76009;Q14525;P25690;L7N0H0	Q1(Deamidated); Q5(Deamidated)	1369.63	0.001	0.01395		High		3.57317															0
	ETMQFLNDR	1	17	10	Q15323;Q14532;O76011;O76015;O76009;Q14525;P02534;P25690;L7N0H0;A0A5F4D683		1153.53	0.001	0.03506										High		2.63854							0
	QLVEADLNGLR	1	3	2	Q14532;P25690		1227.67	0.001	0.01369										High		2.3524							0
	LNVEVDAAPTVDLNHVLNETR	1	1	1	P25690		2319.19	0.001	0.02461										High		2.28769							0
	TIEELQQK	1	14	8	Q15323;O76011;L7N0H0;A0A5F4D683;O76009;Q14525;P02534;P25690	Q6(Deamidated); Q7(Deamidated)	990.5	0.002	0.1727	High		1.99985																0
	GLLDSEDCK	2	2	2	P02534;P25690	C8(Carbamidomethyl)	1036.46	0.002	0.04787	High		1.48239							High		2.0284							0
	DVEEWYIR	3	2	2	P02534;P25690		1109.53	0.002	0.05595										High		1.61116	High	1.1228					0
	ARLECEINTYR	1	14	7	Q15323;O76011;O76009;Q14525;P02534;P25690;L7N0H0	C5(Carbamidomethyl)	1424.69	0.002	0.0389										High		2.97386							1
	YETEVSLR	1	2	1	P25690		996.5	0.007	0.1059										High		1.9797							0
J9NU88	60S ribosomal protein L30 OS=Canis lupus familiaris OX=9615 GN=RPL30 PE=3 SV=2 - [J9NU88_CANLF]													6.09991	17.39	2	3	4.23966	18.26	2	3	64.7841	59.13	8	25									56.6482	58.26	7	21	115	12.7847	9.62744
	Sequence	# PSMs	# Proteins	# Protein Groups	Protein Group Accessions	Modifications	MH+ [Da]	q-Value	PEP	A2	G2	XCorr A2	XCorr G2	B2	H2	XCorr B2	XCorr H2	C2	I2	XCorr C2	XCorr I2	D2	XCorr D2	E2	XCorr E2	F2	XCorr F2	# Missed Cleavages
	LVILANNCPALR	7	3	1	J9NU88	C8(Carbamidomethyl)	1353.77	0	0.0005691										High		3.53703	High	2.36323	High	2.09717	High	3.44933	0
	LVILANNCPALR	9	3	1	J9NU88	N6(Deamidated); C8(Carbamidomethyl)	1354.75	0	0.005637										High		3.06985			High	1.56607	High	2.95878	0
	KSEIEYYAMLAK	9	3	1	J9NU88	M9(Oxidation)	1461.73	0	0.003263										High		4.65925					High	4.3329	1
	VCTLAIIDPGDSDIIR	7	2	1	J9NU88	C2(Carbamidomethyl)	1757.91	0	8.109e-06										High		4.00533					High	4.10299	0
	TGVHHYSGNNIELGTACGK	6	2	1	J9NU88	C17(Carbamidomethyl)	2014.94	0	0.004255										High		3.72852					High	3.85063	0
	TGVHHYSGNNIELGTACGK	3	2	1	J9NU88	N9(Deamidated); C17(Carbamidomethyl)	2015.92	0	0.002957																	High	2.35573	0
	SEIEYYAMLAK	3	3	1	J9NU88	M8(Oxidation)	1333.64	0	0.01034										High		2.15713					High	2.20938	0
	LVILANNCPALRK	2	3	1	J9NU88	C8(Carbamidomethyl)	1481.86	0.001	0.02211										High		2.23496					High	1.80846	1
	SLESINSR	4	4	1	J9NU88		905.468	0.002	0.05695										High		1.96384	High	1.88334			High	1.57559	0
	KSLESINSR	2	4	1	J9NU88		1033.56	0.004	0.04705															High	2.14249	High	2.43345	1
E2REU6	IF rod domain-containing protein OS=Canis lupus familiaris OX=9615 GN=KRT18 PE=3 SV=3 - [E2REU6_CANLF]	14.3286	10.44	5	8	3.44946	5.34	3	3	4.29147	4.18	2	2	41.5047	29.7	14	26	49.2819	29.23	14	25	124.958	53.13	21	57	23.1821	20.65	10	15	14.3151	5.34	3	19	140.326	52.2	21	52	431	48.2086	5.45264
	Sequence	# PSMs	# Proteins	# Protein Groups	Protein Group Accessions	Modifications	MH+ [Da]	q-Value	PEP	A2	G2	XCorr A2	XCorr G2	B2	H2	XCorr B2	XCorr H2	C2	I2	XCorr C2	XCorr I2	D2	XCorr D2	E2	XCorr E2	F2	XCorr F2	# Missed Cleavages
	SLGSVQAPSHR	8	1	1	E2REU6		1138.6	0	0.00587	High	High	2.0305	2.25093						High		2.61844	High	2.52855	High	2.39995	High	1.98873	0
	LAADDFR	27	36	16	P13645;Q15323;Q14532;L7N0H0;A0A5F4D683;O76015;Q14525;P02534;F1PYU9;A0A5F4CGI1;F1Q0N9;E2R7T3;F1Q0R0;E2REU6;J9P4H9;E2R7W6		807.4	0	0.1693	High		1.99827		High	High	1.25298	1.99392		High		2.05628	High	1.92101	High	1.83062	High	1.84428	0
	VIDDTNVTR	10	1	1	E2REU6		1032.53	0	0.0695	High	High	1.97182	2.24214		High		2.14453	High	High	1.88493	1.77387	High	1.66307	High	2.43688	High	1.49238	0
	AQYDELAQK	10	1	1	E2REU6	Q2(Deamidated)	1066.51	0	0.003261		High		2.43881	High		1.76095		High		2.40654		High	2.6682	High	2.0709	High	2.38361	0
	LASYLEK	9	14	9	Q15323;O76011;O76009;Q14525;P02534;P25690;L7N0H0;E2R7T3;E2REU6		823.456	0	0.1606					High	High	1.68851	1.78441											0
	VKYETELAMR	9	1	1	E2REU6	M9(Oxidation)	1255.63	0	0.01019		High		2.61864						High		2.86167	High	3.58611	High	2.00007	High	2.36887	1
	AQIFASAVDNAR	12	1	1	E2REU6		1262.65	0	0.002396		High		2.30916						High		3.74461	High	3.09953	High	2.94732	High	3.0304	0
	AQIFASAVDNAR	7	1	1	E2REU6	N10(Deamidated)	1263.63	0	0.008136		High		1.81038						High		3.01658	High	2.39074	High	2.42252	High	2.90084	0
	IVLQIDNAR	12	1	1	E2REU6	N7(Deamidated)	1042.59	0	0.009397		High		1.38499						High		2.46457	High	1.99091	High	2.21941	High	2.14854	0
	QSVESDIHGLR	5	1	1	E2REU6		1240.63	0	0.001563										High		3.01706	High	1.80036			High	2.90265	0
	QAQEYEALLNVK	7	1	1	E2REU6		1405.73	0	8.799e-05										High		3.52071	High	1.55925	High	1.92445	High	3.72306	0
	KVIDDTNVTR	3	1	1	E2REU6		1160.63	0	0.006015										High		2.65338			High	2.66809	High	2.58813	1
	IVLQIDNAR	5	1	1	E2REU6		1041.6	0	0.008516		High		1.91044						High		2.08727			High	2.26607	High	1.96094	0
	GLQNQIANSGLTVELDAPK	5	1	1	E2REU6		1968.04	0	1.608e-05										High		5.00307					High	6.06557	0
	TAQSLEINLDSMR	7	1	1	E2REU6	M12(Oxidation)	1493.72	0	0.003023										High		3.9594					High	4.1994	0
	VRPISSSAASVYAGAGGSGSR	6	1	1	E2REU6		1936.98	0	5.597e-08										High		5.41977					High	4.13795	0
	QSVESDIHGLRK	3	1	1	E2REU6		1368.72	0	0.005245										High		3.14901					High	3.11824	1
	GLQNQIANSGLTVELDAPK	6	1	1	E2REU6	N8(Deamidated)	1969.02	0	0.0004357										High		5.89052					High	2.90263	0
	LLEDGEDFSLTDALDSSNSLHTIQK	4	1	1	E2REU6		2748.32	0	0.0008123										High		3.70917					High	2.60056	0
	LLEDGEDFSLTDALDSSNSLHTIQK	4	1	1	E2REU6	N18(Deamidated)	2749.3	0	0.002853										High		3.3706					High	2.31261	0
	GGWGSGGLAAGMAGGLAGIGGIQGEK	1	1	1	E2REU6	M12(Oxidation)	2245.1	0	0.000693										High		3.83573							0
	QAQEYEALLNVK	2	1	1	E2REU6	Q3(Deamidated)	1406.72	0	0.0005449										High		3.60439							0
	AQYDELAQK	7	1	1	E2REU6		1065.52	0.001	1	High	High	2.27891	1.83288									High	2.25337	High	2.38214	High	2.10249	0
	ETMQDLNDR	6	1	1	E2REU6	M3(Oxidation)	1137.48	0.001	0.1477	High	High	2.11162	2.10654						High		1.85996	High	1.88899	High	2.25811	High	2.06187	0
	SLEADNQRLEMK	3	1	1	E2REU6	M11(Oxidation)	1449.7	0.001	0.001694		High		1.40646									High	1.79249	High	1.70068			1
	LEAEIATYR	4	1	1	E2REU6		1065.56	0.001	0.01667										High		1.69518	High	1.64568	High	1.90722	High	1.69646	0
	STFSSNYR	4	1	1	E2REU6	N6(Deamidated)	962.421	0.001	0.02432										High		1.4083	High	1.324	High	1.74958	High	1.81386	0
	YETELAMR	4	1	1	E2REU6	M7(Oxidation)	1028.47	0.002	0.04178		High		1.97124						High		1.67047	High	1.37677			High	1.51559	0
	ASLENSLR	5	1	1	E2REU6	N5(Deamidated)	890.458	0.002	0.03622										High		2.17744			High	1.98465	High	1.79397	0
	VIDDTNVTR	1	1	1	E2REU6	N6(Deamidated)	1033.52	0.002	0.02552																	High	1.62597	0
	ETMQDLNDR	3	1	1	E2REU6	M3(Oxidation); N7(Deamidated)	1138.47	0.003	1													High	1.19691	High	2.29872	High	1.35839	0
	AQIFASAVDNAR	1	1	1	E2REU6	Q2(Deamidated); N10(Deamidated)	1264.62	0.003	0.03899																	High	2.25969	0
	STFSSNYR	2	1	1	E2REU6		961.437	0.003	0.04394		High		1.69089													High	1.4204	0
	GGWGSGGLAAGMAGGLAGIGGIQGEKETMQDLNDR	2	1	1	E2REU6	M12(Oxidation); M29(Oxidation); Q30(Deamidated)	3364.57	0.004	0.05179																	High	2.05616	1
	ASLENSLR	2	1	1	E2REU6		889.473	0.006	0.07708										High		1.72063					High	1.77298	0
	ASLENSLREVETR	1	1	1	E2REU6		1503.78	0.006	0.09103										High		2.18173							1
F1PB10	Y-box binding protein 3 OS=Canis lupus familiaris OX=9615 GN=YBX3 PE=4 SV=3 - [F1PB10_CANLF]													25.8739	30.18	6	13	26.5097	30.88	6	13	81.757	58.6	12	27	10.8485	18.25	4	6					70.933	47.02	12	22	285	32.1271	10.0376
	Sequence	# PSMs	# Proteins	# Protein Groups	Protein Group Accessions	Modifications	MH+ [Da]	q-Value	PEP	A2	G2	XCorr A2	XCorr G2	B2	H2	XCorr B2	XCorr H2	C2	I2	XCorr C2	XCorr I2	D2	XCorr D2	E2	XCorr E2	F2	XCorr F2	# Missed Cleavages
	AGEVPSENPAPATEQSSAE	4	2	2	F1PB10;J9NV99		1870.83	0	0.005827										High		4.59513	High	3.545	High	3.59254	High	4.76285	0
	GAEAANVTGPDGVPVEGSR	11	2	2	F1PB10;J9NV99		1782.86	0	0.0001081		High		3.73363						High		4.65647	High	3.47486	High	3.40604	High	4.43502	0
	NDTKEDVFVHQTAIK	7	6	3	E2R1A0;F1PB10;J9NV99		1744.89	0	6.909e-06										High		3.94672	High	2.60928			High	4.15976	1
	EGVPEGTQLQGPVHR	7	2	2	F1PB10;J9NV99		1603.82	0	0.008855		High		2.52561						High		1.85997	High	2.49894	High	2.88924	High	2.18118	0
	MQAGEIGEMK	6	1	1	F1PB10	M1(Oxidation); M9(Oxidation)	1125.49	0	0.01051		High		2.6361						High		2.65232	High	2.44812	High	2.69225	High	2.54721	0
	NGYGFINR	10	8	4	E2R1A0;J9P9A0;F1PB10;J9NV99	N1(Deamidated)	941.447	0	0.007455		High		1.39401						High		1.84575	High	2.06112	High	1.79664	High	2.15893	0
	NDTKEDVFVHQTAIK	2	6	3	E2R1A0;F1PB10;J9NV99	N1(Deamidated)	1745.87	0	0.004926													High	1.94311			High	3.71378	1
	SVGDGETVEFDVVEGEK	7	7	4	E2R1A0;F1PB10;J9NV99;J9P9A0		1795.82	0	9.458e-06										High		4.18296			High	1.41935	High	3.09726	0
	SVGDGETVEFDVVEGEKGAEAANVTGPDGVPVEGSR	2	2	2	F1PB10;J9NV99	N23(Deamidated)	3560.67	0	0.0009176										High		3.29542					High	4.89862	1
	NDTKEDVFVHQTAIKK	4	4	3	E2R1A0;F1PB10;J9NV99		1872.98	0	3.454e-05										High		1.54282					High	4.02664	2
	SVGDGETVEFDVVEGEKGAEAANVTGPDGVPVEGSR	3	2	2	F1PB10;J9NV99		3559.66	0	0.002173										High		3.69996					High	3.98234	1
	GPPRPRPAPAVGEAEDKENQQAANGPNQPSAR	1	2	2	F1PB10;J9NV99	N19(Deamidated); N24(Deamidated)	3308.62	0	0.004754																	High	3.90253	1
	RGPPRPRPAPAVGEAEDKENQQAANGPNQPSAR	2	1	1	F1PB10	Q21(Deamidated); N28(Deamidated)	3464.72	0	0.00707																	High	3.47636	2
	NYAGEEEEEGSGSSEGFDPPATDGQFSGAR	2	1	1	F1PB10		3077.25	0	2.862e-05										High		3.72541					High	2.5579	0
	MQAGEIGEMKEGVPEGTQLQGPVHR	1	1	1	F1PB10	M1(Oxidation); M9(Oxidation)	2710.29	0	1.386e-05										High		4.13587							1
	NDTKEDVFVHQTAIKK	1	4	3	E2R1A0;F1PB10;J9NV99	N1(Deamidated)	1873.97	0	0.002858										High		3.66254							2
	NGYGFINR	7	8	4	E2R1A0;F1PB10;J9NV99;J9P9A0		940.463	0.001	0.003751		High		1.95317						High		2.28621	High	2.14694	High	1.50367	High	1.76388	0
	GAEAANVTGPDGVPVEGSR	1	2	2	F1PB10;J9NV99	N6(Deamidated)	1783.85	0.001	1															High	2.51512			0
	EDVFVHQTAIK	1	6	3	E2R1A0;F1PB10;J9NV99		1286.67	0.001	0.01871										High		2.80957							0
	AGEVPSENPAPATEQSSAE	1	2	2	F1PB10;J9NV99	Q15(Deamidated)	1871.82	0.004	1															High	2.51386			0
	NYAGEEEEEGSGSSEGFDPPATDGQFSGAR	1	1	1	F1PB10	Q25(Deamidated)	3078.25	0.004	0.05146																	High	3.57645	0
P02539	cRAP K2M1_SHEEP Keratin, type II microfibrillar (Fragment) OS=Ovis aries PE=1 SV=1	112.462	43.12	7	41									2.027	17.43	2	2									35.6337	32.11	5	14	26.7337	43.12	6	24	38.2181	40.37	5	13	109	12.6753	4.58936
	Sequence	# PSMs	# Proteins	# Protein Groups	Protein Group Accessions	Modifications	MH+ [Da]	q-Value	PEP	A2	G2	XCorr A2	XCorr G2	B2	H2	XCorr B2	XCorr H2	C2	I2	XCorr C2	XCorr I2	D2	XCorr D2	E2	XCorr E2	F2	XCorr F2	# Missed Cleavages
	ATAENEFVALKK	16	8	5	P02539;P15241;P78385;O43790;L7N097	N5(Deamidated)	1321.7	0	0.02564	High	High	4.28748	3.53693		High		3.30692		High		3.32733							1
	ATAENEFVALKK	36	8	5	P02539;P15241;P78385;O43790;L7N097		1320.72	0	0.0004936	High	High	3.78919	4.03819		High		3.65821		High		4.24244							1
	REAECAEADSGR	2	1	1	P02539	C5(Carbamidomethyl)	1350.57	0	0.04683	High		3.41716			High		3.04393											1
	ATAENEFVALK	9	8	5	P02539;P15241;P78385;O43790;L7N097		1192.62	0	0.01815	High	High	3.22728	2.50187		High		3.32644		High		3.03355	High	2.027					0
	EAECAEADSGR	2	1	1	P02539	C4(Carbamidomethyl)	1194.47	0	0.03923	High		2.72022																0
	DVDCAYLR	8	9	6	P02539;P25691;P78385;P78386;O43790;L7N097	C4(Carbamidomethyl)	1011.46	0	0.1405	High	High	2.22558	1.71426		High		1.76227		High		1.78419	High	1.33866					0
	YEEEVALR	6	8	4	P02539;P25691;P78385;P78386		1008.5	0	0.1421	High	High	2.08183	1.5977		High		1.92602		High		1.93591							0
	LYEEEIR	10	8	5	P02539;P78385;P78386;O43790;L7N097		951.478	0	0.1672	High	High	1.81657	1.49323		High		1.3483											0
	LSSELNSLQEVLEGYK	4	1	1	P02539		1808.93	0	0.0005626										High		3.40947							0
	LSSELNSLQEVLEGYK	1	1	1	P02539	N6(Deamidated)	1809.91	0	0.006674										High		3.22192							0
L7N0L3	Histone H4 OS=Canis lupus familiaris OX=9615 GN=H4C7 PE=3 SV=2 - [L7N0L3_CANLF]													9.22693	34.78	3	5	6.46679	30.43	3	3	22.9474	57.61	5	10	7.23987	34.78	3	4					14.1672	48.91	4	6	92	10.3849	11.356
	Sequence	# PSMs	# Proteins	# Protein Groups	Protein Group Accessions	Modifications	MH+ [Da]	q-Value	PEP	A2	G2	XCorr A2	XCorr G2	B2	H2	XCorr B2	XCorr H2	C2	I2	XCorr C2	XCorr I2	D2	XCorr D2	E2	XCorr E2	F2	XCorr F2	# Missed Cleavages
	ISGLIYEETR	8	3	1	L7N0L3		1180.62	0	0.002178		High		2.41835						High		3.19424	High	2.62637	High	2.06795	High	3.15308	0
	DAVTYTEHAK	7	3	1	L7N0L3		1134.54	0	0.00665		High		2.50858						High		2.51864	High	2.43294	High	2.58388	High	2.47835	0
	DNIQGITKPAIR	6	3	1	L7N0L3		1325.75	0	0.0002865		High		1.95742						High		3.03152	High	2.15618			High	3.16995	0
	TVTAMDVVYALKR	5	3	1	L7N0L3	M5(Oxidation)	1482.8	0	0.001865										High		2.57174					High	2.38505	1
	VFLENVIR	2	3	1	L7N0L3		989.578	0.003	1															High	1.81496	High	1.57118	0
O18840	Actin, cytoplasmic 1 OS=Canis lupus familiaris OX=9615 GN=ACTB PE=2 SV=3 - [ACTB_CANLF]	53.8818	20.8	9	23	3.63397	13.07	3	3	12.8874	16.27	6	7	33.5165	29.6	9	15	24.7652	25.33	8	13	67.8686	43.2	12	25	33.4477	25.6	10	17	12.7147	11.47	4	5	59.4399	36	10	20	375	41.7097	5.47803
	Sequence	# PSMs	# Proteins	# Protein Groups	Protein Group Accessions	Modifications	MH+ [Da]	q-Value	PEP	A2	G2	XCorr A2	XCorr G2	B2	H2	XCorr B2	XCorr H2	C2	I2	XCorr C2	XCorr I2	D2	XCorr D2	E2	XCorr E2	F2	XCorr F2	# Missed Cleavages
	HQGVMVGMGQK	9	14	2	A0A5F4DDV9;O18840	M5(Oxidation); M8(Oxidation)	1203.56	0	0.05807	High	High	3.41539	2.3231		High		3.36338	High	High	2.34027	2.7751			High	3.16277			0
	DSYVGDEAQSKR	1	13	2	A0A5F4DDV9;O18840	Q9(Deamidated)	1355.61	0	0.06773	High		2.8596																1
	MQKEITALAPSTMK	5	16	2	A0A5F4DDV9;O18840	M1(Oxidation); M13(Oxidation)	1580.8	0	0.07313	High	High	2.82345	1.64612															1
	DSYVGDEAQSKR	18	13	2	A0A5F4DDV9;O18840		1354.62	0	6.986e-05	High	High	2.63986	2.48954						High		2.95497	High	3.73715	High	3.33727	High	2.1956	1
	AGFAGDDAPR	13	14	2	A0A5F4DDV9;O18840		976.447	0	0.006201	High	High	2.51071	2.50171	High	High	1.51182	2.25452	High	High	2.00862	2.54099	High	2.60251	High	2.05106	High	2.78341	0
	QEYDESGPSIVHR	11	4	1	O18840		1516.7	0	0.0001038	High	High	2.45052	3.08622						High		3.35022	High	2.68866	High	3.65411	High	3.38346	0
	DSYVGDEAQSK	10	13	2	A0A5F4DDV9;O18840		1198.52	0	0.001076	High	High	2.37257	2.03997		High		2.54192	High	High	2.28376	2.57273	High	2.40157	High	2.38793	High	2.04829	0
	EITALAPSTMK	6	16	2	A0A5F4DDV9;O18840	M10(Oxidation)	1177.61	0	0.04363	High	High	2.29305	2.12689		High		2.44589	High	High	2.37846	2.26302	High	2.67229					0
	GYSFTTTAER	10	5	1	O18840		1132.53	0	0.001959	High	High	2.1505	2.32372	High		0.845238		High		2.21021		High	2.14485			High	1.57813	0
	MTQIMFETFNTPAMYVAIQAVLSLYASGR	1	5	1	O18840	N10(Deamidated)	3254.61	0	7.363e-06					High		3.63397												0
	MTQIMFETFNTPAMYVAIQAVLSLYASGR	1	5	1	O18840		3253.61	0	8.904e-05													High	2.89716					0
	VAPEEHPVLLTEAPLNPK	8	4	1	O18840		1954.07	0	3.794e-05		High		2.43629						High		3.25769	High	1.9666	High	1.75101	High	3.84971	0
	LCYVALDFEQEMATAASSSSLEK	4	6	1	O18840	C2(Carbamidomethyl); M12(Oxidation)	2566.17	0	0.0006541										High		3.72843			High	1.87506	High	3.41453	0
	DLYANTVLSGGTTMYPGIADR	4	6	1	O18840	M14(Oxidation)	2231.06	0	1.626e-05										High		4.45352					High	4.78455	0
	SYELPDGQVITIGNER	6	16	2	A0A5F4DDV9;O18840		1790.89	0	0.000268										High		4.13069					High	4.11263	0
	KDLYANTVLSGGTTMYPGIADR	2	6	1	O18840	M15(Oxidation)	2359.16	0	0.002919																	High	3.10214	1
	TTGIVMDSGDGVTHTVPIYEGYALPHAILR	1	6	1	O18840	M6(Oxidation)	3199.61	0	0.003954																	High	2.78595	0
	SYELPDGQVITIGNER	4	16	2	A0A5F4DDV9;O18840	N14(Deamidated)	1791.88	0	0.004279										High		3.25367					High	2.3267	0
	QEYDESGPSIVHR	1	4	1	O18840	Q1(Deamidated)	1517.69	0	0.008774		High		2.62413															0
	VAPEEHPVLLTEAPLNPK	1	4	1	O18840	N16(Deamidated)	1955.07	0	0.001182										High		3.8482							0
	DLTDYLMK	8	17	2	A0A5F4DDV9;O18840	M7(Oxidation)	1014.48	0.001	0.01272	High	High	1.94931	2.12055					High		1.59979		High	1.84676	High	2.27037	High	2.05582	0
	DLYANTVLSGGTTMYPGIADR	1	6	1	O18840	N5(Deamidated); M14(Oxidation)	2232.05	0.002	0.05699										High		2.34395							0
	HQGVMVGMGQK	2	14	2	A0A5F4DDV9;O18840	Q2(Deamidated); M5(Oxidation); M8(Oxidation)	1204.54	0.003	1	High		3.01463												High	3.23163			0
	DSYVGDEAQSK	1	13	2	A0A5F4DDV9;O18840	Q9(Deamidated)	1199.51	0.007	0.1872	High		1.98232																0
E2R4N7	40S ribosomal protein S12 OS=Canis lupus familiaris OX=9615 GN=RPS12 PE=3 SV=1 - [E2R4N7_CANLF]													8.22656	21.97	3	4					28.8171	50	6	13									13.1892	34.85	4	5	132	14.5055	7.21045
	Sequence	# PSMs	# Proteins	# Protein Groups	Protein Group Accessions	Modifications	MH+ [Da]	q-Value	PEP	A2	G2	XCorr A2	XCorr G2	B2	H2	XCorr B2	XCorr H2	C2	I2	XCorr C2	XCorr I2	D2	XCorr D2	E2	XCorr E2	F2	XCorr F2	# Missed Cleavages
	KVVGCSCVVVK	6	1	1	E2R4N7	C5(Carbamidomethyl); C7(Carbamidomethyl)	1234.67	0	0.002593													High	3.33932			High	3.62754	1
	DVIEEYFK	4	1	1	E2R4N7		1042.51	0	0.005797										High		1.8512	High	1.34215			High	1.81644	0
	QAHLCVLASNCDEPMYVK	4	1	1	E2R4N7	C5(Carbamidomethyl); C11(Carbamidomethyl); M15(Oxidation)	2150.97	0	0.0005346										High		4.05442					High	4.09483	0
	LVEALCAEHQINLIK	2	1	1	E2R4N7	C6(Carbamidomethyl)	1750.95	0	4.06e-05																	High	3.452	0
	ESQAKDVIEEYFK	2	1	1	E2R4N7		1585.78	0	0.004805																	High	2.76655	1
	LGEWVGLCK	1	1	1	E2R4N7	C8(Carbamidomethyl)	1061.54	0	0.003951																	High	2.55007	0
	TALIHDGLAR	2	1	1	E2R4N7		1066.6	0.002	0.04047										High		1.79813	High	1.85056					0
	VVGCSCVVVK	1	1	1	E2R4N7	C4(Carbamidomethyl); C6(Carbamidomethyl)	1106.57	0.004	0.07263										High		2.07345							0
A0A5F4DJ40	Prohibitin OS=Canis lupus familiaris OX=9615 GN=PHB2 PE=3 SV=1 - [A0A5F4DJ40_CANLF]	5.69223	7.87	2	2					17.9761	17.98	5	7	15.4572	25.84	7	8	20.979	24.72	7	11	114.79	50.56	13	46	17.1629	25.47	7	10	7.51263	14.23	4	4	80.6322	47.19	13	31	267	29.824	9.83252
	Sequence	# PSMs	# Proteins	# Protein Groups	Protein Group Accessions	Modifications	MH+ [Da]	q-Value	PEP	A2	G2	XCorr A2	XCorr G2	B2	H2	XCorr B2	XCorr H2	C2	I2	XCorr C2	XCorr I2	D2	XCorr D2	E2	XCorr E2	F2	XCorr F2	# Missed Cleavages
	IVQAEGEAEAAR	17	3	1	A0A5F4DJ40		1243.63	0	0.0002503	High	High	3.05518	2.6538		High		3.13215	High	High	3.37838	3.34686	High	3.30142	High	3.04249	High	2.98248	0
	EYTAAVEAK	9	4	1	A0A5F4DJ40		981.488	0	0.1456	High	High	2.63705	1.98688		High		2.4412	High	High	2.87104	2.38208	High	1.98325	High	2.71097	High	2.16572	0
	IVQAEGEAEAAR	3	3	1	A0A5F4DJ40	Q3(Deamidated)	1244.61	0	0.0003832									High		2.29051				High	3.32025	High	2.96625	0
	FNASQLITQR	6	4	1	A0A5F4DJ40		1177.63	0	0.00403		High		1.27288					High	High	1.71199	2.78695	High	2.30375			High	2.43783	0
	ESVFTVEGGHR	7	5	1	A0A5F4DJ40		1217.59	0	0.01323		High		2.06749						High		3.11395	High	1.98404			High	2.61916	0
	DLQMVNISLR	8	4	1	A0A5F4DJ40	M4(Oxidation)	1204.64	0	0.002562		High		2.18559						High		2.59904	High	1.74015	High	2.20729	High	2.61424	0
	FNASQLITQR	9	4	1	A0A5F4DJ40	N2(Deamidated)	1178.62	0	0.01294										High		3.0696			High	1.86459	High	2.76097	0
	IGGVQQDTILAEGLHFR	3	5	1	A0A5F4DJ40		1853.99	0	8.752e-07																	High	4.98963	0
	QKIVQAEGEAEAAR	5	3	1	A0A5F4DJ40		1499.78	0	4.515e-05										High		5.30253					High	4.33534	1
	IGGVQQDTILAEGLHFR	2	5	1	A0A5F4DJ40	Q6(Deamidated)	1854.99	0	0.0004167																	High	4.20405	0
	QKIVQAEGEAEAAR	1	3	1	A0A5F4DJ40	Q1(Deamidated)	1500.77	0	0.0007297																	High	3.83224	1
	LLLGAGAVAYGVR	7	5	1	A0A5F4DJ40		1259.75	0	4.418e-05										High		3.66317					High	3.34584	0
	FNASQLITQR	2	4	1	A0A5F4DJ40	Q5(Deamidated); Q9(Deamidated)	1179.6	0	0.004221																	High	3.23855	0
	VLSRPNAMELPSMYQR	4	4	1	A0A5F4DJ40	M8(Oxidation); M13(Oxidation)	1923.94	0	0.000452										High		2.83795					High	2.84965	0
	VLSRPNAMELPSMYQR	2	4	1	A0A5F4DJ40	N6(Deamidated); M8(Oxidation); M13(Oxidation)	1924.93	0	0.002101																	High	2.45299	0
	VLPSIVNEVLK	5	4	1	A0A5F4DJ40		1210.74	0	0.001096										High		2.19241					High	2.3943	0
	DLQMVNISLR	2	4	1	A0A5F4DJ40		1188.64	0	0.002237										High		2.39984					High	2.18704	0
	QVAQQEAQR	1	3	1	A0A5F4DJ40	Q5(Deamidated); Q8(Deamidated)	1059.51	0.001	0.006563									High		2.50806								0
	LGLDYEER	7	4	1	A0A5F4DJ40		994.484	0.001	0.006215		High		1.82704					High	High	2.01066	1.98751			High	1.8096	High	1.59741	0
	AQVSLLIR	3	4	1	A0A5F4DJ40		899.567	0.001	0.01463										High		2.83027					High	2.07106	0
	VLPSIVNEVLK	3	4	1	A0A5F4DJ40	N7(Deamidated)	1211.73	0.001	0.02011										High		1.70737					High	2.05383	0
	DLQMVNISLR	3	4	1	A0A5F4DJ40	M4(Oxidation); N6(Deamidated)	1205.62	0.001	0.01752										High		2.80233					High	1.88534	0
	ISSPTGSKDLQMVNISLR	1	4	1	A0A5F4DJ40	M12(Oxidation)	1962.03	0.001	0.03312										High		2.76658							1
	KISSPTGSK	3	4	1	A0A5F4DJ40		904.51	0.003	0.007717						High		1.57747					High	1.89935	High	1.74945			1
	MLGEALSK	6	2	1	A0A5F4DJ40	M1(Oxidation)	864.449	0.003	0.04675		High		1.73251		High		1.93929		High		2.23822	High	1.71872	High	1.94466	High	1.92117	0
A0A5F4CNX1	AHNAK nucleoprotein OS=Canis lupus familiaris OX=9615 GN=AHNAK PE=4 SV=1 - [A0A5F4CNX1_CANLF]	5.58576	4.67	3	4					33.3631	13.46	11	17	19.1372	9.95	9	12	57.0471	20.84	25	34	143.111	46.08	41	59	5.91494	3.25	4	4					235.283	49.05	55	88	1478	159.078	6.12549
	Sequence	# PSMs	# Proteins	# Protein Groups	Protein Group Accessions	Modifications	MH+ [Da]	q-Value	PEP	A2	G2	XCorr A2	XCorr G2	B2	H2	XCorr B2	XCorr H2	C2	I2	XCorr C2	XCorr I2	D2	XCorr D2	E2	XCorr E2	F2	XCorr F2	# Missed Cleavages
	GEGPEVDVNLPK	9	2	2	A0A5F4CNX1;J9P969		1253.64	0	0.004653	High		1.96678						High	High	2.63735	2.82371	High	2.36866	High	2.45151	High	2.13709	0
	VDIEAPDVSLEGPEGK	6	2	2	A0A5F4CNX1;J9P969		1654.82	0	8.916e-06									High	High	3.51413	4.17591			High	3.34018	High	3.89842	0
	VDIDVPDVNIEGPDAK	5	2	2	A0A5F4CNX1;J9P969		1695.84	0	0.0003488									High	High	2.93638	5.0954					High	3.17772	0
	VKMPGMDVSGAK	3	2	2	A0A5F4CNX1;J9P969	M3(Oxidation); M6(Oxidation)	1251.61	0	0.003815									High	High	2.60905	2.89232			High	2.66477			1
	VDIESPDVSLEGPEGK	5	2	2	A0A5F4CNX1;J9P969		1670.81	0	5.565e-07									High	High	2.27701	3.74083					High	3.72137	0
	IEGEMKVPDVDIK	4	2	2	A0A5F4CNX1;J9P969	M5(Oxidation)	1488.76	0	0.0003102									High	High	2.23858	3.57102	High	2.11166			High	3.12475	1
	MPSLDISAPK	5	2	2	A0A5F4CNX1;J9P969	M1(Oxidation)	1074.55	0	0.009709									High	High	2.10484	2.64096			High	2.16863	High	2.05672	0
	MSMPDVDLHLK	7	1	1	A0A5F4CNX1	M1(Oxidation); M3(Oxidation)	1317.62	0	0.001175										High		3.47733	High	2.04153	High	2.47088	High	2.92831	0
	GEGLDVDMNLPK	4	2	2	A0A5F4CNX1;J9P969	M8(Oxidation)	1303.62	0	0.00601										High		2.38079	High	2.02079	High	2.0749	High	2.53663	0
	VKGDVDVSVPK	3	2	2	A0A5F4CNX1;J9P969		1142.64	0	0.003627										High		2.11828			High	2.83096	High	2.08266	1
	AEGPEVDMNLPK	5	2	2	A0A5F4CNX1;J9P969	M8(Oxidation)	1315.62	0	0.003576		High		2.25776						High		2.2073			High	2.76729	High	2.49565	0
	LEGADVSLKEPK	2	2	2	A0A5F4CNX1;J9P969		1285.7	0	0.001236										High		3.71947			High	2.61856			1
	GEGPDVDVTLPK	2	2	2	A0A5F4CNX1;J9P969		1226.63	0	0.006588										High		2.58913			High	2.01588			0
	LEGAEVDLKGPK	2	2	2	A0A5F4CNX1;J9P969		1255.69	0	0.00265										High		2.25647			High	1.99524			1
	ISMPDVNLNLK	6	2	2	A0A5F4CNX1;J9P969	M3(Oxidation)	1259.67	0	0.002507										High		2.34814			High	1.87181	High	2.37595	0
	VDLPSVNLSMPK	3	2	2	A0A5F4CNX1;J9P969	M10(Oxidation)	1315.69	0	0.0008974										High		2.29044			High	1.73777	High	2.69644	0
	ISMPDVDLHMK	2	2	2	A0A5F4CNX1;J9P969	M3(Oxidation); M10(Oxidation)	1317.62	0	0.01138										High		2.30478			High	1.72108			0
	MEGEIQAPDLDISSPGIHVEGPDIK	3	2	2	A0A5F4CNX1;J9P969	M1(Oxidation)	2663.28	0	0.004278										High		3.76169					High	4.62744	0
	GGAEVHAQLPSLEGGLSAPDVR	2	2	2	A0A5F4CNX1;J9P969		2160.1	0	6.882e-06										High		3.47851					High	4.09972	0
	VQTNLDAPDVNIEGLDSK	3	2	2	A0A5F4CNX1;J9P969		1927.96	0	0.0003829										High		3.24182					High	3.81535	0
	VEGDLKGPEIDIKGPK	2	2	2	A0A5F4CNX1;J9P969		1694.93	0	0.006993																	High	3.81302	2
	VGLEGPDIDLQGPEPK	1	2	2	A0A5F4CNX1;J9P969		1663.85	0	0.0002587																	High	3.71286	0
	VEGEIKVPDVELK	2	2	2	A0A5F4CNX1;J9P969		1454.81	0	0.0008343										High		3.65878					High	3.49071	1
	VDISAPDLSLEGPEGK	3	2	2	A0A5F4CNX1;J9P969		1626.82	0	0.0002047										High		3.16723					High	3.35935	0
	VDIDAPDVAVQGPDWHLK	1	2	2	A0A5F4CNX1;J9P969		1974.99	0	0.01087																	High	3.2733	0
	ISMPDIDLNLKGPK	5	2	2	A0A5F4CNX1;J9P969	M3(Oxidation)	1556.83	0	0.0004275										High		3.40816					High	3.08736	1
	ISMPDVDLHLK	4	2	2	A0A5F4CNX1;J9P969	M3(Oxidation)	1283.67	0	0.001199										High		2.87663					High	2.97462	0
	FSMPGFKGEGPEVDVNLPK	4	2	2	A0A5F4CNX1;J9P969	M3(Oxidation)	2064.01	0	0.000108										High		3.03055					High	2.89008	1
	VDVEVPDVNIDGPEAK	3	1	1	A0A5F4CNX1		1695.85	0	0.0003733										High		4.15577					High	2.73851	0
	VDTDVPDVNIEEAEGK	3	2	2	A0A5F4CNX1;J9P969		1729.81	0	0.001658										High		3.78599					High	2.71567	0
	ISMPDIDLNLK	5	2	2	A0A5F4CNX1;J9P969	M3(Oxidation)	1274.67	0	0.004089										High		2.14075					High	2.61426	0
	VDLEAPSLDVHMESPDINVESPDIK	4	2	2	A0A5F4CNX1;J9P969	M12(Oxidation)	2765.32	0	0.00409										High		4.26452					High	2.48692	0
	VDVDVPDVDVHGPDWHLK	2	2	2	A0A5F4CNX1;J9P969		2042	0	0.0008497																	High	2.47074	0
	ISMPDVDLDLKGPK	4	2	2	A0A5F4CNX1;J9P969	M3(Oxidation)	1543.8	0	0.0003786										High		4.30354					High	2.47039	1
	ISMPDVNLNLKGPK	4	2	2	A0A5F4CNX1;J9P969	M3(Oxidation); N7(Deamidated); N9(Deamidated)	1543.8	0	0.0003791										High		4.30354					High	2.47039	1
	ISMPDVGLHLK	4	2	2	A0A5F4CNX1;J9P969	M3(Oxidation)	1225.66	0	0.002219										High		2.42249					High	2.38019	0
	VTVPDVDLHFK	2	2	2	A0A5F4CNX1;J9P969		1269.68	0	0.002719										High		2.69948					High	2.15796	0
	MTLPDVDLDLKGPK	2	1	1	A0A5F4CNX1	M1(Oxidation)	1557.82	0	0.0005695										High		3.67511					High	2.09625	1
	IEGEMKVPDVDIKGPK	3	2	2	A0A5F4CNX1;J9P969	M5(Oxidation)	1770.93	0	0.00185										High		3.94642							2
	GGAEVHAQLPSLEGGLSAPDVR	1	2	2	A0A5F4CNX1;J9P969	Q8(Deamidated)	2161.11	0	0.005376										High		3.87654							0
	ADIDVSGPKVDIDVPDVNIEGPDAK	1	2	2	A0A5F4CNX1;J9P969		2578.29	0	0.005929										High		3.82461							1
	ADIDVSGPKVDIEAPDVSLEGPEGK	1	2	2	A0A5F4CNX1;J9P969		2537.26	0	0.0005002										High		3.79206							1
	FSMPGFKGEGPDVDVTLPK	1	2	2	A0A5F4CNX1;J9P969	M3(Oxidation)	2037	0	0.007996										High		3.07911							1
	ISMPDVNLNLKGPK	2	2	2	A0A5F4CNX1;J9P969	M3(Oxidation)	1541.84	0	0.001105										High		2.90684							1
	GEDPQVDVNLPK	1	2	2	A0A5F4CNX1;J9P969		1310.66	0	0.003033										High		2.8023							0
	ISMPDVNLNLKGPK	1	2	2	A0A5F4CNX1;J9P969	M3(Oxidation); N9(Deamidated)	1542.82	0	0.001057										High		2.62648							1
	ADIDVSGPK	5	2	2	A0A5F4CNX1;J9P969		901.463	0.001	0.02619	High		2.01547						High	High	1.89401	2.524			High	2.15583	High	1.41521	0
	ADLDISGPK	18	2	2	A0A5F4CNX1;J9P969		915.478	0.001	0.01438	High		1.60351						High	High	2.06515	2.14126	High	2.01815	High	2.12949	High	2.2016	0
	ANVDVSGPK	6	2	2	A0A5F4CNX1;J9P969	N2(Deamidated)	887.447	0.001	0.02564		High		1.85251					High	High	2.17287	2.1986	High	2.18506	High	2.33737	High	1.67977	0
	ADVDVSGPK	6	2	2	A0A5F4CNX1;J9P969		887.447	0.001	0.02569		High		1.85251					High	High	2.17287	2.1986	High	2.18506	High	2.33737	High	1.67977	0
	GSGLNFEGSDAK	3	2	2	A0A5F4CNX1;J9P969		1181.54	0.001	1										High		2.5161	High	2.53069	High	3.34063			0
	VEGDLKGPEIDIK	4	2	2	A0A5F4CNX1;J9P969		1412.76	0.001	0.01824										High		2.3827	High	2.11974			High	2.60428	1
	GDVDVSVPK	2	2	2	A0A5F4CNX1;J9P969		915.478	0.001	0.0267										High		2.71086			High	2.34474			0
	GSGLNFEGSDAK	2	2	2	A0A5F4CNX1;J9P969	N5(Deamidated)	1182.53	0.001	0.02529										High		2.8194			High	2.13492			0
	GEGPDVDVNLPK	3	2	2	A0A5F4CNX1;J9P969		1239.62	0.001	0.01852										High		2.01336			High	1.80057	High	1.81723	0
	MDISAPDVNIEGPDAK	1	2	2	A0A5F4CNX1;J9P969	M1(Oxidation)	1687.79	0.001	1															High	1.77651			0
	ISMPDVNLNLK	2	2	2	A0A5F4CNX1;J9P969	M3(Oxidation); N9(Deamidated)	1260.65	0.001	0.02334										High		2.64062			High	1.51719			0
	SPSLDVTMPEAELNVETPEISVGGK	2	2	2	A0A5F4CNX1;J9P969	M8(Oxidation)	2615.28	0.001	0.03166										High		4.08134					High	3.53752	0
	VKGEYDVTVPK	3	2	2	A0A5F4CNX1;J9P969		1234.67	0.001	0.02021										High		2.92486					High	2.60798	1
	ADVDVSGPKVDTDVPDVNIEEAEGK	1	2	2	A0A5F4CNX1;J9P969	N18(Deamidated)	2599.24	0.001	0.01763										High		3.95605							1
	VKGDVDVSLPK	1	2	2	A0A5F4CNX1;J9P969		1156.66	0.001	0.01544										High		2.02617							1
	GDVDVSLPK	3	2	2	A0A5F4CNX1;J9P969		929.494	0.002	0.05461		High		1.80467						High		1.8127			High	1.90438			0
	GPEVDVNLPK	1	2	2	A0A5F4CNX1;J9P969		1067.57	0.002	0.03698										High		2.2602							0
	MEGEIQAPDLDISSPGIHVEGPDIK	1	2	2	A0A5F4CNX1;J9P969	M1(Oxidation); Q6(Deamidated)	2664.29	0.003	0.0422																	High	2.83261	0
	AKGEYDITVPK	1	2	2	A0A5F4CNX1;J9P969		1220.65	0.004	0.07242										High		3.07871							1
	GKGPEVDVNLPK	1	2	2	A0A5F4CNX1;J9P969		1252.69	0.004	0.07804										High		2.95137							1
	MPGMDVSGAK	1	2	2	A0A5F4CNX1;J9P969	M1(Oxidation); M4(Oxidation)	1024.44	0.006	1															High	1.42112			0
	ANVDVSGPK	2	2	2	A0A5F4CNX1;J9P969		886.464	0.007	0.1087									High	High	1.98074	2.01276							0
	VQTNLDAPDVNIEGLDSK	1	2	2	A0A5F4CNX1;J9P969	N4(Deamidated)	1928.96	0.007	0.1079										High		3.3943							0
	GDLDVSVPK	1	2	2	A0A5F4CNX1;J9P969		929.494	0.009	1															High	1.81942			0
J9JHN1	RAB11B, member RAS oncogene family OS=Canis lupus familiaris OX=9615 GN=RAB11B PE=4 SV=1 - [J9JHN1_CANLF]									5.92352	13.3	3	3	5.69148	12.39	3	4	3.77668	8.72	2	2	18.8656	39.45	8	9	3.89301	8.72	2	2					30.1725	47.25	9	11	218	24.4735	5.93506
	Sequence	# PSMs	# Proteins	# Protein Groups	Protein Group Accessions	Modifications	MH+ [Da]	q-Value	PEP	A2	G2	XCorr A2	XCorr G2	B2	H2	XCorr B2	XCorr H2	C2	I2	XCorr C2	XCorr I2	D2	XCorr D2	E2	XCorr E2	F2	XCorr F2	# Missed Cleavages
	STIGVEFATR	3	5	1	J9JHN1		1080.57	0	0.002292									High	High	2.05397	2.64131					High	2.65118	0
	VVLIGDSGVGK	4	2	1	J9JHN1		1043.61	0	0.003035		High		2.01968					High	High	1.86154	2.46031					High	2.09631	0
	GAVGALLVYDIAK	5	5	1	J9JHN1		1289.75	0	0.002155										High		3.60758					High	3.00199	0
	DHADSNIVIMLVGNK	2	5	1	J9JHN1	M10(Oxidation)	1641.83	0	0.0006257										High		3.78837					High	2.31079	0
	NNLSFIETSALDSTNVEEAFK	1	3	1	J9JHN1		2329.12	0	0.00176										High		3.1455							0
	AQIWDTAGQER	3	5	1	J9JHN1		1274.61	0.001	1													High	2.04945	High	2.09115	High	2.2506	0
	AITSAYYR	2	6	2	J9JHN1;E2RQ15		944.484	0.001	0.02412										High		2.27977	High	1.82981					0
	DDEYDYLFK	2	2	1	J9JHN1		1207.52	0.001	0.02001										High		2.13272					High	1.83191	0
	NEFNLESK	5	5	1	J9JHN1		980.468	0.002	0.05099		High		1.87333					High	High	2.00802	2.19973	High	1.81221			High	1.99578	0
	NILTEIYR	1	2	1	J9JHN1		1021.57	0.002	0.05073										High		1.73044							0
	NEFNLESK	2	5	1	J9JHN1	N1(Deamidated)	981.451	0.004	0.01706													High	1.48783	High	1.68553			0
	HLTYENVER	1	5	1	J9JHN1		1160.57	0.009	0.1017																	High	1.58203	0
F1PEZ4	40S ribosomal protein S27a OS=Canis lupus familiaris OX=9615 GN=RPS27A PE=3 SV=2 - [F1PEZ4_CANLF]									4.96056	18.59	2	3	40.162	38.46	5	20	13.9093	30.13	4	8	67.9379	50.64	7	28	24.743	14.1	2	15					47.3581	48.08	6	16	156	17.9535	9.64209
	Sequence	# PSMs	# Proteins	# Protein Groups	Protein Group Accessions	Modifications	MH+ [Da]	q-Value	PEP	A2	G2	XCorr A2	XCorr G2	B2	H2	XCorr B2	XCorr H2	C2	I2	XCorr C2	XCorr I2	D2	XCorr D2	E2	XCorr E2	F2	XCorr F2	# Missed Cleavages
	TITLEVEPSDTIENVK	15	7	1	F1PEZ4		1787.93	0	1.006e-05									High	High	2.54312	3.95969	High	1.21855	High	1.76658	High	4.55014	0
	IQDKEGIPPDQQR	39	8	1	F1PEZ4		1523.78	0	8.838e-05		High		2.62581					High	High	1.90423	2.86014	High	2.80711	High	3.07035	High	2.89231	1
	IQDKEGIPPDQQR	8	8	1	F1PEZ4	Q2(Deamidated)	1524.77	0	0.00168		High		2.80437									High	2.53745			High	2.60411	1
	TLSDYNIQK	10	8	1	F1PEZ4		1081.55	0	0.01315		High		1.89806						High		2.0951	High	2.09746	High	1.81231	High	1.87525	0
	CCLTYCFNKPEDK	2	1	1	F1PEZ4	C1(Carbamidomethyl); C2(Carbamidomethyl); C6(Carbamidomethyl)	1734.73	0	0.001385													High	1.5899			High	2.89793	0
	ECPSDECGAGVFMASHFDR	3	2	1	F1PEZ4	C2(Carbamidomethyl); C7(Carbamidomethyl); M13(Oxidation)	2187.85	0	5.854e-05										High		2.78301					High	3.07556	0
	ESTLHLVLR	3	6	1	F1PEZ4		1067.62	0	0.002906										High		3.14718					High	2.79338	0
	TITLEVEPSDTIENVK	2	7	1	F1PEZ4	N14(Deamidated)	1788.91	0	0.004621										High		3.50358					High	2.76543	0
	YYKVDENGK	5	1	1	F1PEZ4	N7(Deamidated)	1116.52	0.001	0.002408										High		2.13764	High	2.34721	High	1.55317			1
	TLSDYNIQK	2	8	1	F1PEZ4	N6(Deamidated)	1082.54	0.001	0.01968										High		2.43229			High	1.77569			0
	EGIPPDQQR	1	9	1	F1PEZ4		1039.52	0.002	0.0275																	High	1.65118	0
F2Z4Q5	40S ribosomal protein S3a OS=Canis lupus familiaris OX=9615 GN=RPS3A PE=3 SV=2 - [F2Z4Q5_CANLF]	7.50264	12.59	3	3					5.18107	9.26	2	2	75.0322	47.78	14	38	46.6957	35.93	9	22	52.3011	41.85	14	25	24.8608	27.41	8	13					76.9319	56.3	18	37	270	30.605	9.61279
	Sequence	# PSMs	# Proteins	# Protein Groups	Protein Group Accessions	Modifications	MH+ [Da]	q-Value	PEP	A2	G2	XCorr A2	XCorr G2	B2	H2	XCorr B2	XCorr H2	C2	I2	XCorr C2	XCorr I2	D2	XCorr D2	E2	XCorr E2	F2	XCorr F2	# Missed Cleavages
	LMELHGEGSSSGK	13	5	1	F2Z4Q5	M2(Oxidation)	1347.62	0	0.002162	High	High	3.21566	3.4327					High	High	3.5113	3.08683	High	3.15391	High	3.33179	High	3.2074	0
	ATGDETGAKVER	8	3	1	F2Z4Q5		1233.61	0	0.003539	High	High	2.59682	2.02967						High		2.91476	High	2.50054	High	3.05795	High	2.01806	1
	ADGYEPPVQESV	5	4	1	F2Z4Q5		1290.59	0	0.002207									High	High	1.66976	2.88184	High	2.82668	High	2.52225	High	2.82448	0
	EVQTNDLKEVVNK	11	5	1	F2Z4Q5		1515.8	0	2.805e-05		High		2.7384						High		4.82174	High	3.92411	High	3.45515	High	3.42065	1
	EVQTNDLKEVVNK	13	5	1	F2Z4Q5	N5(Deamidated)	1516.79	0	0.0005594										High		3.54948	High	3.44177	High	3.63309	High	2.88719	1
	KTSYAQHQQVR	9	3	1	F2Z4Q5		1345.7	0	0.009578		High		2.9018						High		2.73755	High	2.89375					1
	FKLITEDVQGK	3	5	1	F2Z4Q5		1277.71	0	0.00813										High		2.95488	High	2.88577			High	2.61418	1
	KTSYAQHQQVR	5	3	1	F2Z4Q5	Q9(Deamidated)	1346.68	0	0.001804										High		2.0975	High	2.78242			High	2.76603	1
	NCLTNFHGMDLTR	5	3	1	F2Z4Q5	C2(Carbamidomethyl); M9(Oxidation)	1594.71	0	0.008258										High		2.34687	High	2.34451			High	2.68469	0
	LIPDSIGKDIEK	5	3	1	F2Z4Q5		1327.75	0	0.00337										High		2.52266	High	2.26024	High	1.93795	High	2.15061	1
	TSYAQHQQVR	3	3	1	F2Z4Q5	Q8(Deamidated)	1218.59	0	0.01242										High		2.87192			High	2.50588			0
	TSYAQHQQVR	3	3	1	F2Z4Q5		1217.6	0	0.01363										High		2.50322			High	2.37277			0
	NCLTNFHGMDLTR	2	3	1	F2Z4Q5	C2(Carbamidomethyl); N5(Deamidated); M9(Oxidation)	1595.69	0	0.007026										High		2.96566					High	2.50155	0
	ACQSIYPLHDVFVR	2	5	1	F2Z4Q5	C2(Carbamidomethyl)	1704.85	0	0.007182										High		2.40384							0
	LITEDVQGK	7	5	1	F2Z4Q5		1002.55	0.001	0.01476	High	High	1.69016	2.04979						High		2.20048	High	1.95708	High	2.04378	High	1.74167	0
	LITEDVQGK	3	5	1	F2Z4Q5	Q7(Deamidated)	1003.53	0.001	0.003677		High		1.91111									High	2.36007	High	2.05407			0
	TTDGYLLR	13	5	1	F2Z4Q5		938.494	0.001	0.01978		High		1.82722						High		2.30711	High	2.11406	High	2.0187	High	2.06151	0
	LFCVGFTK	3	4	1	F2Z4Q5	C3(Carbamidomethyl)	971.502	0.001	0.0148										High		1.77723	High	1.56434			High	1.79079	0
	ADGYEPPVQESV	1	4	1	F2Z4Q5	Q9(Deamidated)	1291.57	0.001	1															High	2.17961			0
	EVQTNDLK	11	5	1	F2Z4Q5		946.484	0.002	0.03332		High		2.00852						High		2.47671	High	2.3934			High	2.18054	0
	KVVDPFSK	2	7	1	F2Z4Q5		919.525	0.003	0.06035										High		2.66001	High	1.96481					1
	APAMFNIR	6	7	1	F2Z4Q5	M4(Oxidation)	935.477	0.003	1		High		1.24417						High		1.68275	High	1.59361	High	1.80182			0
	LIPDSIGK	2	4	2	E2RB34;F2Z4Q5		842.498	0.003	0.06811										High		1.33054					High	1.29834	0
	EVQTNDLK	3	5	1	F2Z4Q5	N5(Deamidated)	947.468	0.004	0.01828		High		2.33388									High	2.36635					0
	VERADGYEPPVQESV	1	4	1	F2Z4Q5		1674.8	0.007	0.08816																	High	2.05887	1
	KKMMEIMTR	1	5	1	F2Z4Q5	M3(Oxidation); M4(Oxidation); M7(Oxidation)	1215.59	0.009	0.1293										High		2.52652							2
P02769	cRAP ALBU_BOVIN Serum albumin OS=Bos taurus GN=ALB PE=1 SV=4	80.8388	24.38	13	37	23.9373	20.59	12	19	80.0936	27.18	16	38	89.9135	36.74	21	47	73.5082	32.78	19	40	43.1862	28.5	15	21	93.4817	35.42	20	45	5.62705	9.23	5	7	211.858	48.93	29	76	607	69.2484	6.17627
	Sequence	# PSMs	# Proteins	# Protein Groups	Protein Group Accessions	Modifications	MH+ [Da]	q-Value	PEP	A2	G2	XCorr A2	XCorr G2	B2	H2	XCorr B2	XCorr H2	C2	I2	XCorr C2	XCorr I2	D2	XCorr D2	E2	XCorr E2	F2	XCorr F2	# Missed Cleavages
	TCVADESHAGCEK	11	1	1	P02769	C2(Carbamidomethyl); C11(Carbamidomethyl)	1463.59	0	0.02114	High	High	3.29568	2.98861	High		3.18496		High	High	3.11558	3.00706	High	2.97629	High	2.95962			0
	LKPDPNTLCDEFK	10	1	1	P02769	C9(Carbamidomethyl)	1576.77	0	9.058e-05	High		3.0073						High	High	2.83812	3.86091			High	2.77285			0
	YICDNQDTISSK	19	1	1	P02769	C3(Carbamidomethyl)	1443.64	0	1.253e-05	High	High	2.99834	3.27381	High	High	3.05382	3.11292	High	High	2.37632	2.62009	High	3.27954	High	2.71643	High	2.6946	0
	ETYGDMADCCEK	14	1	1	P02769	M6(Oxidation); C9(Carbamidomethyl); C10(Carbamidomethyl)	1494.52	0	0.0002681	High	High	2.93333	2.68141	High	High	1.92148	1.43863	High	High	2.22204	3.08087	High	2.43956	High	2.94248	High	1.4097	0
	KVPQVSTPTLVEVSR	25	2	2	P02769;P02768		1639.94	0	2.171e-05	High	High	2.91705	4.36893					High	High	2.96409	5.63464	High	4.7971	High	1.63495	High	5.26098	1
	SLHTLFGDELCK	38	1	1	P02769	C11(Carbamidomethyl)	1419.69	0	0.0008743	High		2.87999		High	High	1.56378	1.77256	High	High	2.73683	3.79838			High	2.8055	High	2.19392	0
	QNCDQFEK	11	1	1	P02769	C3(Carbamidomethyl)	1068.44	0	0.00419	High		2.82557		High		2.42425		High	High	2.3325	2.904	High	2.67296	High	2.85847	High	1.5753	0
	HLVDEPQNLIK	28	1	1	P02769		1305.72	0	0.01232	High	High	2.651	2.36979		High		0.86039	High	High	2.8753	3.16544	High	2.49613	High	3.24867			0
	ECCHGDLLECADDR	14	6	1	P02769	C2(Carbamidomethyl); C3(Carbamidomethyl); C10(Carbamidomethyl)	1749.66	0	0.0004033	High	High	2.64169	3.19995	High		2.90354		High	High	2.90588	3.57101	High	2.0067	High	2.72439			0
	AEFVEVTK	12	1	1	P02769		922.488	0	0.01837	High	High	2.35621	2.16542	High		2.4283			High		2.40958	High	2.38511	High	2.36629	High	2.15968	0
	YICDNQDTISSK	20	1	1	P02769	C3(Carbamidomethyl); N5(Deamidated)	1444.63	0	0.0009942	High	High	2.33488	2.74492									High	2.57296	High	2.11635			0
	EYEATLEECCAK	10	1	1	P02769	C9(Carbamidomethyl); C10(Carbamidomethyl)	1502.61	0	0.006152	High	High	2.02522	2.82877	High		1.2623		High		1.55329		High	2.94258	High	2.80807	High	2.33656	0
	DDSPDLPK	6	1	1	P02769		886.415	0	0.03073	High	High	1.96416	1.7928	High		1.57689			High		2.4513	High	1.94728	High	1.77064			0
	CCTESLVNR	11	2	2	P02769;P02768	C1(Carbamidomethyl); C2(Carbamidomethyl)	1138.5	0	0.1484		High		2.74844	High	High	1.94733	2.51413	High	High	2.0498	2.44901	High	2.4308	High	2.37603	High	1.52137	0
	LVNELTEFAK	13	1	1	P02769		1163.63	0	0.001807		High		2.71515	High		1.35582		High	High	1.87142	2.70224	High	2.54873	High	2.05575	High	2.53371	0
	YLYEIAR	8	7	2	P02769;P02768		927.493	0	0.009401		High		1.71357	High		1.2353		High	High	1.45545	1.58012	High	1.23726			High	1.52322	0
	SHCIAEVEK	5	1	1	P02769	C3(Carbamidomethyl)	1072.51	0	0.001265		High		1.22449					High	High	2.42747	2.34769	High	2.241	High	2.66466			0
	CCAADDKEACFAVEGPK	7	1	1	P02769	C1(Carbamidomethyl); C2(Carbamidomethyl); C10(Carbamidomethyl)	1927.8	0	3.877e-06		High		3.52307						High		1.95009	High	4.05541	High	2.95466	High	2.41219	1
	QTALVELLK	5	3	1	P02769		1014.62	0	0.003792		High		2.31525						High		2.76998	High	2.58306			High	2.29223	0
	DDPHACYSTVFDK	5	1	1	P02769	C6(Carbamidomethyl)	1554.65	0	0.0006729		High		1.90611						High		3.20975	High	2.07575			High	1.20991	0
	LVNELTEFAK	3	1	1	P02769	N3(Deamidated)	1164.61	0	0.003748										High		2.56698	High	1.97319					0
	ETYGDMADCCEKQEPER	2	1	1	P02769	M6(Oxidation); C9(Carbamidomethyl); C10(Carbamidomethyl)	2133.81	0	0.00451		High		2.691									High	1.95021					1
	KVPQVSTPTLVEVSR	5	2	2	P02769;P02768	Q4(Deamidated)	1640.92	0	0.0007493										High		3.89759					High	3.28556	1
	LGEYGFQNALIVR	5	3	1	P02769		1479.79	0	6.457e-06										High		3.75674					High	3.09153	0
	LKECCDKPLLEK	3	1	1	P02769	C4(Carbamidomethyl); C5(Carbamidomethyl)	1532.78	0	0.003844		High		2.66413						High		2.66716							1
	LGEYGFQNALIVR	4	3	1	P02769	Q7(Deamidated)	1480.78	0	0.01163										High		3.92684							0
	ECCHGDLLECADDRADLAK	3	6	1	P02769	C2(Carbamidomethyl); C3(Carbamidomethyl); C10(Carbamidomethyl)	2247.94	0	0.00501										High		3.64116							1
	KQTALVELLK	3	3	1	P02769		1142.71	0	0.005577										High		3.22943							1
	TVMENFVAFVDK	4	1	1	P02769	M3(Oxidation)	1415.69	0	0.0002056										High		3.09299							0
	DAIPENLPPLTADFAEDKDVCK	1	1	1	P02769	C21(Carbamidomethyl)	2458.18	0	0.004044										High		2.93548							1
	QTALVELLK	1	3	1	P02769	Q1(Deamidated)	1015.6	0	0.007184										High		2.72963							0
	QNCDQFEK	2	1	1	P02769	N2(Deamidated); C3(Carbamidomethyl)	1069.43	0.001	0.1462	High		2.24197										High	1.79463					0
	ECCDKPLLEK	3	1	1	P02769	C2(Carbamidomethyl); C3(Carbamidomethyl)	1291.6	0.001	0.02701	High		1.77602							High		2.42842	High	1.92213					0
	DLGEEHFK	3	1	1	P02769		974.458	0.001	0.002515									High	High	1.90141	1.85673			High	1.74315			0
	YNGVFQECCQAEDK	1	1	1	P02769	C8(Carbamidomethyl); C9(Carbamidomethyl)	1747.7	0.001	0.002245													High	2.76076					0
	YNGVFQECCQAEDK	2	1	1	P02769	N2(Deamidated); C8(Carbamidomethyl); C9(Carbamidomethyl)	1748.69	0.001	0.03318		High		2.18906									High	1.18415					0
	RPCFSALTPDETYVPK	3	1	1	P02769	C3(Carbamidomethyl)	1880.92	0.001	0.01837										High		3.59211					High	2.91692	0
	HLVDEPQNLIK	2	1	1	P02769	Q7(Deamidated)	1306.7	0.001	0.03102										High		2.81995							0
	VPQVSTPTLVEVSR	2	2	2	P02769;P02768		1511.84	0.003	1									High		2.07771				High	3.00702			0
	NECFLSHK	2	1	1	P02769	C3(Carbamidomethyl)	1034.47	0.003	1										High		2.17994			High	2.15063			0
	DAIPENLPPLTADFAEDK	1	1	1	P02769		1955.96	0.003	0.06405										High		2.06127							0
	LCVLHEK	2	3	1	P02769	C2(Carbamidomethyl)	898.481	0.005	0.02312													High	1.86784					0
	VASLRETYGDMADCCEK	1	1	1	P02769	M11(Oxidation); C14(Carbamidomethyl); C15(Carbamidomethyl)	2020.84	0.007	0.08585		High		2.49171															1
F1P9U4	Dihydropyrimidinase-related protein 2 OS=Canis lupus familiaris OX=9615 GN=DPYSL2 PE=3 SV=2 - [F1P9U4_CANLF]	8.54161	5.47	3	4					45.5689	23.93	13	26	14.5999	10.49	6	9	46.3347	16.99	9	21	123.685	48.45	23	48	23.2174	10.19	6	10					127.171	41.65	21	45	677	73.5451	6.40479
	Sequence	# PSMs	# Proteins	# Protein Groups	Protein Group Accessions	Modifications	MH+ [Da]	q-Value	PEP	A2	G2	XCorr A2	XCorr G2	B2	H2	XCorr B2	XCorr H2	C2	I2	XCorr C2	XCorr I2	D2	XCorr D2	E2	XCorr E2	F2	XCorr F2	# Missed Cleavages
	SAAEVIAQAR	12	2	1	F1P9U4		1015.55	0	0.002621	High	High	2.60351	3.05925					High	High	2.56056	3.12004	High	3.08994	High	2.66722	High	2.9867	0
	GSPLVVISQGK	9	2	1	F1P9U4		1084.64	0	0.007013	High	High	2.06689	2.33257					High	High	2.05996	2.25591	High	2.19089	High	2.54739	High	2.15268	0
	MDENQFVAVTSTNAAK	13	4	2	F1P9U4;A0A5F4C7H9	M1(Oxidation)	1741.81	0	9.021e-07	High	High	1.86048	2.21261					High	High	2.5156	4.81941	High	2.27247	High	3.744	High	3.62933	0
	FQMPDQGMTSADDFFQGTK	2	2	1	F1P9U4	M3(Oxidation); M8(Oxidation); Q16(Deamidated)	2183.91	0	0.00177									High	High	3.91309	3.75328							0
	QIGENLIVPGGVK	6	5	1	F1P9U4		1323.77	0	3.895e-06		High		2.10756					High	High	3.05147	2.80692					High	2.64991	0
	FQMPDQGMTSADDFFQGTK	6	2	1	F1P9U4	M3(Oxidation); M8(Oxidation)	2182.9	0	4.311e-05									High	High	2.74289	3.03733					High	3.30563	0
	AVVTGKMDENQFVAVTSTNAAK	4	2	1	F1P9U4	M7(Oxidation)	2297.14	0	0.0009991									High	High	2.45515	4.35772					High	2.52219	1
	MDENQFVAVTSTNAAK	13	4	2	F1P9U4;A0A5F4C7H9	M1(Oxidation); N13(Deamidated)	1742.79	0	1.027e-05		High		1.99189					High		2.41431				High	2.74836	High	4.28146	0
	DNFTLIPEGTNGTEER	7	2	1	F1P9U4	N11(Deamidated)	1793.82	0	0.0007402									High	High	1.9263	2.77426			High	0.92252	High	2.10757	0
	GIQEEMEALVK	7	2	1	F1P9U4	M6(Oxidation)	1262.63	0	0.01014									High	High	1.84506	2.5995			High	2.36724	High	2.58954	0
	GLYDGPVCEVSVTPK	6	2	1	F1P9U4	C8(Carbamidomethyl)	1620.79	0	7.752e-06									High	High	1.62422	4.3098	High	1.73072			High	3.07874	0
	SITIANQTNCPLYVTK	6	2	1	F1P9U4	C10(Carbamidomethyl)	1822.94	0	3.939e-06									High	High	1.47971	4.55589			High	2.95081	High	4.45097	0
	MVIPGGIDVHTR	6	2	1	F1P9U4	M1(Oxidation)	1310.69	0	0.0005182		High		2.13838						High		1.74317	High	2.58315			High	2.89599	0
	SAAEVIAQAR	4	2	1	F1P9U4	Q8(Deamidated)	1016.54	0	0.002736		High		3.17893											High	2.92494	High	2.35835	0
	EALQNIYDQSDR	3	1	1	F1P9U4		1451.67	0	0.0007902										High		3.05349			High	1.72747	High	3.09276	0
	DIGAIAQVHAENGDIIAEEQQR	5	2	1	F1P9U4	N12(Deamidated)	2378.16	0	3.799e-05										High		4.99909					High	4.97858	0
	SITIANQTNCPLYVTK	4	2	1	F1P9U4	N6(Deamidated); C10(Carbamidomethyl)	1823.94	0	0.001295										High		2.86406					High	4.87563	0
	DIGAIAQVHAENGDIIAEEQQR	2	2	1	F1P9U4		2377.17	0	2.227e-06										High		5.27841					High	4.36114	0
	NLHQSGFSLSGAQIDDNIPR	4	2	1	F1P9U4		2169.07	0	7.244e-05										High		3.12685					High	4.11377	0
	KPFPDFVYKR	3	2	1	F1P9U4		1296.71	0	0.009226																	High	3.72413	1
	AVGKDNFTLIPEGTNGTEER	4	2	1	F1P9U4	N15(Deamidated)	2149.04	0	0.0006099										High		2.87695					High	3.13564	1
	IVLEDGTLHVTEGSGR	5	2	1	F1P9U4		1682.87	0	0.0001819										High		2.80023					High	3.11244	0
	IVNDDQSFYADIYMEDGLIK	3	4	2	F1P9U4;A0A5F4C7H9	M14(Oxidation)	2365.1	0	0.002544										High		3.51484					High	2.75862	0
	DHGVNSFLVYMAFK	1	2	1	F1P9U4	M11(Oxidation)	1643.79	0	0.005978																	High	2.58439	0
	AVGKDNFTLIPEGTNGTEER	2	2	1	F1P9U4		2148.06	0	0.00213										High		3.29896					High	2.36524	1
	GSGQVVAQQR	1	1	1	F1P9U4		1029.54	0.001	0.003082									High		2.48007								0
	VFNLYPR	6	2	1	F1P9U4		908.499	0.001	0.01948		High		1.98211						High		1.87394	High	1.37137			High	2.0511	0
	AGGEPSVESSR	1	1	1	F1P9U4		1075.5	0.001	1															High	2.13926			0
	THNSALEYNIFEGMECR	1	2	1	F1P9U4	M14(Oxidation); C16(Carbamidomethyl)	2086.9	0.001	0.01365																	High	2.43873	0
	IAVGSDADLVIWDPDSVK	2	2	1	F1P9U4		1899.97	0.001	0.02462										High		2.21535					High	1.82683	0
	DNFTLIPEGTNGTEER	3	2	1	F1P9U4		1792.84	0.001	0.01724										High		2.9022					High	1.68002	0
	DIGAIAQVHAENGDIIAEEQQR	1	2	1	F1P9U4	Q7(Deamidated); N12(Deamidated)	2379.16	0.001	0.02525										High		3.64918							0
	NLHQSGFSLSGAQIDDNIPR	2	2	1	F1P9U4	Q13(Deamidated)	2170.07	0.001	0.02824										High		2.51976							0
	FQMPDQGMTSADDFFQGTK	1	2	1	F1P9U4	M8(Oxidation)	2166.91	0.001	0.02807										High		2.17994							0
	TSPAKQQAPPVR	3	2	1	F1P9U4	Q7(Deamidated)	1280.7	0.002	0.01508									High		2.87109				High	2.94597			1
	GSPLVVISQGK	1	2	1	F1P9U4	Q9(Deamidated)	1085.62	0.004	1															High	1.8292			0
	GTVVYGEPITASLGTDGSHYWSK	1	2	1	F1P9U4		2425.17	0.006	0.07051																	High	1.76225	0
	TIEAHSR	2	2	1	F1P9U4		813.421	0.007	0.1065									High	High	1.79013	1.01493							0
	TIDFDSLSVGR	1	1	1	F1P9U4		1209.61	0.007	0.1014										High		2.2149							0
E2QTQ9	Tubulin alpha chain OS=Canis lupus familiaris OX=9615 GN=LOC100856405 PE=3 SV=3 - [E2QTQ9_CANLF]	20.0089	15.16	5	14	2.46167	5.43	2	2	16.6634	21.27	7	14	39.6172	19.46	8	20	61.6647	25.11	9	40	488.142	50.9	18	169	28.6981	13.35	6	14	9.09438	11.76	4	10	501.775	51.36	17	174	442	49.1801	5.09717
	Sequence	# PSMs	# Proteins	# Protein Groups	Protein Group Accessions	Modifications	MH+ [Da]	q-Value	PEP	A2	G2	XCorr A2	XCorr G2	B2	H2	XCorr B2	XCorr H2	C2	I2	XCorr C2	XCorr I2	D2	XCorr D2	E2	XCorr E2	F2	XCorr F2	# Missed Cleavages
	DVNAAIATIK	45	12	3	F1PM53;E2QTQ9;F1PLM3		1015.58	0	0.01234	High	High	2.50961	2.60583		High		2.41264	High	High	2.1813	2.61072	High	2.41076	High	2.57952	High	2.27951	0
	IHFPLATYAPVISAEK	75	12	3	F1PM53;E2QTQ9;E2RBC3		1756.96	0	0.0001263	High		2.43091			High		1.64482	High	High	2.52024	4.58179			High	2.34885	High	4.66379	0
	QLFHPEQLITGK	30	20	4	F1PM53;A0A5F4DH52;E2QTQ9;E2RBC3		1410.77	0	0.001403	High		2.29646			High		1.50946	High	High	1.76379	3.38668			High	2.67272	High	3.76612	0
	NLDIERPTYTNLNR	22	15	4	F1PM53;A0A5F4DH52;E2QTQ9;E2RBC3		1718.88	0	0.005968	High		2.07785			High		1.67625	High	High	1.82865	3.41781	High	2.5967	High	2.75193	High	2.63967	0
	AVFVDLEPTVIDEVR	28	7	2	F1PM53;E2QTQ9		1701.91	0	6.534e-05	High	High	1.60625	1.94207	High		1.78705		High	High	2.63644	4.13738	High	2.37833	High	1.25876	High	4.45177	0
	EDAANNYAR	5	20	5	F1PM53;A0A5F4DH52;E2QTQ9;E2RBC3;F1PLM3		1023.45	0	0.001811		High		2.28636	High		2.46167		High		2.79392		High	2.5992	High	2.51044			0
	VGINYQPPTVVPGGDLAK	18	16	5	F1PM53;A0A5F4DH52;E2QTQ9;E2RBC3;F1PLM3		1824.99	0	0.0008089									High	High	3.96822	4.23645	High	3.21912	High	2.59101	High	3.7754	0
	EDAANNYAR	12	20	5	F1PM53;A0A5F4DH52;E2QTQ9;E2RBC3;F1PLM3	N5(Deamidated)	1024.43	0	0.007887		High		2.38927					High	High	2.5633	2.68404	High	3.0084			High	2.22098	0
	DVNAAIATIK	18	12	3	F1PM53;E2QTQ9;F1PLM3	N3(Deamidated)	1016.56	0	0.004887		High		2.24718		High		2.39503	High	High	1.15125	2.79852	High	2.55991	High	2.38192	High	2.46762	0
	YMACCLLYR	11	12	3	F1PM53;E2QTQ9;E2RBC3	M2(Oxidation); C4(Carbamidomethyl); C5(Carbamidomethyl)	1265.55	0	0.0001326		High		1.81469						High		2.13278	High	2.73566	High	1.89806	High	2.16831	0
	LDHKFDLMYAK	8	15	4	F1PM53;A0A5F4DH52;E2QTQ9;E2RBC3	M8(Oxidation)	1396.69	0	0.0003181													High	2.39631			High	3.3198	1
	VGINYQPPTVVPGGDLAK	16	16	5	F1PM53;A0A5F4DH52;E2QTQ9;E2RBC3;F1PLM3	Q6(Deamidated)	1825.97	0	0.0129										High		3.789	High	1.68334			High	2.8905	0
	EDMAALEKDYEEVGADSAEGEDEGEEY	6	3	1	E2QTQ9	M3(Oxidation)	2996.16	0	1.793e-05										High		5.33927					High	5.88315	1
	TIGGGDDSFNTFFSETGAGK	40	13	2	F1PM53;E2QTQ9		2007.89	0	4.815e-08										High		5.63273					High	5.63665	0
	QLFHPEQLITGKEDAANNYAR	11	18	4	F1PM53;A0A5F4DH52;E2QTQ9;E2RBC3	N17(Deamidated)	2416.19	0	0.007298																	High	5.52816	1
	AYHEQLTVAEITNACFEPANQMVK	8	3	1	E2QTQ9	N13(Deamidated); C15(Carbamidomethyl); M22(Oxidation)	2781.3	0	2.033e-06										High		5.10843					High	5.38794	0
	AYHEQLTVAEITNACFEPANQMVK	7	3	1	E2QTQ9	C15(Carbamidomethyl); M22(Oxidation)	2780.3	0	2.909e-06										High		5.65238					High	5.33216	0
	AVCMLSNTTAIAEAWAR	11	16	4	F1PM53;A0A5F4DH52;E2QTQ9;E2RBC3	C3(Carbamidomethyl); M4(Oxidation)	1880.9	0	2.412e-06										High		5.57508					High	5.14274	0
	QLFHPEQLITGKEDAANNYAR	4	18	4	F1PM53;A0A5F4DH52;E2QTQ9;E2RBC3	Q1(Deamidated); N18(Deamidated)	2417.19	0	0.0001291																	High	5.07573	1
	QLFHPEQLITGKEDAANNYAR	8	18	4	F1PM53;A0A5F4DH52;E2QTQ9;E2RBC3		2415.2	0	1.514e-05																	High	4.89802	1
	RSIQFVDWCPTGFK	3	8	2	E2QTQ9;E2RBC3	C9(Carbamidomethyl)	1740.85	0	6.772e-05																	High	4.62434	1
	TIGGGDDSFNTFFSETGAGK	11	13	2	F1PM53;E2QTQ9	N10(Deamidated)	2008.88	0	0.0001292										High		4.08174					High	3.82124	0
	AVCMLSNTTAIAEAWAR	7	16	4	F1PM53;A0A5F4DH52;E2QTQ9;E2RBC3	C3(Carbamidomethyl); M4(Oxidation); N7(Deamidated)	1881.88	0	0.0001083										High		3.63827					High	3.68566	0
	DYEEVGADSAEGEDEGEEY	2	3	1	E2QTQ9		2092.76	0	3.278e-05										High		4.52823					High	3.61403	0
	SIQFVDWCPTGFK	7	8	2	E2QTQ9;E2RBC3	C8(Carbamidomethyl)	1584.75	0	0.0003994										High		3.02632					High	3.35364	0
	SIQFVDWCPTGFK	1	8	2	E2QTQ9;E2RBC3	Q3(Deamidated); C8(Carbamidomethyl)	1585.74	0	0.0048																	High	3.07318	0
	QLFHPEQLITGK	4	20	4	F1PM53;A0A5F4DH52;E2QTQ9;E2RBC3	Q7(Deamidated)	1411.76	0	0.002487										High		2.97103					High	2.58427	0
	NLDIERPTYTNLNR	12	15	4	F1PM53;A0A5F4DH52;E2QTQ9;E2RBC3	N1(Deamidated)	1719.86	0	0.002805										High		2.50473					High	2.38753	0
	EIIDLVLDR	7	13	2	F1PM53;E2QTQ9		1085.62	0	0.002506										High		2.0604					High	2.32516	0
	YMACCLLYR	2	12	3	F1PM53;E2QTQ9;E2RBC3	C4(Carbamidomethyl); C5(Carbamidomethyl)	1249.55	0	0.01069										High		1.52673					High	1.70856	0
	LISQIVSSITASLR	5	12	3	A0A5F4DH52;E2QTQ9;E2RBC3		1487.88	0	0.008075										High		2.30001							0
	AYHEQLTVAEITNACFEPANQMVK	1	3	1	E2QTQ9	Q5(Deamidated); N13(Deamidated); C15(Carbamidomethyl); N20(Deamidated); M22(Oxidation)	2783.26	0.001	0.01208																	High	2.94363	0
	LDHKFDLMYAK	1	15	4	F1PM53;A0A5F4DH52;E2QTQ9;E2RBC3		1380.7	0.001	0.016																	High	2.67643	1
	VGINYQPPTVVPGGDLAK	1	16	5	F1PM53;A0A5F4DH52;E2QTQ9;E2RBC3;F1PLM3	N4(Deamidated); Q6(Deamidated)	1826.95	0.001	0.02293										High		2.83548							0
	AVCMLSNTTAIAEAWAR	1	16	4	F1PM53;A0A5F4DH52;E2QTQ9;E2RBC3	C3(Carbamidomethyl)	1864.9	0.001	0.02909										High		2.2283							0
	EDMAALEK	1	8	2	F1PM53;E2QTQ9		906.424	0.002	0.04772										High		2.32106							0
	FDLMYAK	2	16	5	F1PM53;A0A5F4DH52;E2QTQ9;E2RBC3;F1PLM3	M4(Oxidation)	903.428	0.003	0.01047													High	1.56948					0
	EDMAALEK	2	8	2	F1PM53;E2QTQ9	M3(Oxidation)	922.419	0.004	1		High		2.33975											High	2.71833			0
	AYHEQLTVAEITNACFEPANQMVK	3	3	1	E2QTQ9	N13(Deamidated); C15(Carbamidomethyl); N20(Deamidated); M22(Oxidation)	2782.29	0.004	0.04832										High		2.63605					High	2.68873	0
	LSVDYGKK	1	12	3	F1PM53;E2QTQ9;E2RBC3		909.504	0.005	0.06145		High		1.66324															1
E2R1A0	Y-box binding protein 1 OS=Canis lupus familiaris OX=9615 GN=YBX1 PE=4 SV=3 - [E2R1A0_CANLF]					4.91138	15.74	3	3	13.1434	28.4	5	6	80.9012	35.49	7	43	73.777	35.8	8	32	170.647	55.86	14	70	24.8982	35.19	7	11					96.2525	40.74	11	28	324	35.9027	9.87646
	Sequence	# PSMs	# Proteins	# Protein Groups	Protein Group Accessions	Modifications	MH+ [Da]	q-Value	PEP	A2	G2	XCorr A2	XCorr G2	B2	H2	XCorr B2	XCorr H2	C2	I2	XCorr C2	XCorr I2	D2	XCorr D2	E2	XCorr E2	F2	XCorr F2	# Missed Cleavages
	EDGNEEDKENQGDETQGQQPPQR	13	3	1	E2R1A0		2628.1	0	2.799e-07		High		4.78392	High		2.69368		High	High	2.72804	6.87857	High	4.1589	High	6.22647	High	5.54437	1
	AADPPAENSSAPEAEQGGAE	11	3	2	E2R1A0;J9P9A0		1897.81	0	6.223e-05		High		3.24662	High		2.2177		High	High	1.7109	4.51777	High	4.08193	High	4.97239	High	4.1641	0
	NGYGFINR	11	8	4	E2R1A0;J9P9A0;F1PB10;J9NV99	N1(Deamidated)	941.447	0	0.007455		High		1.39401	High		0.916421			High		1.84575	High	2.06112	High	1.79664	High	2.15893	0
	GAEAANVTGPGGVPVQGSK	16	2	2	E2R1A0;J9P9A0		1695.87	0	2.817e-05		High		3.84308					High	High	3.23295	4.03877	High	4.14246	High	4.16032	High	5.40299	0
	NYQQNYQNSESGEKNEGSESAPEGQAQQR	11	3	2	E2R1A0;J9P9A0		3257.41	0	1.507e-09									High	High	2.81606	6.35986	High	4.35455	High	4.92425	High	3.92122	1
	EDGNEEDKENQGDETQGQQPPQRR	4	3	1	E2R1A0		2784.21	0	0.0009148		High		2.40985					High		2.29293		High	1.80981			High	2.71311	2
	NYQQNYQNSESGEKNEGSESAPEGQAQQR	38	3	2	E2R1A0;J9P9A0	Q4(Deamidated)	3258.38	0	0.0002054		High		3.39301						High		3.54754	High	4.10252	High	3.93584	High	4.62366	1
	GAEAANVTGPGGVPVQGSK	4	2	2	E2R1A0;J9P9A0	Q16(Deamidated)	1696.87	0	0.002333													High	3.26936	High	3.75111	High	4.35831	0
	EDGNEEDKENQGDETQGQQPPQR	13	3	1	E2R1A0	Q16(Deamidated)	2629.09	0	5.932e-05													High	3.0378	High	5.66798	High	5.54696	1
	AADPPAENSSAPEAEQGGAE	5	3	2	E2R1A0;J9P9A0	N8(Deamidated)	1898.79	0	0.00161													High	2.88928	High	3.04183	High	3.83162	0
	NDTKEDVFVHQTAIK	7	6	3	E2R1A0;F1PB10;J9NV99		1744.89	0	6.909e-06										High		3.94672	High	2.60928			High	4.15976	1
	NDTKEDVFVHQTAIK	2	6	3	E2R1A0;F1PB10;J9NV99	N1(Deamidated)	1745.87	0	0.004926													High	1.94311			High	3.71378	1
	NEGSESAPEGQAQQR	4	3	2	E2R1A0;J9P9A0		1587.7	0	0.000239										High		4.16423			High	3.86459			0
	SVGDGETVEFDVVEGEK	7	7	4	E2R1A0;F1PB10;J9NV99;J9P9A0		1795.82	0	9.458e-06										High		4.18296			High	1.41935	High	3.09726	0
	SVGDGETVEFDVVEGEKGAEAANVTGPGGVPVQGSK	3	2	2	E2R1A0;J9P9A0	N23(Deamidated)	3473.67	0	2.096e-06										High		2.69768					High	5.73311	1
	RPQYSNPPVQGEVMEGADNQGAGEQGRPVR	3	3	2	E2R1A0;J9P9A0	M14(Oxidation); Q20(Deamidated)	3240.51	0	0.004704																	High	4.7429	0
	RPQYSNPPVQGEVMEGADNQGAGEQGRPVR	4	3	2	E2R1A0;J9P9A0	M14(Oxidation)	3239.53	0	5.006e-07																	High	4.45248	0
	SVGDGETVEFDVVEGEKGAEAANVTGPGGVPVQGSK	3	2	2	E2R1A0;J9P9A0		3472.67	0	0.0005091										High		4.77023					High	4.36697	1
	RPQYSNPPVQGEVMEGADNQGAGEQGRPVR	5	3	2	E2R1A0;J9P9A0	Q3(Deamidated); M14(Oxidation); N19(Deamidated)	3241.51	0	0.0002215																	High	4.2209	0
	NDTKEDVFVHQTAIKK	4	4	3	E2R1A0;F1PB10;J9NV99		1872.98	0	3.454e-05										High		1.54282					High	4.02664	2
	NYQQNYQNSESGEKNEGSESAPEGQAQQR	8	3	2	E2R1A0;J9P9A0	Q7(Deamidated); Q25(Deamidated)	3259.38	0	0.006276																	High	3.72684	1
	NDTKEDVFVHQTAIKK	1	4	3	E2R1A0;F1PB10;J9NV99	N1(Deamidated)	1873.97	0	0.002858										High		3.66254							2
	NGYGFINR	7	8	4	E2R1A0;F1PB10;J9NV99;J9P9A0		940.463	0.001	0.003751		High		1.95317						High		2.28621	High	2.14694	High	1.50367	High	1.76388	0
	NYQQNYQNSESGEK	1	3	2	E2R1A0;J9P9A0		1688.72	0.001	1															High	2.99456			0
	RPENPKPQDGKETK	2	4	2	E2R1A0;J9P9A0		1623.84	0.001	0.02769		High		2.90405													High	2.75085	1
	EDVFVHQTAIK	1	6	3	E2R1A0;F1PB10;J9NV99		1286.67	0.001	0.01871										High		2.80957							0
	EDGNEEDKENQGDETQGQQPPQRR	3	3	1	E2R1A0	Q11(Deamidated)	2785.19	0.003	0.008665													High	2.44401					2
	QPREDGNEEDKENQGDETQGQQPPQR	1	3	1	E2R1A0		3009.32	0.004	0.0556																	High	2.87507	2
	RRPENPKPQDGKETK	1	4	2	E2R1A0;J9P9A0		1779.95	0.008	0.09217																	High	2.74882	2
E2R0K4	Ras-related protein Rab-14 OS=Canis lupus familiaris OX=9615 GN=RAB14 PE=3 SV=1 - [E2R0K4_CANLF]																	2.23477	9.3	2	2	26.4201	42.33	7	10	3.52739	8.84	2	3					40.3527	41.86	9	16	215	23.8819	6.21436
	Sequence	# PSMs	# Proteins	# Protein Groups	Protein Group Accessions	Modifications	MH+ [Da]	q-Value	PEP	A2	G2	XCorr A2	XCorr G2	B2	H2	XCorr B2	XCorr H2	C2	I2	XCorr C2	XCorr I2	D2	XCorr D2	E2	XCorr E2	F2	XCorr F2	# Missed Cleavages
	LTSEPQPQR	3	1	1	E2R0K4		1055.55	0	0.007804										High		2.32523			High	2.23477	High	2.1483	0
	LQIWDTAGQER	8	22	9	J9NYJ8;E2R0K4;A0A5F4CTM7;A0A5F4CPD8;P61007;F2Z4P9;A0A5F4D1A7;P51152;E2RP90		1316.66	0	0.002921		High		1.90735						High		2.73911			High	1.58739	High	2.4316	0
	IYQNIQDGSLDLNAAESGVQHKPSAPQGGR	1	1	1	E2R0K4		3150.55	0	0.000215																	High	3.37958	0
	TGENVEDAFLEAAKK	4	1	1	E2R0K4		1621.81	0	0.001997										High		2.87056					High	3.32465	1
	NLTNPNTVIILIGNK	4	1	1	E2R0K4		1623.94	0	0.0002877										High		3.01216					High	2.86003	0
	TGENVEDAFLEAAK	3	1	1	E2R0K4		1493.72	0	0.00268										High		2.80716					High	2.2085	0
	YIIIGDMGVGK	2	1	1	E2R0K4	M7(Oxidation)	1181.62	0	0.002589										High		2.45337					High	2.05832	0
	GAAGALMVYDITR	1	1	1	E2R0K4	M7(Oxidation)	1353.68	0	0.001409										High		2.37968							0
	TGENVEDAFLEAAK	1	1	1	E2R0K4	N4(Deamidated)	1494.7	0	0.01217										High		2.26134							0
	IIEVSGQK	1	1	1	E2R0K4		873.504	0.005	0.08029										High		1.99417							0
	DVTYEEAK	3	1	1	E2R0K4		954.441	0.006	0.07719		High		1.62003						High		1.90943							0
E2RM09	DnaJ heat shock protein family (Hsp40) member A1 OS=Canis lupus familiaris OX=9615 GN=DNAJA1 PE=3 SV=1 - [E2RM09_CANLF]													31.0805	24.18	8	18	27.8232	17.63	7	14	184.329	52.9	17	81	9.93209	14.86	5	9					165.953	37.53	15	62	397	44.8395	7.07861
	Sequence	# PSMs	# Proteins	# Protein Groups	Protein Group Accessions	Modifications	MH+ [Da]	q-Value	PEP	A2	G2	XCorr A2	XCorr G2	B2	H2	XCorr B2	XCorr H2	C2	I2	XCorr C2	XCorr I2	D2	XCorr D2	E2	XCorr E2	F2	XCorr F2	# Missed Cleavages
	HYNGEAYEDDEHHPR	16	1	1	E2RM09	N3(Deamidated)	1869.74	0	0.0001261		High		2.12117									High	2.92456			High	3.04694	0
	HYNGEAYEDDEHHPR	10	1	1	E2RM09		1868.76	0	0.003171													High	2.63034			High	2.94864	0
	QISQAYEVLSDAK	9	2	1	E2RM09		1451.74	0	2.927e-06										High		3.12656	High	2.61833	High	2.46794	High	3.99571	0
	GAVECCPNCR	5	1	1	E2RM09	C5(Carbamidomethyl); C6(Carbamidomethyl); C9(Carbamidomethyl)	1222.48	0	0.006792		High		2.58019						High		2.6698	High	2.58635	High	2.63689	High	2.42301	0
	ELYDKGGEQAIK	10	2	1	E2RM09		1350.69	0	0.0003445		High		2.64473						High		3.15469	High	2.51223	High	3.06895	High	2.74575	1
	YHPDKNPNEGEK	9	1	1	E2RM09		1427.65	0	0.013		High		2.47971						High		2.9744	High	2.426			High	2.83948	1
	NVICDKCEGR	11	1	1	E2RM09	C4(Carbamidomethyl); C7(Carbamidomethyl)	1250.56	0	0.009908		High		2.22745						High		2.5746	High	2.40189	High	2.87175			1
	TIVITSHPGQIVK	19	1	1	E2RM09		1392.82	0	0.004278										High		3.21604	High	2.27914	High	2.35418	High	2.79836	0
	CVLNEGMPIYR	6	1	1	E2RM09	C1(Carbamidomethyl); M7(Oxidation)	1367.64	0	0.01125										High		3.28846	High	1.99445	High	1.67463	High	2.20063	0
	KGAVECCPNCR	2	1	1	E2RM09	C6(Carbamidomethyl); C7(Carbamidomethyl); C10(Carbamidomethyl)	1350.57	0	0.01354										High		3.75723			High	3.44263			1
	IHQIGPGMVQQIQSVCMECQGHGER	5	1	1	E2RM09	M8(Oxidation); C16(Carbamidomethyl); M17(Oxidation); C19(Carbamidomethyl)	2911.31	0	1.851e-06																	High	5.8481	0
	EVEETDEMDQVELVDFDPNQER	11	1	1	E2RM09	M8(Oxidation)	2682.14	0	4.163e-06										High		5.30446					High	4.88852	0
	EVEETDEMDQVELVDFDPNQER	12	1	1	E2RM09	M8(Oxidation); N19(Deamidated)	2683.12	0	3.034e-05										High		4.35779					High	3.96601	0
	FKQISQAYEVLSDAK	7	2	1	E2RM09		1726.9	0	0.001105										High		3.20598					High	3.87289	1
	YHPDKNPNEGEK	2	1	1	E2RM09	N8(Deamidated)	1428.64	0	0.002299																	High	3.36686	1
	KEVEETDEMDQVELVDFDPNQER	3	1	1	E2RM09	M9(Oxidation)	2810.23	0	0.004363																	High	3.27702	1
	QISQAYEVLSDAK	4	2	1	E2RM09	Q4(Deamidated)	1452.72	0	0.0002641										High		3.20492					High	3.0414	0
	ETTYYDVLGVKPNATQEELKK	2	1	1	E2RM09		2426.24	0	0.001264																	High	2.59711	1
	VNFPENGFLSPDK	5	1	1	E2RM09	N6(Deamidated)	1464.7	0	0.0008333										High		2.48939					High	2.57941	0
	VNFPENGFLSPDK	2	1	1	E2RM09		1463.72	0	0.001267										High		2.26012					High	2.28266	0
	EVEETDEMDQVELVDFDPNQERR	2	1	1	E2RM09	M8(Oxidation)	2838.24	0	0.0002101										High		2.80955					High	1.83141	1
	KEVEETDEMDQVELVDFDPNQER	4	1	1	E2RM09	M9(Oxidation); Q11(Deamidated)	2811.24	0	2.788e-05										High		5.44873							1
	EVEETDEMDQVELVDFDPNQER	4	1	1	E2RM09	M8(Oxidation); Q10(Deamidated); Q20(Deamidated)	2684.12	0	0.005817										High		4.30909							0
	ETTYYDVLGVKPNATQEELK	1	1	1	E2RM09		2298.15	0	0.0008425										High		2.83164							0
	ETTYYDVLGVKPNATQEELK	1	1	1	E2RM09	Q16(Deamidated)	2299.15	0	0.01018										High		2.4409							0
	TIVITSHPGQIVK	3	1	1	E2RM09	Q10(Deamidated)	1393.8	0.001	0.02043										High		2.50935			High	2.13885	High	2.63897	0
	EVEETDEMDQVELVDFDPNQER	2	1	1	E2RM09		2666.14	0.001	0.01728										High		3.17877					High	2.77507	0
	IHQIGPGMVQQIQSVCMECQGHGER	1	1	1	E2RM09	M8(Oxidation); Q10(Deamidated); Q11(Deamidated); C16(Carbamidomethyl); M17(Oxidation); C19(Carbamidomethyl)	2913.29	0.001	0.02013																	High	2.72987	0
	ITFHGEGDQEPGLEPGDIIIVLDQK	2	1	1	E2RM09		2720.38	0.001	0.01536																	High	2.53086	0
	ILEVHIDK	2	1	1	E2RM09		966.562	0.001	0.02987										High		2.1226					High	1.89158	0
	EVEETDEMDQVELVDFDPNQERR	1	1	1	E2RM09	M8(Oxidation); Q10(Deamidated)	2839.24	0.001	0.02125										High		2.89952							1
	GAVECCPNCR	3	1	1	E2RM09	C5(Carbamidomethyl); C6(Carbamidomethyl); N8(Deamidated); C9(Carbamidomethyl)	1223.46	0.002	0.02525		High		1.5049									High	1.17298			High	1.85653	0
	ITFHGEGDQEPGLEPGDIIIVLDQK	1	1	1	E2RM09	Q9(Deamidated)	2721.38	0.002	0.03253																	High	2.97106	0
	VNFPENGFLSPDKLSLLEK	1	1	1	E2RM09		2147.14	0.002	0.03527																	High	1.95101	1
	CVLNEGMPIYR	2	1	1	E2RM09	C1(Carbamidomethyl); N4(Deamidated); M7(Oxidation)	1368.63	0.006	0.08974										High		2.38378			High	1.97789			0
	IHQIGPGMVQQIQSVCMECQGHGER	3	1	1	E2RM09	M8(Oxidation); Q11(Deamidated); C16(Carbamidomethyl); M17(Oxidation); C19(Carbamidomethyl)	2912.29	0.006	0.07467																	High	3.34639	0
	KGAVECCPNCR	1	1	1	E2RM09	C6(Carbamidomethyl); C7(Carbamidomethyl); N9(Deamidated); C10(Carbamidomethyl)	1351.56	0.009	0.1293										High		2.43076							1
A0A5F4CFI9	Histone deacetylase 10 OS=Canis lupus familiaris OX=9615 GN=HDAC10 PE=4 SV=1 - [A0A5F4CFI9_CANLF]	6.7106	4.85	3	3	2.53562	3.23	2	2	38.6565	10.99	6	17	9.35123	8.89	5	7	23.3539	8.89	5	11	129.218	51.53	18	52	13.0504	6.95	4	7					162.85	37	14	53	619	66.4213	6.63916
	Sequence	# PSMs	# Proteins	# Protein Groups	Protein Group Accessions	Modifications	MH+ [Da]	q-Value	PEP	A2	G2	XCorr A2	XCorr G2	B2	H2	XCorr B2	XCorr H2	C2	I2	XCorr C2	XCorr I2	D2	XCorr D2	E2	XCorr E2	F2	XCorr F2	# Missed Cleavages
	GTQALDTQELR	14	4	1	A0A5F4CFI9		1231.63	0	0.001035	High	High	2.35019	2.7807	High		2.53562		High	High	2.88859	3.25774	High	2.62527	High	2.64927	High	3.40659	0
	SALESIQSVR	8	4	1	A0A5F4CFI9		1089.59	0	0.000238	High	High	2.23997	2.38672					High	High	2.75449	2.39124	High	2.076	High	2.11607			0
	LQQGGLEQR	13	4	1	A0A5F4CFI9		1028.55	0	0.07781	High	High	2.12044	2.14113	High		1.5491		High	High	2.05727	1.86046	High	2.12173	High	1.67214	High	2.08118	0
	ESDADAVGQGKGR	1	4	1	A0A5F4CFI9	Q9(Deamidated)	1290.59	0	0.002146									High		2.77628								1
	TSLVLPGGPTFK	11	4	1	A0A5F4CFI9		1216.69	0	0.001219									High	High	2.68182	2.98779	High	1.4824	High	2.23068	High	3.06072	0
	TALVYHEDMTAAR	14	4	1	A0A5F4CFI9	M9(Oxidation)	1493.71	0	0.0001852		High		2.03072					High	High	2.58601	2.72254	High	2.52823	High	2.82723	High	2.14747	0
	GTQALDTQELR	4	4	1	A0A5F4CFI9	Q3(Deamidated)	1232.61	0	0.002224										High		3.26706			High	2.79525	High	2.88164	0
	LHEALAQDTAFTALGK	9	4	1	A0A5F4CFI9		1685.88	0	3.09e-05										High		5.4741					High	5.52464	0
	VLVLVEQEPTSQLAGILAR	7	4	1	A0A5F4CFI9		2036.18	0	7.288e-07										High		5.40909					High	4.54556	0
	TAVALTVPDAALGLPPAVLHQEGSAPQEETR	16	4	1	A0A5F4CFI9		3138.64	0	6.98e-07										High		4.37305					High	4.24077	0
	EASEAELGLVHSPEYVSLLR	6	4	1	A0A5F4CFI9		2199.13	0	1.615e-05										High		3.71024					High	4.10927	0
	ALLGDPVPPLSGPMEPHR	9	4	1	A0A5F4CFI9	M14(Oxidation)	1898.98	0	0.001047										High		3.61955					High	3.85804	0
	GILDGQVSSGVATTPAAAAMLDVALR	2	4	1	A0A5F4CFI9	M20(Oxidation)	2500.31	0	0.004776										High		3.6607					High	3.74275	0
	AAQAPHWTSLQQQGSAPTPRPGTCSADGR	1	4	1	A0A5F4CFI9	C24(Carbamidomethyl)	3033.43	0	0.0001822																	High	3.73853	0
	AAANGFCVFNNVAIAAR	2	4	1	A0A5F4CFI9	N4(Deamidated); C7(Carbamidomethyl); N10(Deamidated)	1767.85	0	2.27e-05										High		5.42517					High	3.44121	0
	VLCVAVGQLDRPPDLANDGR	3	4	1	A0A5F4CFI9	C3(Carbamidomethyl)	2165.11	0	0.0003983										High		2.8026					High	3.09627	0
	AAANGFCVFNNVAIAAR	9	4	1	A0A5F4CFI9	N4(Deamidated); C7(Carbamidomethyl)	1766.86	0	5.128e-06										High		3.78266					High	3.06175	0
	VLCVAVGQLDRPPDLANDGR	3	4	1	A0A5F4CFI9	C3(Carbamidomethyl); N17(Deamidated)	2166.1	0	0.005222										High		2.47817					High	2.52329	0
	TAVALTVPDAALGLPPAVLHQEGSAPQEETR	3	4	1	A0A5F4CFI9	Q21(Deamidated)	3139.65	0	0.004482										High		2.35198					High	2.43547	0
	AAANGFCVFNNVAIAAR	2	4	1	A0A5F4CFI9	C7(Carbamidomethyl)	1765.88	0	0.0008122										High		4.11872					High	2.31505	0
	LLWEDPECEIERPER	1	4	1	A0A5F4CFI9	C8(Carbamidomethyl)	1970.93	0	0.009598																	High	2.04085	0
	SALESIQSVR	1	4	1	A0A5F4CFI9	Q7(Deamidated)	1090.57	0	0.004984										High		2.9256							0
	TALVYHEDMTAAR	1	4	1	A0A5F4CFI9		1477.71	0	0.001823										High		2.48984							0
	LQQGGLEQR	4	4	1	A0A5F4CFI9	Q3(Deamidated)	1029.53	0.001	1									High	High	2.08282	1.82865			High	2.103			0
	ALSGQYDAVYFHPSTFHCAR	1	4	1	A0A5F4CFI9	C18(Carbamidomethyl)	2327.07	0.001	0.01541																	High	2.12568	0
	TLWLDIR	3	4	1	A0A5F4CFI9		916.525	0.001	0.01822										High		1.23744					High	1.92761	0
	VLHGDAPPSLGPFSTAPPEDTQALLYLR	1	4	1	A0A5F4CFI9	Q22(Deamidated)	2963.53	0.003	0.03857																	High	2.89821	0
	ESDADAVGQGKGR	1	4	1	A0A5F4CFI9		1289.61	0.009	0.03683									High		2.27965								1
	VLHGDAPPSLGPFSTAPPEDTQALLYLR	1	4	1	A0A5F4CFI9		2962.53	0.009	0.09912																	High	2.03641	0
	GQLEAQWK	1	4	1	A0A5F4CFI9		959.494	0.009	0.1013																	High	1.78624	0
F1PAP9	RuvB-like helicase OS=Canis lupus familiaris OX=9615 GN=RUVBL2 PE=3 SV=3 - [F1PAP9_CANLF]									5.10643	8.21	3	4	30.1745	26.35	12	16	51.7136	25.49	10	21	118.884	45.57	19	41	23.8061	26.35	11	14					91.812	46.87	19	31	463	51.1105	5.64307
	Sequence	# PSMs	# Proteins	# Protein Groups	Protein Group Accessions	Modifications	MH+ [Da]	q-Value	PEP	A2	G2	XCorr A2	XCorr G2	B2	H2	XCorr B2	XCorr H2	C2	I2	XCorr C2	XCorr I2	D2	XCorr D2	E2	XCorr E2	F2	XCorr F2	# Missed Cleavages
	ALESDMAPVLIMATNR	18	1	1	F1PAP9	M6(Oxidation); M12(Oxidation)	1763.87	0	1.66e-05		High		2.40167					High	High	2.65153	4.79462	High	3.11892	High	3.83956	High	4.07172	0
	TTEMETIYDLGTK	14	1	1	F1PAP9	M4(Oxidation)	1517.7	0	1.87e-05		High		2.06344					High	High	1.53653	3.36475	High	2.80057	High	3.56718	High	3.94274	0
	TEALTQAFR	9	1	1	F1PAP9		1036.54	0	0.008507		High		1.48772					High	High	0.75559	2.64339	High	1.31386	High	2.40731	High	2.19998	0
	KGTEVQVDDIKR	6	1	1	F1PAP9		1387.75	0	0.0004935		High		3.36345						High		4.5926	High	3.25031			High	3.75908	2
	QASQGMVGQLAAR	9	1	1	F1PAP9	M6(Oxidation)	1332.67	0	7.407e-05		High		2.2541						High		4.0707	High	2.92698	High	2.32319	High	3.33096	0
	LLIVSTSPYSEKDTK	8	1	1	F1PAP9		1680.9	0	0.00193		High		1.77851						High		3.08822	High	2.60387			High	3.17979	1
	FVQCPDGELQK	5	1	1	F1PAP9	C4(Carbamidomethyl)	1320.63	0	0.001084										High		2.72622	High	2.24539	High	2.46165	High	2.08543	0
	GTEVQVDDIKR	6	1	1	F1PAP9		1259.66	0	0.007034		High		2.61273						High		2.69761	High	2.01174	High	2.95182	High	2.48577	1
	GLGLDDALEPR	7	1	1	F1PAP9		1155.6	0	0.002584		High		2.24398						High		3.05344	High	1.93382	High	2.21233	High	1.9699	0
	LLIVSTSPYSEK	4	1	1	F1PAP9		1336.74	0	0.0072										High		2.78205	High	1.54422	High	1.97799	High	2.88007	0
	VYSLFLDESR	5	1	1	F1PAP9		1228.62	0	0.001513		High		1.13724						High		2.25158	High	1.54353			High	2.44669	0
	AAGVVLEMIR	5	1	1	F1PAP9	M8(Oxidation)	1074.6	0	0.004259										High		2.22151			High	2.47814	High	2.42848	0
	AVLIAGQPGTGK	3	1	1	F1PAP9		1111.65	0	0.01363		High		2.38261						High		2.24381			High	2.43233			0
	IRCEEEDVEMSEDAYTVLTR	5	1	1	F1PAP9	C3(Carbamidomethyl); M10(Oxidation)	2461.08	0	4.678e-07										High		2.95862					High	5.3254	1
	DKVQAGDVITIDK	4	1	1	F1PAP9		1401.76	0	0.0001287										High		3.763					High	4.20701	1
	GTSYQSPHGIPIDLLDR	3	1	1	F1PAP9		1868.95	0	1.587e-05										High		3.47745					High	3.66627	0
	TQGFLALFSGDTGEIK	4	1	1	F1PAP9		1683.86	0	1.578e-05										High		2.65091					High	3.45871	0
	VQAGDVITIDK	3	1	1	F1PAP9		1158.64	0	0.00418		High		1.46555						High		2.04163					High	2.6955	0
	ALESDMAPVLIMATNR	1	1	1	F1PAP9	M6(Oxidation)	1747.87	0	0.005274										High		3.18025							0
	EYQDAFLFNELKGETMDTS	1	1	1	F1PAP9	M16(Oxidation)	2253.99	0	0.01106										High		2.58448							1
	FVQCPDGELQK	2	1	1	F1PAP9	Q3(Deamidated); C4(Carbamidomethyl)	1321.61	0.002	0.02862										High		3.09133					High	2.63267	0
	ARDYDAMGSQTK	1	1	1	F1PAP9	M7(Oxidation)	1358.6	0.003	0.0139													High	2.82368					1
	TEALTQAFR	1	1	1	F1PAP9	Q6(Deamidated)	1037.53	0.003	0.04549																	High	1.90476	0
	AVLIAGQPGTGK	1	1	1	F1PAP9	Q7(Deamidated)	1112.63	0.005	1															High	2.15131			0
	EVVHTVSLHEIDVINSR	1	1	1	F1PAP9		1947.03	0.006	0.07374																	High	2.38292	0
	IGAHSHIR	1	1	1	F1PAP9		890.495	0.009	0.1026																	High	1.82227	0
E2RNU4	DNA replication licensing factor MCM7 OS=Canis lupus familiaris OX=9615 GN=MCM7 PE=3 SV=1 - [E2RNU4_CANLF]													6.9981	4.87	3	3	12.3283	9.87	6	6	90.6296	40.61	21	35									106.396	48.68	24	39	719	81.4236	6.21436
	Sequence	# PSMs	# Proteins	# Protein Groups	Protein Group Accessions	Modifications	MH+ [Da]	q-Value	PEP	A2	G2	XCorr A2	XCorr G2	B2	H2	XCorr B2	XCorr H2	C2	I2	XCorr C2	XCorr I2	D2	XCorr D2	E2	XCorr E2	F2	XCorr F2	# Missed Cleavages
	SEDDESAAVELSR	4	4	1	E2RNU4		1407.62	0	5.638e-05										High		3.41072	High	2.60026	High	2.37271	High	2.73464	0
	QPPAQFEPLDMK	5	2	1	E2RNU4	M11(Oxidation)	1416.68	0	0.0001176										High		2.3039	High	2.32701	High	1.8147	High	2.25754	0
	QITEEDFYEK	4	3	1	E2RNU4		1301.59	0	0.006941										High		2.37548	High	2.07083	High	2.11769	High	2.27748	0
	AGILTTLNAR	4	3	1	E2RNU4	N8(Deamidated)	1030.59	0	0.003539										High		2.96911			High	2.31381	High	2.0576	0
	GSSGVGLTAAVLR	3	3	1	E2RNU4		1187.67	0	0.0001361										High		3.27542			High	1.84159	High	3.14852	0
	TAIHEVMEQQTISIAK	2	3	1	E2RNU4	M7(Oxidation); Q9(Deamidated)	1815.93	0	0.005125																	High	3.49858	0
	GNINICLMGDPGVAK	3	3	1	E2RNU4	C6(Carbamidomethyl); M8(Oxidation)	1574.77	0	0.0004383										High		3.95707					High	3.4829	0
	TAIHEVMEQQTISIAK	3	3	1	E2RNU4	M7(Oxidation)	1814.93	0	1.793e-06										High		6.06533					High	3.32174	0
	SITVLVEGENTR	3	4	1	E2RNU4		1317.7	0	0.0003922										High		2.87133					High	3.084	0
	SLEQNIQLPAALLSR	6	3	1	E2RNU4		1652.93	0	0.001029										High		3.67363					High	3.0804	0
	SPQNQYPPELMR	3	3	1	E2RNU4	M11(Oxidation)	1475.69	0	0.001382										High		2.66081					High	3.00688	0
	FLQEFYQDDEYGKK	1	3	1	E2RNU4		1809.83	0	0.008783																	High	2.90801	1
	QVVQGLLSETYLEAHR	3	4	1	E2RNU4		1842.97	0	0.005057										High		3.3499					High	2.88918	0
	MSKSEDDESAAVELSR	2	4	1	E2RNU4	M1(Oxidation)	1769.78	0	0.0002867										High		4.8352					High	2.86971	1
	LFADAVQELLPQYK	5	3	1	E2RNU4		1634.88	0	0.0003817										High		3.06717					High	2.8326	0
	TQRPADVIFATVR	6	3	1	E2RNU4		1473.82	0	0.005008										High		3.27837					High	2.77571	0
	YGNQLVQLAHR	3	3	1	E2RNU4		1298.7	0	0.0006376										High		2.10393					High	2.73801	0
	MVDTVEKEDVNEAIR	3	3	1	E2RNU4	M1(Oxidation)	1763.85	0	0.0002167										High		3.28376					High	2.46038	1
	AGILTTLNAR	2	3	1	E2RNU4		1029.61	0	0.002618										High		2.99026					High	1.95873	0
	MVVATYTCDQCGAETYQPIQSPTFMPLIMCPSQECQTNR	3	4	1	E2RNU4	M1(Oxidation); C8(Carbamidomethyl); C11(Carbamidomethyl); M25(Oxidation); M29(Oxidation); C30(Carbamidomethyl); C35(Carbamidomethyl); Q36(Deamidated)	4662	0	0.0004403										High		4.38091							0
	DSLLGDKGQTAR	1	3	1	E2RNU4		1260.65	0	0.001877										High		3.38309							1
	LAASIAPEIYGHEDVKK	2	3	1	E2RNU4		1840.98	0	0.002119										High		3.01398							1
	MQEHSDQVPVGNIPR	1	4	1	E2RNU4	M1(Oxidation)	1722.82	0	0.007067										High		2.4774							0
	CSILAAANPAYGR	2	3	1	E2RNU4	C1(Carbamidomethyl)	1363.68	0.001	0.03098										High		1.95784			High	1.86776			0
	EKQPTVPESLADYITAAYVEMR	2	3	1	E2RNU4	M21(Oxidation)	2527.24	0.001	0.0131																	High	3.0028	1
	EQVAMYIDLDDVAEDDPELVDSICENAR	1	3	1	E2RNU4	M5(Oxidation); C24(Carbamidomethyl)	3240.42	0.001	0.02429																	High	2.1698	0
	LMEMSKDSLLGDK	1	3	1	E2RNU4	M2(Oxidation); M4(Oxidation)	1498.71	0.001	0.03012										High		2.61586							1
	QPTVPESLADYITAAYVEMR	1	3	1	E2RNU4	M19(Oxidation)	2270.1	0.001	0.02299										High		1.38313							0
	IAQPGDHVSVTGIFLPILR	2	4	1	E2RNU4		2033.15	0.005	0.06272																	High	2.64695	0
	SQLLSYIDR	1	3	1	E2RNU4		1094.58	0.006	0.07212																	High	2.20309	0
	EQVAMYIDLDDVAEDDPELVDSICENAR	1	3	1	E2RNU4	Q2(Deamidated); M5(Oxidation); C24(Carbamidomethyl)	3241.42	0.007	0.09878										High		1.90596							0
A0A5F4DGN4	Vimentin OS=Canis lupus familiaris OX=9615 GN=VIM PE=3 SV=1 - [A0A5F4DGN4_CANLF]	24.6954	15.67	8	10					7.45439	9.01	4	4	31.8039	33.26	14	21	22.7533	22.53	10	10	56.6815	39.06	17	25	6.02123	7.08	3	3	7.09443	5.36	3	4	54.2853	42.92	18	19	466	53.565	5.12256
	Sequence	# PSMs	# Proteins	# Protein Groups	Protein Group Accessions	Modifications	MH+ [Da]	q-Value	PEP	A2	G2	XCorr A2	XCorr G2	B2	H2	XCorr B2	XCorr H2	C2	I2	XCorr C2	XCorr I2	D2	XCorr D2	E2	XCorr E2	F2	XCorr F2	# Missed Cleavages
	QVDQLTNDKAR	1	3	1	A0A5F4DGN4		1287.66	0	0.05657	High		3.89006																1
	QVDQLTNDKAR	2	3	1	A0A5F4DGN4	N7(Deamidated)	1288.65	0	0.03756	High		3.6841																1
	QDVDNASLAR	7	3	1	A0A5F4DGN4		1088.53	0	0.004624	High		2.96605			High		2.84077	High	High	2.98247	3.17711	High	3.23637	High	2.88927	High	2.57842	0
	QQYESVAAK	7	5	1	A0A5F4DGN4		1023.51	0	0.0103	High	High	2.57282	2.14546					High		2.19039		High	2.09167			High	2.57319	0
	LLEGEESR	4	13	3	Q9NSB2;A0A5F4DGN4;Q5XFN2		932.468	0	0.1633	High		2.16487			High		2.4134		High		1.71474					High	1.25846	0
	FADLSEAANR	6	5	1	A0A5F4DGN4		1093.53	0	0.007772	High	High	2.15389	1.69607									High	2.26377	High	2.23156	High	2.41738	0
	LQDEIQNMKEEMAR	8	5	1	A0A5F4DGN4	M8(Oxidation); M12(Oxidation)	1766.81	0	0.0003945	High		1.88722						High	High	2.28152	2.40976	High	1.87025	High	2.36486	High	1.84393	1
	EEAESTLQSFR	5	3	1	A0A5F4DGN4		1296.61	0	0.004226	High		1.87082							High		2.26309	High	1.95454	High	2.09139	High	2.57844	0
	TNEKVELQELNDR	4	8	2	Q5XFN2;A0A5F4DGN4		1587.8	0	0.007672										High		2.74939	High	3.18868			High	2.90021	1
	DGQVINETSQHHDDLE	3	3	1	A0A5F4DGN4		1836.8	0	0.002681										High		3.50807	High	2.57386	High	2.68666			0
	SLYASSPGGAYATR	5	3	1	A0A5F4DGN4		1400.68	0	0.005218		High		2.1797						High		2.5253	High	2.2386			High	2.59065	0
	LGDLYEEEMR	6	3	1	A0A5F4DGN4	M9(Oxidation)	1270.56	0	0.00228										High		2.96117	High	2.14494	High	1.83419	High	2.4202	0
	ETNLDSLPLVDTHSK	3	2	1	A0A5F4DGN4		1668.84	0	5.483e-05										High		3.96116	High	1.83273			High	4.51887	0
	EMEENFAVEAANYQDTIGR	3	5	1	A0A5F4DGN4	M2(Oxidation)	2202.96	0	3.133e-07										High		4.96665					High	4.91315	0
	EMEENFAVEAANYQDTIGR	3	5	1	A0A5F4DGN4	M2(Oxidation); N12(Deamidated)	2203.96	0	4.102e-05																	High	4.20461	0
	QVQSLTCEVDALKGTNESLER	3	5	1	A0A5F4DGN4	C7(Carbamidomethyl)	2377.17	0	0.0005474										High		3.95137					High	3.3111	1
	QDVDNASLAR	1	3	1	A0A5F4DGN4	N5(Deamidated)	1089.52	0	0.01078																	High	2.72691	0
	NLQEAEEWYK	1	6	1	A0A5F4DGN4		1309.61	0	0.0104																	High	1.99045	0
	VEVERDNLAEDIMR	1	3	1	A0A5F4DGN4	M13(Oxidation)	1704.82	0	0.004884										High		2.58872							1
	ILLAELEQLK	1	4	1	A0A5F4DGN4		1169.71	0	0.004307										High		2.51164							0
	QVDQLTNDK	4	3	1	A0A5F4DGN4		1060.53	0.001	0.024	High		2.30804							High		2.95481			High	2.46996	High	2.09882	0
	EYQDLLNVK	3	12	2	Q5XFN2;A0A5F4DGN4		1121.58	0.001	0.003655									High		1.521		High	2.22504	High	2.32742			0
	KLLEGEESR	3	12	2	Q5XFN2;A0A5F4DGN4		1060.56	0.001	0.02034										High		2.09172	High	1.3405			High	2.53532	1
	FLEQQNK	1	28	12	P15241;P25691;P78385;Q9NSB2;P78386;O43790;L7N095;F1PVL5;F1PTY1;A0A5F4DGN4;L7N097;J9NSI1		906.468	0.001	0.2001						High		1.18286											0
	DNLAEDIMR	1	3	1	A0A5F4DGN4	M8(Oxidation)	1092.5	0.002	0.05205										High		2.09695							0
	LQEEMLQR	2	3	1	A0A5F4DGN4	M5(Oxidation)	1062.52	0.004	0.05347															High	2.10807	High	1.94948	0
	LQEEMLQREEAESTLQSFR	1	3	1	A0A5F4DGN4	M5(Oxidation)	2340.11	0.004	0.05455																	High	2.00227	1
	FANYIDK	2	3	1	A0A5F4DGN4		870.436	0.005	0.08598										High		2.11097	High	1.80707					0
	SYVTTSTR	4	4	1	A0A5F4DGN4		914.458	0.005	0.02335										High		2.08566	High	1.35453	High	1.74997			0
	FLEQQNK	1	28	12	P15241;P78385;Q9NSB2;P78386;O43790;L7N095;F1PVL5;F1PTY1;J9NSI1;L7N097;P25691;A0A5F4DGN4	N6(Deamidated)	907.453	0.009	0.2515						High		1.84027											0
F1PAJ4	40S ribosomal protein S17 OS=Canis lupus familiaris OX=9615 GN=RPS17 PE=3 SV=3 - [F1PAJ4_CANLF]																					26.9446	54.26	6	9									17.856	54.26	5	6	129	14.8279	9.56885
	Sequence	# PSMs	# Proteins	# Protein Groups	Protein Group Accessions	Modifications	MH+ [Da]	q-Value	PEP	A2	G2	XCorr A2	XCorr G2	B2	H2	XCorr B2	XCorr H2	C2	I2	XCorr C2	XCorr I2	D2	XCorr D2	E2	XCorr E2	F2	XCorr F2	# Missed Cleavages
	LLDFGSLSNLQVTQPTVGMNFK	5	3	1	F1PAJ4	M19(Oxidation)	2425.24	0	0.0008754										High		3.43467					High	3.90671	0
	VCEEIAIIPSKK	2	3	1	F1PAJ4	C2(Carbamidomethyl)	1386.77	0	0.0004216										High		3.08903					High	3.49635	1
	VCEEIAIIPSK	1	3	1	F1PAJ4	C2(Carbamidomethyl)	1258.67	0	0.0002703																	High	3.19952	0
	DNYVPEVSALDQEIIEVDPDTKEMLK	3	4	1	F1PAJ4	M24(Oxidation)	3006.45	0	0.0001573										High		3.44822					High	2.25514	1
	IAGYVTHLMK	2	3	1	F1PAJ4	M9(Oxidation)	1148.61	0	0.006824										High		2.77506					High	2.16654	0
	DNYVPEVSALDQEIIEVDPDTK	2	4	1	F1PAJ4		2489.2	0.001	0.03264										High		2.25002					High	2.43775	0
E2R580	VAMP associated protein A OS=Canis lupus familiaris OX=9615 GN=VAPA PE=4 SV=1 - [E2R580_CANLF]													27.4533	23.69	4	13	4.75638	7.63	2	3	67.9067	45.78	9	28	13.8946	14.06	3	8					51.7852	37.35	7	19	249	27.8272	8.6167
	Sequence	# PSMs	# Proteins	# Protein Groups	Protein Group Accessions	Modifications	MH+ [Da]	q-Value	PEP	A2	G2	XCorr A2	XCorr G2	B2	H2	XCorr B2	XCorr H2	C2	I2	XCorr C2	XCorr I2	D2	XCorr D2	E2	XCorr E2	F2	XCorr F2	# Missed Cleavages
	EAKPDELMDSK	24	2	1	E2R580	M8(Oxidation)	1278.59	0	0.001256		High		3.2936						High		2.60928	High	2.89815	High	2.51118	High	2.63731	0
	QDGPMPKPHSVSLNDTETR	6	2	1	E2R580	M5(Oxidation)	2125	0	3.785e-05										High		3.07119	High	2.66623			High	2.36874	0
	VAHSDKPGSTSAASFR	8	2	1	E2R580		1617.8	0	5.531e-06		High		2.25846						High		3.74187	High	2.51973			High	3.03699	0
	FKGPFTDVVTTNLK	11	2	1	E2R580		1566.85	0	0.0001357										High		3.99044					High	4.26513	1
	HEQILVLDPPTDLK	4	2	1	E2R580		1617.88	0	5.43e-05										High		2.85458					High	3.79717	0
	KVAHSDKPGSTSAASFR	2	2	1	E2R580		1745.89	0	0.001202																	High	3.71173	1
	GPFTDVVTTNLK	5	4	2	E2RRB7;E2R580		1291.69	0	0.0004069										High		2.50845					High	3.41938	0
	CVFEMPNENDKLNDLEPSK	3	1	1	E2R580	C1(Carbamidomethyl); M5(Oxidation)	2295.03	0	4.377e-05										High		4.09476					High	3.23851	1
	CVFEMPNENDKLNDLEPSK	2	1	1	E2R580	C1(Carbamidomethyl); M5(Oxidation); N7(Deamidated)	2296.03	0	0.0009165										High		3.65192							1
	QDGPMPKPHSVSLNDTETR	1	2	1	E2R580	M5(Oxidation); N14(Deamidated)	2125.98	0	0.0009439										High		3.27201							0
	FMVQTIFAPPNTSDMEAVWK	1	2	1	E2R580	M2(Oxidation); M15(Oxidation)	2344.1	0.002	0.02561																	High	2.81906	0
	LQGEMMKLSEENR	1	2	1	E2R580	M5(Oxidation); M6(Oxidation)	1596.74	0.004	0.01548													High	1.59351					1
	CVFEMPNENDKLNDLEPSK	1	1	1	E2R580	C1(Carbamidomethyl); M5(Oxidation); N7(Deamidated); N9(Deamidated)	2297.01	0.007	0.1114										High		2.01335							1
	TVPLNASK	1	2	1	E2R580	N5(Deamidated)	830.462	0.008	1															High	1.46999			0
	TVPLNASK	1	2	1	E2R580		829.478	0.008	0.09951		High		1.63631															0
A0A5F4CYA3	ATP synthase subunit alpha OS=Canis lupus familiaris OX=9615 GN=ATP5F1A PE=3 SV=1 - [A0A5F4CYA3_CANLF]									30.1571	16.76	8	19	34.7674	18.46	9	14	69.6018	20.15	10	34	176.818	48.02	24	65	20.7679	16.01	8	9	0	4.33	2	6	244.711	47.27	24	84	531	57.3054	9.15869
	Sequence	# PSMs	# Proteins	# Protein Groups	Protein Group Accessions	Modifications	MH+ [Da]	q-Value	PEP	A2	G2	XCorr A2	XCorr G2	B2	H2	XCorr B2	XCorr H2	C2	I2	XCorr C2	XCorr I2	D2	XCorr D2	E2	XCorr E2	F2	XCorr F2	# Missed Cleavages
	EAYPGDVFYLHSR	34	4	1	A0A5F4CYA3		1553.74	0	0.0002229						High		1.70261	High	High	2.85451	3.03867			High	2.55173	High	2.5354	0
	AVDSLVPIGR	14	2	1	A0A5F4CYA3		1026.59	0	0.003922		High		2.44107					High	High	2.7476	2.85122	High	2.23636	High	2.95065	High	2.69327	0
	TSIAIDTIINQK	11	2	1	A0A5F4CYA3		1316.74	0	7.662e-05		High		2.48988					High	High	2.56611	3.57312	High	1.85315	High	1.98576	High	3.75908	0
	VVDALGNAIDGKGPVGSK	18	2	1	A0A5F4CYA3		1696.92	0	0.0001881									High	High	2.22799	4.27692	High	3.92114	High	3.72791	High	3.7675	1
	VVDALGNAIDGK	7	2	1	A0A5F4CYA3	N7(Deamidated)	1172.62	0	0.0001437									High	High	1.96048	3.17572	High	2.26017	High	3.062	High	3.24922	0
	TGTAEVSSILEER	8	2	1	A0A5F4CYA3		1391.7	0	2.095e-05									High	High	1.70408	3.75208	High	2.27851	High	3.38506	High	3.27785	0
	TGAIVDVPVGEELLGR	12	2	1	A0A5F4CYA3		1624.89	0	1.505e-05									High	High	1.69406	4.54743					High	3.71966	0
	VVDALGNAIDGK	12	2	1	A0A5F4CYA3		1171.63	0	0.0008972		High		2.77633					High	High	1.60579	2.97344	High	2.90345	High	3.12538	High	2.76739	0
	ISVREPMQTGIK	5	2	1	A0A5F4CYA3	M7(Oxidation)	1374.74	0	0.004689		High		2.17533						High		3.05517	High	2.62272			High	2.63497	1
	ILGADTSVDLEETGR	10	2	1	A0A5F4CYA3		1575.79	0	0.000269		High		1.88946						High		4.25093	High	2.28797	High	2.6435	High	3.97102	0
	VLSIGDGIAR	11	2	1	A0A5F4CYA3		1000.58	0	0.01067		High		1.79458		High		1.08081		High		2.52556	High	1.78662	High	1.6758	High	1.96681	0
	VVDALGNAIDGKGPVGSK	7	2	1	A0A5F4CYA3	N7(Deamidated)	1697.91	0	6.701e-05		High		2.72865						High		3.59761			High	3.53332	High	4.40476	1
	GMSLNLEPDNVGVVVFGNDK	7	2	1	A0A5F4CYA3	M2(Oxidation)	2120.03	0	0.0001988										High		4.63945					High	4.61137	0
	QGQYSPMAIEEQVAVIYAGVR	7	2	1	A0A5F4CYA3	M7(Oxidation)	2325.16	0	2.964e-05										High		3.83743					High	4.10116	0
	GMSLNLEPDNVGVVVFGNDK	12	2	1	A0A5F4CYA3	M2(Oxidation); N5(Deamidated)	2121.02	0	0.00409										High		4.6142					High	3.35528	0
	TSIAIDTIINQK	4	2	1	A0A5F4CYA3	N10(Deamidated)	1317.73	0	0.002096										High		2.51202					High	3.01798	0
	HALIIYDDLSK	8	2	1	A0A5F4CYA3		1287.69	0	9.901e-05										High		2.96243					High	2.98296	0
	NVQAEEMVEFSSGLK	6	3	1	A0A5F4CYA3	M7(Oxidation)	1683.79	0	5.763e-05										High		3.19831					High	2.94067	0
	GMSLNLEPDNVGVVVFGNDKLIK	2	2	1	A0A5F4CYA3	M2(Oxidation); N18(Deamidated)	2475.28	0	0.001127										High		3.27099					High	2.74088	1
	TSIAIDTIINQKR	2	2	1	A0A5F4CYA3		1472.84	0	0.000124										High		3.84639					High	2.68808	1
	RTGAIVDVPVGEELLGR	3	2	1	A0A5F4CYA3		1780.99	0	0.001504										High		1.95674					High	2.61064	1
	GIRPAINVGLSVSR	1	2	1	A0A5F4CYA3		1438.85	0	0.00196																	High	2.60078	0
	QVAGTMKLELAQYR	2	4	1	A0A5F4CYA3	M6(Oxidation)	1623.85	0	0.003104										High		2.31197					High	2.25925	1
	DNGKHALIIYDDLSK	1	2	1	A0A5F4CYA3	N2(Deamidated)	1702.86	0	0.00402																	High	2.07973	1
	GMSLNLEPDNVGVVVFGNDK	3	2	1	A0A5F4CYA3	M2(Oxidation); N10(Deamidated); N18(Deamidated)	2122	0	4.119e-05										High		5.51769							0
	TSIAIDTIINQKR	2	2	1	A0A5F4CYA3	N10(Deamidated)	1473.83	0	0.0002976										High		3.35118							1
	GMSLNLEPDNVGVVVFGNDK	1	2	1	A0A5F4CYA3		2104.04	0.001	0.01615										High		2.64945							0
	EVAAFAQFGSDLDAATQQLLSR	1	2	1	A0A5F4CYA3		2338.17	0.001	0.03408										High		1.97617							0
	GYLDKLEPSK	1	4	1	A0A5F4CYA3		1149.61	0.002	0.03354																	High	2.48996	1
	STVAQLVK	9	2	1	A0A5F4CYA3		845.509	0.003	0.05795		High		2.3159						High		2.14565	High	2.16542	High	1.95068	High	1.77963	0
	STVAQLVK	1	2	1	A0A5F4CYA3	Q5(Deamidated)	846.493	0.004	1															High	2.12387			0
	EPMQTGIK	2	2	1	A0A5F4CYA3	M3(Oxidation)	919.455	0.006	0.09246										High		2.10205			High	2.15421			0
	ELIIGDR	3	2	1	A0A5F4CYA3		815.462	0.007	0.1071									High	High	2.06639	1.96199					High	1.55627	0
	EPMQTGIK	1	2	1	A0A5F4CYA3		903.461	0.007	0.09934										High		2.44014							0
	RLTDADAMK	1	3	1	A0A5F4CYA3	M8(Oxidation)	1036.51	0.008	0.1124										High		1.56535							1
	LELAQYR	1	4	1	A0A5F4CYA3		892.489	0.008	0.1247										High		1.44241							0
	QMSLLLR	1	2	1	A0A5F4CYA3	M2(Oxidation)	876.497	0.009	0.1034																	High	1.96093	0
E2RQC9	RuvB-like helicase OS=Canis lupus familiaris OX=9615 GN=RUVBL1 PE=3 SV=2 - [E2RQC9_CANLF]													9.88273	11.84	5	6	20.2354	12.06	5	10	80.9703	49.12	17	30	13.9532	10.09	4	7					91.6536	45.61	17	31	456	50.1963	6.41748
	Sequence	# PSMs	# Proteins	# Protein Groups	Protein Group Accessions	Modifications	MH+ [Da]	q-Value	PEP	A2	G2	XCorr A2	XCorr G2	B2	H2	XCorr B2	XCorr H2	C2	I2	XCorr C2	XCorr I2	D2	XCorr D2	E2	XCorr E2	F2	XCorr F2	# Missed Cleavages
	ILADQQDKYMK	6	1	1	E2RQC9	M10(Oxidation)	1368.68	0	0.006796		High		2.70367						High		2.82924	High	2.85498			High	2.40125	1
	QAASGLVGQENAR	10	1	1	E2RQC9		1300.66	0	8.001e-05		High		2.55283						High		3.39163	High	2.79178	High	3.51066	High	2.66771	0
	TMLYTPQEMK	6	1	1	E2RQC9	M2(Oxidation); M9(Oxidation)	1273.58	0	0.006582		High		1.93688						High		2.27624	High	1.78885	High	2.03369	High	1.81076	0
	LDPSIFESLQK	4	1	1	E2RQC9		1276.68	0	0.00302										High		2.44261	High	1.47106			High	1.9547	0
	GLGLDESGLAK	3	1	1	E2RQC9		1059.57	0	0.006049															High	2.56272	High	2.42906	0
	EVYEGEVTELTPCETENPMGGYGK	4	1	1	E2RQC9	C13(Carbamidomethyl); M19(Oxidation)	2705.16	0	0.0001471										High		4.86497					High	4.76241	0
	VEAGDVIYIEANSGAVK	2	1	1	E2RQC9		1734.89	0	0.0002604										High		2.87299					High	4.14962	0
	GTEDITSPHGIPLDLLDR	4	1	1	E2RQC9		1949	0	1.594e-05										High		3.28167					High	3.55635	0
	ALESSIAPIVIFASNR	6	1	1	E2RQC9		1687.94	0	0.001133										High		4.02829					High	3.429	0
	AQTEGINISEEALNHLGEIGTK	4	1	1	E2RQC9		2324.17	0	6.134e-05										High		3.4885					High	3.27835	0
	VPFCPMVGSEVYSTEIKK	2	1	1	E2RQC9	C4(Carbamidomethyl); M6(Oxidation)	2087.02	0	4.279e-05										High		4.50693					High	3.13403	1
	TALALAIAQELGSK	7	1	1	E2RQC9		1385.8	0	0.0002178										High		4.16477					High	3.09185	0
	EACGVIVELIK	3	1	1	E2RQC9	C3(Carbamidomethyl)	1230.68	0	0.0008816										High		2.46146					High	2.71103	0
	YSVQLLTPANLLAK	4	1	1	E2RQC9		1530.89	0	0.002576										High		2.71137					High	2.6719	0
	VPFCPMVGSEVYSTEIK	4	1	1	E2RQC9	C4(Carbamidomethyl); M6(Oxidation)	1958.93	0	0.003277										High		3.66269					High	2.33239	0
	KTEVLMENFR	1	1	1	E2RQC9	M6(Oxidation)	1282.65	0	0.0127										High		2.13666							1
	TEVLMENFR	3	1	1	E2RQC9	M5(Oxidation)	1154.55	0.001	0.003616										High		1.93091	High	1.25117	High	1.59142			0
	AVLLAGPPGTGK	2	1	1	E2RQC9		1080.64	0.001	1		High		2.63206											High	2.4804			0
	QAASGLVGQENAR	5	1	1	E2RQC9	Q1(Deamidated)	1301.64	0.001	1		High		1.82523											High	2.30748			0
	EVYEGEVTELTPCETENPMGGYGK	1	1	1	E2RQC9	C13(Carbamidomethyl); N17(Deamidated); M19(Oxidation)	2706.16	0.001	0.02414																	High	3.54187	0
	ILADQQDK	2	1	1	E2RQC9		930.489	0.002	0.0247										High		1.91161					High	1.76385	0
	EHVEEISELFYDAK	1	1	1	E2RQC9		1708.81	0.007	0.08449																	High	2.37986	0
J9P969	AHNAK nucleoprotein OS=Canis lupus familiaris OX=9615 GN=AHNAK PE=4 SV=2 - [J9P969_CANLF]	5.58576	4.11	3	3					33.3631	10.69	11	15	17.0957	7.5	8	9	63.1961	17.59	27	36	161.013	41.87	47	64	5.91494	2.43	4	4					268.109	45.77	65	97	1973	212.903	5.87158
	Sequence	# PSMs	# Proteins	# Protein Groups	Protein Group Accessions	Modifications	MH+ [Da]	q-Value	PEP	A2	G2	XCorr A2	XCorr G2	B2	H2	XCorr B2	XCorr H2	C2	I2	XCorr C2	XCorr I2	D2	XCorr D2	E2	XCorr E2	F2	XCorr F2	# Missed Cleavages
	GEGPEVDVNLPK	9	2	2	A0A5F4CNX1;J9P969		1253.64	0	0.004653	High		1.96678						High	High	2.63735	2.82371	High	2.36866	High	2.45151	High	2.13709	0
	VDIEAPDVSLEGPEGK	6	2	2	A0A5F4CNX1;J9P969		1654.82	0	8.916e-06									High	High	3.51413	4.17591			High	3.34018	High	3.89842	0
	VDIDVPDVNIEGPDAK	5	2	2	A0A5F4CNX1;J9P969		1695.84	0	0.0003488									High	High	2.93638	5.0954					High	3.17772	0
	VKMPGMDVSGAK	3	2	2	A0A5F4CNX1;J9P969	M3(Oxidation); M6(Oxidation)	1251.61	0	0.003815									High	High	2.60905	2.89232			High	2.66477			1
	VDIESPDVSLEGPEGK	5	2	2	A0A5F4CNX1;J9P969		1670.81	0	5.565e-07									High	High	2.27701	3.74083					High	3.72137	0
	IEGEMKVPDVDIK	4	2	2	A0A5F4CNX1;J9P969	M5(Oxidation)	1488.76	0	0.0003102									High	High	2.23858	3.57102	High	2.11166			High	3.12475	1
	MPSLDISAPK	5	2	2	A0A5F4CNX1;J9P969	M1(Oxidation)	1074.55	0	0.009709									High	High	2.10484	2.64096			High	2.16863	High	2.05672	0
	GEGLDVDMNLPK	4	2	2	A0A5F4CNX1;J9P969	M8(Oxidation)	1303.62	0	0.00601										High		2.38079	High	2.02079	High	2.0749	High	2.53663	0
	VKGDVDVSVPK	3	2	2	A0A5F4CNX1;J9P969		1142.64	0	0.003627										High		2.11828			High	2.83096	High	2.08266	1
	AEGPEVDMNLPK	5	2	2	A0A5F4CNX1;J9P969	M8(Oxidation)	1315.62	0	0.003576		High		2.25776						High		2.2073			High	2.76729	High	2.49565	0
	LEGADVSLKEPK	2	2	2	A0A5F4CNX1;J9P969		1285.7	0	0.001236										High		3.71947			High	2.61856			1
	VKEDADLSLPK	2	1	1	J9P969		1214.66	0	0.007342										High		2.55943			High	2.24503			1
	ISMPDVGLNLK	5	1	1	J9P969	M3(Oxidation)	1202.64	0	0.003383										High		2.62075			High	2.08707	High	2.75345	0
	GEGPDVDVTLPK	2	2	2	A0A5F4CNX1;J9P969		1226.63	0	0.006588										High		2.58913			High	2.01588			0
	LEGAEVDLKGPK	2	2	2	A0A5F4CNX1;J9P969		1255.69	0	0.00265										High		2.25647			High	1.99524			1
	ISMPDVNLNLK	6	2	2	A0A5F4CNX1;J9P969	M3(Oxidation)	1259.67	0	0.002507										High		2.34814			High	1.87181	High	2.37595	0
	VDLPSVNLSMPK	3	2	2	A0A5F4CNX1;J9P969	M10(Oxidation)	1315.69	0	0.0008974										High		2.29044			High	1.73777	High	2.69644	0
	ISMPDVDLHMK	2	2	2	A0A5F4CNX1;J9P969	M3(Oxidation); M10(Oxidation)	1317.62	0	0.01138										High		2.30478			High	1.72108			0
	MEGEIQAPDLDISSPGIHVEGPDIK	3	2	2	A0A5F4CNX1;J9P969	M1(Oxidation)	2663.28	0	0.004278										High		3.76169					High	4.62744	0
	MDVDVGDIDIEGPEGK	2	1	1	J9P969	M1(Oxidation)	1704.76	0	0.0001717										High		3.67305					High	4.13051	0
	GGAEVHAQLPSLEGGLSAPDVR	2	2	2	A0A5F4CNX1;J9P969		2160.1	0	6.882e-06										High		3.47851					High	4.09972	0
	GPNLDMDTPDVDIHGPEGK	2	1	1	J9P969	M6(Oxidation)	2022.91	0	2.267e-05										High		4.18326					High	3.84593	0
	VQTNLDAPDVNIEGLDSK	3	2	2	A0A5F4CNX1;J9P969		1927.96	0	0.0003829										High		3.24182					High	3.81535	0
	VEGDLKGPEIDIKGPK	2	2	2	A0A5F4CNX1;J9P969		1694.93	0	0.006993																	High	3.81302	2
	VGLEGPDIDLQGPEPK	1	2	2	A0A5F4CNX1;J9P969		1663.85	0	0.0002587																	High	3.71286	0
	TPQISMSDIDLNLKGPK	3	1	1	J9P969	Q3(Deamidated); M6(Oxidation)	1873.98	0	0.006737										High		4.58281					High	3.57138	1
	VEGEIKVPDVELK	2	2	2	A0A5F4CNX1;J9P969		1454.81	0	0.0008343										High		3.65878					High	3.49071	1
	VDISAPDLSLEGPEGK	3	2	2	A0A5F4CNX1;J9P969		1626.82	0	0.0002047										High		3.16723					High	3.35935	0
	VDIDAPDVAVQGPDWHLK	1	2	2	A0A5F4CNX1;J9P969		1974.99	0	0.01087																	High	3.2733	0
	GPNLDVEVPDVDLECPDAK	2	1	1	J9P969	C15(Carbamidomethyl)	2081.97	0	0.001537										High		4.04131					High	3.26972	0
	LKTDVDVSLPK	2	1	1	J9P969		1214.7	0	0.003537										High		2.01802					High	3.13528	1
	MDIDAPDVNIEGPEGK	3	1	1	J9P969	M1(Oxidation)	1715.78	0	0.00187										High		3.92851					High	3.12924	0
	ISMPDIDLNLKGPK	5	2	2	A0A5F4CNX1;J9P969	M3(Oxidation)	1556.83	0	0.0004275										High		3.40816					High	3.08736	1
	ISMPDVDLHLK	4	2	2	A0A5F4CNX1;J9P969	M3(Oxidation)	1283.67	0	0.001199										High		2.87663					High	2.97462	0
	FSMPGFKGEGPEVDVNLPK	4	2	2	A0A5F4CNX1;J9P969	M3(Oxidation)	2064.01	0	0.000108										High		3.03055					High	2.89008	1
	VDTDVPDVNIEEAEGK	3	2	2	A0A5F4CNX1;J9P969		1729.81	0	0.001658										High		3.78599					High	2.71567	0
	ISMPDIDLNLK	5	2	2	A0A5F4CNX1;J9P969	M3(Oxidation)	1274.67	0	0.004089										High		2.14075					High	2.61426	0
	MEGDLKGPEVDIECPEGK	2	1	1	J9P969	M1(Oxidation); C14(Carbamidomethyl)	2018.9	0	0.000167										High		4.38973					High	2.58631	1
	VDLEAPSLDVHMESPDINVESPDIK	4	2	2	A0A5F4CNX1;J9P969	M12(Oxidation)	2765.32	0	0.00409										High		4.26452					High	2.48692	0
	VDVDVPDVDVHGPDWHLK	2	2	2	A0A5F4CNX1;J9P969		2042	0	0.0008497																	High	2.47074	0
	ISMPDVDLDLKGPK	4	2	2	A0A5F4CNX1;J9P969	M3(Oxidation)	1543.8	0	0.0003786										High		4.30354					High	2.47039	1
	ISMPDVNLNLKGPK	4	2	2	A0A5F4CNX1;J9P969	M3(Oxidation); N7(Deamidated); N9(Deamidated)	1543.8	0	0.0003791										High		4.30354					High	2.47039	1
	ISMPDVGLHLK	4	2	2	A0A5F4CNX1;J9P969	M3(Oxidation)	1225.66	0	0.002219										High		2.42249					High	2.38019	0
	VTVPDVDLHFK	2	2	2	A0A5F4CNX1;J9P969		1269.68	0	0.002719										High		2.69948					High	2.15796	0
	IEGEMKVPDVDIKGPK	3	2	2	A0A5F4CNX1;J9P969	M5(Oxidation)	1770.93	0	0.00185										High		3.94642							2
	GGAEVHAQLPSLEGGLSAPDVR	1	2	2	A0A5F4CNX1;J9P969	Q8(Deamidated)	2161.11	0	0.005376										High		3.87654							0
	ADIDVSGPKVDIDVPDVNIEGPDAK	1	2	2	A0A5F4CNX1;J9P969		2578.29	0	0.005929										High		3.82461							1
	ADIDVSGPKVDIEAPDVSLEGPEGK	1	2	2	A0A5F4CNX1;J9P969		2537.26	0	0.0005002										High		3.79206							1
	TPQISMSDIDLNLKGPK	1	1	1	J9P969	M6(Oxidation)	1872.97	0	0.0007564										High		3.65304							1
	FSMPGFKGEGPDVDVTLPK	1	2	2	A0A5F4CNX1;J9P969	M3(Oxidation)	2037	0	0.007996										High		3.07911							1
	ISMPDVNLNLKGPK	2	2	2	A0A5F4CNX1;J9P969	M3(Oxidation)	1541.84	0	0.001105										High		2.90684							1
	GEDPQVDVNLPK	1	2	2	A0A5F4CNX1;J9P969		1310.66	0	0.003033										High		2.8023							0
	ISMPDVNLNLKGPK	1	2	2	A0A5F4CNX1;J9P969	M3(Oxidation); N9(Deamidated)	1542.82	0	0.001057										High		2.62648							1
	VEGEIKAPDVDIKGPK	1	1	1	J9P969		1694.93	0	0.004578										High		2.26866							2
	ADIDVSGPK	5	2	2	A0A5F4CNX1;J9P969		901.463	0.001	0.02619	High		2.01547						High	High	1.89401	2.524			High	2.15583	High	1.41521	0
	ADIDISGPK	9	2	2	A0A5F4CNX1;J9P969		915.478	0.001	0.01438	High		1.60351						High	High	2.06515	2.14126	High	2.01815	High	2.12949	High	2.2016	0
	ANVDVSGPK	6	2	2	A0A5F4CNX1;J9P969	N2(Deamidated)	887.447	0.001	0.02564		High		1.85251					High	High	2.17287	2.1986	High	2.18506	High	2.33737	High	1.67977	0
	ADVDVSGPK	6	2	2	A0A5F4CNX1;J9P969		887.447	0.001	0.02569		High		1.85251					High	High	2.17287	2.1986	High	2.18506	High	2.33737	High	1.67977	0
	GSGLNFEGSDAK	3	2	2	A0A5F4CNX1;J9P969		1181.54	0.001	1										High		2.5161	High	2.53069	High	3.34063			0
	VEGDLKGPEIDIK	4	2	2	A0A5F4CNX1;J9P969		1412.76	0.001	0.01824										High		2.3827	High	2.11974			High	2.60428	1
	LDVEMPDVAVEGPDGK	2	1	1	J9P969	M5(Oxidation)	1686.79	0.001	1															High	2.51579			0
	GDVDVSVPK	2	2	2	A0A5F4CNX1;J9P969		915.478	0.001	0.0267										High		2.71086			High	2.34474			0
	GSGLNFEGSDAK	2	2	2	A0A5F4CNX1;J9P969	N5(Deamidated)	1182.53	0.001	0.02529										High		2.8194			High	2.13492			0
	GEGPDVDVNLPK	3	2	2	A0A5F4CNX1;J9P969		1239.62	0.001	0.01852										High		2.01336			High	1.80057	High	1.81723	0
	MDISAPDVNIEGPDAK	1	2	2	A0A5F4CNX1;J9P969	M1(Oxidation)	1687.79	0.001	1															High	1.77651			0
	ISMPDVNLNLK	2	2	2	A0A5F4CNX1;J9P969	M3(Oxidation); N9(Deamidated)	1260.65	0.001	0.02334										High		2.64062			High	1.51719			0
	SPSLDVTMPEAELNVETPEISVGGK	2	2	2	A0A5F4CNX1;J9P969	M8(Oxidation)	2615.28	0.001	0.03166										High		4.08134					High	3.53752	0
	VKGEYDVTVPK	3	2	2	A0A5F4CNX1;J9P969		1234.67	0.001	0.02021										High		2.92486					High	2.60798	1
	ADVDVSGPKVDTDVPDVNIEEAEGK	1	2	2	A0A5F4CNX1;J9P969	N18(Deamidated)	2599.24	0.001	0.01763										High		3.95605							1
	ISMPEVDMNLKGPK	1	1	1	J9P969	M3(Oxidation); M8(Oxidation)	1590.79	0.001	0.02602										High		2.72793							1
	MKGEMDSSVPELEGDLR	1	1	1	J9P969	M1(Oxidation); M5(Oxidation)	1924.86	0.001	0.03277										High		2.42255							1
	VKGDVDVSLPK	1	2	2	A0A5F4CNX1;J9P969		1156.66	0.001	0.01544										High		2.02617							1
	GDVDVSLPK	3	2	2	A0A5F4CNX1;J9P969		929.494	0.002	0.05461		High		1.80467						High		1.8127			High	1.90438			0
	GPEVDVNLPK	1	2	2	A0A5F4CNX1;J9P969		1067.57	0.002	0.03698										High		2.2602							0
	MEGEIQAPDLDISSPGIHVEGPDIK	1	2	2	A0A5F4CNX1;J9P969	M1(Oxidation); Q6(Deamidated)	2664.29	0.003	0.0422																	High	2.83261	0
	AKGEYDITVPK	1	2	2	A0A5F4CNX1;J9P969		1220.65	0.004	0.07242										High		3.07871							1
	GKGPEVDVNLPK	1	2	2	A0A5F4CNX1;J9P969		1252.69	0.004	0.07804										High		2.95137							1
	MPGMDVSGAK	1	2	2	A0A5F4CNX1;J9P969	M1(Oxidation); M4(Oxidation)	1024.44	0.006	1															High	1.42112			0
	ANVDVSGPK	2	2	2	A0A5F4CNX1;J9P969		886.464	0.007	0.1087									High	High	1.98074	2.01276							0
	VQTNLDAPDVNIEGLDSK	1	2	2	A0A5F4CNX1;J9P969	N4(Deamidated)	1928.96	0.007	0.1079										High		3.3943							0
	ISMPEVDMNLK	1	1	1	J9P969	M3(Oxidation); M8(Oxidation)	1308.62	0.008	0.09351																	High	1.90238	0
	VDVKGPNLDMDTPDVDIHGPEGK	1	1	1	J9P969	M10(Oxidation)	2464.15	0.008	0.1182										High		2.76659							1
	GDLDVSVPK	1	2	2	A0A5F4CNX1;J9P969		929.494	0.009	1															High	1.81942			0
F1PUX4	60S acidic ribosomal protein P0 OS=Canis lupus familiaris OX=9615 GN=RPLP0 PE=3 SV=1 - [F1PUX4_CANLF]													29.0768	20.19	5	14	29.3916	27.13	7	12	110.901	50.47	14	40	9.51988	13.25	4	5					100.28	50.47	12	36	317	34.2658	5.97314
	Sequence	# PSMs	# Proteins	# Protein Groups	Protein Group Accessions	Modifications	MH+ [Da]	q-Value	PEP	A2	G2	XCorr A2	XCorr G2	B2	H2	XCorr B2	XCorr H2	C2	I2	XCorr C2	XCorr I2	D2	XCorr D2	E2	XCorr E2	F2	XCorr F2	# Missed Cleavages
	AGAIAPCEVTVPAQNTGLGPEK	10	2	1	F1PUX4	C7(Carbamidomethyl)	2180.1	0	3.239e-06										High		5.53281	High	3.7105	High	3.14605	High	3.98785	0
	GHLENNPALEK	13	4	1	F1PUX4		1221.62	0	0.0005191		High		2.5823						High		2.50116	High	2.95083	High	3.10977	High	2.74758	0
	CFIVGADNVGSK	7	4	1	F1PUX4	C1(Carbamidomethyl)	1266.61	0	4.645e-05		High		2.66425						High		2.73487	High	2.85414	High	3.07089	High	2.8666	0
	IIQLLDDYPK	15	5	1	F1PUX4		1217.68	0	0.003393		High		1.57693						High		2.78632	High	2.26147	High	2.52584	High	2.95254	0
	AGAIAPCEVTVPAQNTGLGPEK	9	2	1	F1PUX4	C7(Carbamidomethyl); N15(Deamidated)	2181.09	0	0.0004423										High		4.72949	High	1.60577	High	2.29293	High	4.24315	0
	DMLLANKVPAAAR	3	4	1	F1PUX4	M2(Oxidation)	1385.76	0	0.00107										High		3.67885			High	3.38338	High	2.96767	1
	AFLADPSAFVAAAPVAAATTAAPAAAAAPAK	12	4	1	F1PUX4		2752.47	0	2.398e-05										High		6.27681					High	6.71468	0
	AFLADPSAFVAAAPVAAATTAAPAAAAAPAKVEAK	5	4	1	F1PUX4		3179.71	0	3.493e-05										High		4.90012					High	3.86743	1
	EDLTEIRDMLLANKVPAAAR	2	3	1	F1PUX4	M9(Oxidation)	2242.19	0	0.001389																	High	3.30152	2
	GTIEILSDVQLIK	3	2	1	F1PUX4		1428.83	0	0.001217										High		2.99653					High	3.23111	0
	TSFFQALGITTK	5	3	1	F1PUX4		1313.71	0	0.0001079										High		3.12647					High	2.97576	0
	GNVGFVFTKEDLTEIR	2	3	1	F1PUX4		1824.95	0	0.0009009																	High	2.6047	1
	EDLTEIRDMLLANK	2	3	1	F1PUX4	M9(Oxidation)	1676.85	0	0.01077										High		2.33237					High	2.32527	1
	IIQLLDDYPK	3	5	1	F1PUX4	Q3(Deamidated)	1218.66	0	0.003804										High		3.47812					High	2.28251	0
	AGAIAPCEVTVPAQNTGLGPEK	1	2	1	F1PUX4	C7(Carbamidomethyl); Q14(Deamidated); N15(Deamidated)	2182.09	0	0.003031										High		3.71625							0
	GNVGFVFTK	9	5	1	F1PUX4		968.52	0.001	1		High		2.04919						High		1.64334	High	2.30609	High	2.26686	High	2.17038	0
	VEAKEESEESDEDMGFGLFD	1	4	1	F1PUX4	M14(Oxidation)	2278.92	0.001	0.01488																	High	4.20728	1
	TSFFQALGITTK	2	3	1	F1PUX4	Q5(Deamidated)	1314.7	0.002	0.0463										High		2.15004					High	1.32196	0
	GKAVVLMGK	1	3	1	F1PUX4	M7(Oxidation)	918.544	0.003	1															High	2.01265			1
	DMLLANKVPAAAR	1	4	1	F1PUX4	M2(Oxidation); N6(Deamidated)	1386.74	0.006	0.07113																	High	1.65038	1
	EESEESDEDMGFGLFD	1	4	1	F1PUX4	M10(Oxidation)	1851.68	0.008	0.1153										High		1.88053							0
A0A5F4D5L8	Heterogeneous nuclear ribonucleoprotein M OS=Canis lupus familiaris OX=9615 GN=HNRNPM PE=4 SV=1 - [A0A5F4D5L8_CANLF]									8.25217	5.62	4	4	64.1612	25.21	16	28	103.162	21.37	13	39	174.012	47.26	29	63	25.0035	13.42	9	13	10.3825	7.67	5	5	160.489	37.12	24	53	730	77.5253	8.70459
[truncated: 19,921 more rows]

## Sheet: Proteins
Accession	Gene	Description	Avg. #PSMs C	Avg. #PSMs W	Avg. #PSMs Fold Change (W+5/C+5)	Score A2	Coverage A2	# Peptides A2	# PSM A2-1C	Score B2	Coverage B2	# Peptides B2	# PSM B2- 2C	Score C2	Coverage C2	# Peptides C2	# PSM C2- 3C	Score D2	Coverage D2	# Peptides D2	# PSM D2- 1W	Score E2	Coverage E2	# Peptides E2	# PSM E2- 2W	Score F2	Coverage F2	# Peptides F2	# PSM F2- 3W	# AAs	MW [kDa]	calc. pI
F2Z4P1	TCF25	Tubulin beta chain OS=Canis lupus familiaris OX=9615 GN=TCF25 PE=3 SV=1 - [F2Z4P1_CANLF]	8	217	17.0769	12.6397	8.67	3	5					35.7373	19.56	7	19	228.518	24.44	12	110	192.728	25.56	9	94	1099.18	40.22	20	448	450	50.4003	4.93213
E2QYC2	TUBB6	Tubulin beta chain OS=Canis lupus familiaris OX=9615 GN=TUBB6 PE=3 SV=1 - [E2QYC2_CANLF]	7	197	16.8333									37.6115	21.08	8	21	245.34	32.96	15	108	245.532	28.48	11	109	912.564	62.56	26	375	446	49.835	4.88135
A0A5F4CKZ2	CAD	Aspartate carbamoyltransferase OS=Canis lupus familiaris OX=9615 GN=CAD PE=3 SV=1 - [A0A5F4CKZ2_CANLF]	1	95	16.6667	3.9955	0.88	2	2					1.7035	0.88	2	2	90.9638	12.12	27	49	96.5442	12.63	27	49	481.459	45.33	73	186	2162	236.198	6.65381
E2R0T6	HSPA8	Heat shock protein family A (Hsp70) member 8 OS=Canis lupus familiaris OX=9615 GN=HSPA8 PE=3 SV=1 - [E2R0T6_CANLF]	17	314	14.5	17.1992	15.33	7	11	10.1205	8.98	5	7	66.7952	28.95	17	32	509.568	46.28	31	242	539.732	40.25	26	235	1198.27	62.69	40	465	646	70.8542	5.51611
L7N0I7	TUBB4B	Tubulin beta chain OS=Canis lupus familiaris OX=9615 GN=TUBB4B PE=3 SV=1 - [L7N0I7_CANLF]	20	356	14.44	37.2923	20	7	17	2.0559	6.74	3	7	80.57	26.07	10	37	467.036	33.48	17	203	418.813	37.75	13	185	1773.8	62.7	31	681	445	49.799	4.89404
J9P716	TUBB1	Tubulin beta 1 class VI OS=Canis lupus familiaris OX=9615 GN=TUBB1 PE=3 SV=1 - [J9P716_CANLF]	0	67	14.4													104.253	3.52	4	49	58.8594	3.36	2	30	315.306	8.39	6	122	596	65.2055	5.78271
E2RFJ7	TUBB2B	Tubulin beta chain OS=Canis lupus familiaris OX=9615 GN=TUBB2B PE=3 SV=2 - [E2RFJ7_CANLF]	19	338	14.2917	35.1535	17.19	6	16	2.0559	6.7	3	7	76.5542	23.21	9	34	402.221	31.25	16	170	362.908	37.5	13	160	1777.13	63.17	33	684	448	50.1481	4.89404
E2QSF4	TUBB	Tubulin beta chain OS=Canis lupus familiaris OX=9615 GN=TUBB PE=3 SV=1 - [E2QSF4_CANLF]	19	325	13.75	37.2923	20.05	7	17	2.0559	6.76	3	7	76.7653	22.75	9	34	410.681	30.18	16	179	360.098	37.84	13	163	1626.77	62.84	31	634	444	49.639	4.89404
F1PQ68	TUBB2A	Tubulin beta chain OS=Canis lupus familiaris OX=9615 GN=TUBB2A PE=3 SV=3 - [F1PQ68_CANLF]	19	318	13.4583	35.1535	17.95	6	16	2.0559	6.99	3	7	76.5542	24.24	9	34	392.206	28.21	14	163	352.457	35.2	12	158	1664.76	61.54	31	633	429	48.2251	4.81787
E2RFV2	TUBB4A	Tubulin beta chain OS=Canis lupus familiaris OX=9615 GN=TUBB4A PE=3 SV=2 - [E2RFV2_CANLF]	13	235	13.3333	16.4631	12.39	4	9	0	4.05	2	4	53.9614	15.77	6	27	263.019	30.41	14	124	242.134	31.08	11	113	1178.5	61.49	25	469	444	49.5539	4.88135
Q7YQC6	HSPA1	Heat shock 70 kDa protein 1 OS=Canis lupus familiaris OX=9615 GN=HSPA1 PE=2 SV=1 - [HSP71_CANLF]	4	98	11.4444	4.64237	2.96	2	2	3.90141	3.74	2	4	13.8315	8.74	5	7	187.735	27.77	20	94	168.242	20.9	14	81	271.098	45.4	28	119	641	70.027	5.65576
E2R4T5	HSD17B4	Hydroxysteroid 17-beta dehydrogenase 4 OS=Canis lupus familiaris OX=9615 GN=HSD17B4 PE=4 SV=3 - [E2R4T5_CANLF]	0	46	10.2													21.9553	10.72	7	9	69.4138	16.28	10	27	294.862	38.94	22	102	737	79.6399	8.06006
F1PIC7	HSPA5	78 kDa glucose-regulated protein OS=Canis lupus familiaris OX=9615 GN=HSPA5 PE=3 SV=2 - [F1PIC7_CANLF]	5	91	9.6	6.90457	8.72	5	7					13.6269	13.3	7	8	132.094	31.19	19	62	158.443	31.65	19	86	342.683	49.39	33	126	654	72.2385	5.16064
E2RJI7	CDC42EP1	CDC42 effector protein 1 OS=Canis lupus familiaris OX=9615 GN=CDC42EP1 PE=3 SV=3 - [E2RJI7_CANLF]	0	43	9.6													46.2451	13.8	5	21	26.017	9.51	3	13	263.939	45.09	13	94	326	34.2049	6.17627
A0A5F4C551		Uncharacterized protein OS=Canis lupus familiaris OX=9615 PE=3 SV=1 - [A0A5F4C551_CANLF]	7	105	9.16667	7.28156	8.13	3	3	2.0559	5.17	2	4	31.2106	10.59	4	14	159.278	14.04	6	75	155.556	13.79	5	67	429.488	17.49	7	174	406	45.3377	4.71631
E2QX84	HSPA2	Heat shock protein family A (Hsp70) member 2 OS=Canis lupus familiaris OX=9615 GN=HSPA2 PE=3 SV=1 - [E2QX84_CANLF]	7	99	8.66667	7.77007	8.48	3	5	3.90141	3.77	2	4	26.8353	11.93	6	11	155.629	16.95	9	74	146.06	22.76	11	70	378.045	22.61	15	152	637	69.8408	5.66846
E2RM09	DNAJA1	DnaJ heat shock protein family (Hsp40) member A1 OS=Canis lupus familiaris OX=9615 GN=DNAJA1 PE=3 SV=1 - [E2RM09_CANLF]	0	38	8.6													31.0805	24.18	8	18	27.8232	17.63	7	14	184.329	52.9	17	81	397	44.8395	7.07861
L7N050	HSPA1L	Heat shock protein family A (Hsp70) member 1 like OS=Canis lupus familiaris OX=9615 GN=HSPA1L PE=3 SV=2 - [L7N050_CANLF]	4	67	8					3.90141	3.63	2	4	15.5699	7.41	4	7	133.253	13.46	8	64	124.225	14.83	8	63	163.725	23.75	14	73	661	72.7604	6.44287
A0A5F4D5L8	HNRNPM	Heterogeneous nuclear ribonucleoprotein M OS=Canis lupus familiaris OX=9615 GN=HNRNPM PE=4 SV=1 - [A0A5F4D5L8_CANLF]	1	43	8									8.25217	5.62	4	4	64.1612	25.21	16	28	103.162	21.37	13	39	174.012	47.26	29	63	730	77.5253	8.70459
A0A5F4DDP0	HSPA4	Heat shock 70 kDa protein 4 OS=Canis lupus familiaris OX=9615 GN=HSPA4 PE=3 SV=1 - [A0A5F4DDP0_CANLF]	0	34	7.8													43.648	25.95	15	23	58.2221	23.92	14	32	118.681	47.96	24	46	786	88.7906	5.12256
A0A5F4BXA0	HSPA4	Heat shock 70 kDa protein 4 OS=Canis lupus familiaris OX=9615 GN=HSPA4 PE=3 SV=1 - [A0A5F4BXA0_CANLF]	0	33	7.6													48.2599	25.06	16	26	57.4201	23.01	15	28	114.824	47.3	25	45	778	87.8683	5.2876
A0A5F4D8E4	HNRNPM	Heterogeneous nuclear ribonucleoprotein M OS=Canis lupus familiaris OX=9615 GN=HNRNPM PE=4 SV=1 - [A0A5F4D8E4_CANLF]	1	38	7.16667									8.25217	5.28	4	4	53.2339	21.39	14	23	90.704	17.78	11	34	162.864	42.14	27	58	776	82.5308	9.21729
A0A5F4CGJ7	HSPA9	75 kDa glucose-regulated protein OS=Canis lupus familiaris OX=9615 GN=HSPA9 PE=3 SV=1 - [A0A5F4CGJ7_CANLF]	2	45	7.14286									10.0581	7.36	4	6	59.8419	22.09	14	32	74.4849	24.3	17	42	157.563	45.36	25	60	679	73.6188	6.30322
F6X637	KPNB1	Karyopherin subunit beta 1 OS=Canis lupus familiaris OX=9615 GN=KPNB1 PE=3 SV=1 - [F6X637_CANLF]	1	36	6.83333	5.15055	2.63	2	2					5.7718	2.63	2	2	30.6516	15.18	12	19	48.081	13.01	11	23	155.677	30.82	21	66	876	97.165	4.77979
F1PLN2	RPL3	Uncharacterized protein OS=Canis lupus familiaris OX=9615 GN=RPL3 PE=3 SV=2 - [F1PLN2_CANLF]	1	36	6.83333					1.74542	3.23	2	2					28.2847	15.88	6	14	35.5199	16.13	7	20	178.509	40.45	18	75	403	46.0648	10.1841
A0A5F4CJC8	HNRNPM	Heterogeneous nuclear ribonucleoprotein M OS=Canis lupus familiaris OX=9615 GN=HNRNPM PE=4 SV=1 - [A0A5F4CJC8_CANLF]	1	36	6.83333									8.25217	5.41	4	4	46.1878	19.92	13	21	72.6299	16.23	10	29	159.313	43.01	27	57	758	80.6527	9.15869
A0A5F4CSC0	NCL	Nucleolin OS=Canis lupus familiaris OX=9615 GN=NCL PE=4 SV=1 - [A0A5F4CSC0_CANLF]	3	49	6.75	5.84501	2.9	2	2	4.53709	2.34	2	2	11.2775	5.38	4	6	69.9475	21.79	16	45	63.9759	16.28	14	28	183.21	33.66	26	74	725	78.6923	4.71631
F1PGY9	DYNC1H1	Dynein cytoplasmic 1 heavy chain 1 OS=Canis lupus familiaris OX=9615 GN=DYNC1H1 PE=3 SV=3 - [F1PGY9_CANLF]	2	42	6.71429									6.20256	1.25	5	5	25.4284	3.06	13	14	49.8861	5.14	23	26	203.672	17.99	70	86	4647	532.156	6.43018
E2R1A0	YBX1	Y-box binding protein 1 OS=Canis lupus familiaris OX=9615 GN=YBX1 PE=4 SV=3 - [E2R1A0_CANLF]	3	48	6.625					4.91138	15.74	3	3	13.1434	28.4	5	6	80.9012	35.49	7	43	73.777	35.8	8	32	170.647	55.86	14	70	324	35.9027	9.87646
J9P9A0		CSD domain-containing protein OS=Canis lupus familiaris OX=9615 PE=4 SV=2 - [J9P9A0_CANLF]	2	40	6.42857					2.2177	7.53	2	2	10.4154	18.28	3	4	61.1029	20.43	4	28	72.8881	31.45	9	34	135.121	43.55	11	59	372	41.6146	10.1108
F1PSC0	SLC25A13	Solute carrier family 25 member 13 OS=Canis lupus familiaris OX=9615 GN=SLC25A13 PE=3 SV=3 - [F1PSC0_CANLF]	0	27	6.4													2.51007	5.18	3	3	10.0622	9.17	6	6	194.129	38.02	24	72	676	74.3289	8.70459
F1PRL5	SLC25A5	Solute carrier family 25 member 5 OS=Canis lupus familiaris OX=9615 GN=SLC25A5 PE=3 SV=2 - [F1PRL5_CANLF]	0	26	6.2													15.2869	12.75	4	8	20.7683	18.12	6	11	139.123	44.97	21	60	298	32.9962	9.77393
A0A5F4CTJ6	AIFM1	Apoptosis inducing factor mitochondria associated 1 OS=Canis lupus familiaris OX=9615 GN=AIFM1 PE=3 SV=1 - [A0A5F4CTJ6_CANLF]	1	32	6.16667									2.98296	3.61	2	2	38.4805	16.09	9	19	52.9547	14.45	8	19	158.572	44.99	23	59	609	66.2136	8.98291
E2RBI2	SLC25A12	Solute carrier family 25 member 12 OS=Canis lupus familiaris OX=9615 GN=SLC25A12 PE=3 SV=1 - [E2RBI2_CANLF]	0	24	5.8													4.35659	4.87	3	4	11.4837	7.82	6	6	144.596	36.73	27	62	678	74.7519	8.26514
E2R7F3		Uncharacterized protein OS=Canis lupus familiaris OX=9615 PE=3 SV=3 - [E2R7F3_CANLF]	0	24	5.8													28.1985	9.31	6	15	30.8061	6.58	4	12	111.384	24.08	15	45	623	68.8298	9.20264
A0A5F4C6Z8		60S ribosomal protein L4 OS=Canis lupus familiaris OX=9615 PE=3 SV=1 - [A0A5F4C6Z8_CANLF]	1	29	5.66667									4.84873	5.62	2	2	24.5084	9.05	4	13	20.873	11.98	5	10	147.153	40.1	17	64	409	45.8584	11.0776
F1PBA1	ATP1A1	Sodium/potassium-transporting ATPase subunit alpha OS=Canis lupus familiaris OX=9615 GN=ATP1A1 PE=3 SV=3 - [F1PBA1_CANLF]	3	40	5.625	8.10076	4.5	4	4					13.8827	5.97	4	5	43.3876	13.6	14	21	82.1096	15.95	15	34	167.869	35.91	33	65	1022	112.846	5.49072
E2RB90	HNRNPF	Heterogeneous nuclear ribonucleoprotein F OS=Canis lupus familiaris OX=9615 GN=HNRNPF PE=4 SV=1 - [E2RB90_CANLF]	0	23	5.6													28.0115	8.21	3	10	17.2618	7.73	3	7	129.528	39.86	12	51	414	45.6058	5.49072
E2RLS3	HSP90AB1	Heat shock protein 90 alpha family class B member 1 OS=Canis lupus familiaris OX=9615 GN=HSP90AB1 PE=3 SV=2 - [E2RLS3_CANLF]	2	34	5.57143	6.71945	5.66	4	4					8.52126	4.97	3	3	32.0037	18.09	12	20	65.0494	27.21	17	33	118.977	35.64	24	48	724	83.1851	5.03369
E2RG27	KTN1	Kinectin 1 OS=Canis lupus familiaris OX=9615 GN=KTN1 PE=4 SV=3 - [E2RG27_CANLF]	1	28	5.5									4.78491	1.99	2	2	16.1105	5.6	7	9	83.4745	17.69	27	35	89.8396	27.27	31	41	1357	156.536	5.5415
A0A5F4CIB2	KTN1	Kinectin 1 OS=Canis lupus familiaris OX=9615 GN=KTN1 PE=4 SV=1 - [A0A5F4CIB2_CANLF]	1	28	5.5									4.78491	2.07	2	2	16.1105	5.82	7	9	81.4729	17.69	26	34	87.3804	27.72	30	40	1306	150.602	5.68115
F1Q0Z2	RPL7	Uncharacterized protein OS=Canis lupus familiaris OX=9615 GN=RPL7 PE=3 SV=3 - [F1Q0Z2_CANLF]	1	28	5.5									4.49942	11.58	3	3	30.4484	22.39	7	15	18.0394	20.46	6	10	104.533	42.47	15	59	259	30.4059	10.7847
F1PM53	LOC106557476	Tubulin alpha chain OS=Canis lupus familiaris OX=9615 GN=LOC106557476 PE=2 SV=3 - [F1PM53_CANLF]	10	76	5.4	20.0089	14.86	5	14	2.46167	5.32	2	2	16.6634	20.84	7	14	39.6172	19.07	8	20	61.6647	24.61	9	40	501.919	50.11	17	168	451	50.1036	5.05908
E2QTQ9	LOC100856405	Tubulin alpha chain OS=Canis lupus familiaris OX=9615 GN=LOC100856405 PE=3 SV=3 - [E2QTQ9_CANLF]	10	76	5.4	20.0089	15.16	5	14	2.46167	5.43	2	2	16.6634	21.27	7	14	39.6172	19.46	8	20	61.6647	25.11	9	40	488.142	50.9	18	169	442	49.1801	5.09717
E2R3U9	MAGED2	MAGE family member D2 OS=Canis lupus familiaris OX=9615 GN=MAGED2 PE=4 SV=2 - [E2R3U9_CANLF]	0	22	5.4													38.9197	25.14	12	17	44.0765	20.15	10	15	81.4421	36.04	17	33	541	59.1634	9.43701
E2RCP9	PSMD2	26S proteasome non-ATPase regulatory subunit 2 OS=Canis lupus familiaris OX=9615 GN=PSMD2 PE=3 SV=1 - [E2RCP9_CANLF]	0	22	5.4													14.1376	7.49	6	8	41.9438	15.53	13	20	90.8803	32.16	25	38	908	100.208	5.19873
F1PUX4	RPLP0	60S acidic ribosomal protein P0 OS=Canis lupus familiaris OX=9615 GN=RPLP0 PE=3 SV=1 - [F1PUX4_CANLF]	0	22	5.4													29.0768	20.19	5	14	29.3916	27.13	7	12	110.901	50.47	14	40	317	34.2658	5.97314
A0A5F4C983	PABPC1	Poly(A) binding protein cytoplasmic 1 OS=Canis lupus familiaris OX=9615 GN=PABPC1 PE=3 SV=1 - [A0A5F4C983_CANLF]	0	22	5.4													21.7772	12.89	7	10	20.0064	14.29	8	11	110.608	45.12	21	44	574	63.5562	9.46631
A0A5F4CPP9	HNRNPH1	Heterogeneous nuclear ribonucleoprotein H1 OS=Canis lupus familiaris OX=9615 GN=HNRNPH1 PE=4 SV=1 - [A0A5F4CPP9_CANLF]	0	22	5.4													34.8977	10.72	4	13	9.57859	6.76	2	4	126.526	40.33	12	50	429	47.0574	6.34131
F1Q3W0	HNRNPU	Heterogeneous nuclear ribonucleoprotein U OS=Canis lupus familiaris OX=9615 GN=HNRNPU PE=4 SV=3 - [F1Q3W0_CANLF]	0	22	5.4													30.9275	17.02	12	18	31.2591	9.69	6	14	71.8748	26.09	19	33	805	88.2649	6.07471
E2QUU5	HSPD1	60 kDa chaperonin OS=Canis lupus familiaris OX=9615 GN=HSPD1 PE=3 SV=2 - [E2QUU5_CANLF]	1	27	5.33333									7.44542	9.77	4	4	41.8605	21.12	13	20	45.5753	26.53	13	18	119.384	40.31	19	43	573	60.9574	5.99854
A0A5F4CUA4	MAGED2	MAGE family member D2 OS=Canis lupus familiaris OX=9615 GN=MAGED2 PE=4 SV=1 - [A0A5F4CUA4_CANLF]	0	21	5.2													38.9197	21.93	11	16	42.2624	17.27	9	14	82.002	34.02	17	33	579	62.3754	9.45166
A0A5F4DFF0	ATP2A2	Calcium-transporting ATPase OS=Canis lupus familiaris OX=9615 GN=ATP2A2 PE=3 SV=1 - [A0A5F4DFF0_CANLF]	0	21	5.2													32.1023	11.62	11	14	45.7447	16.29	15	19	85.7268	29.2	23	30	1007	110.747	5.52881
E2RH47	RPS3	40S ribosomal protein S3 OS=Canis lupus familiaris OX=9615 GN=RPS3 PE=1 SV=1 - [RS3_CANLF]	0	21	5.2													44.1592	48.97	11	22	23.3448	27.98	6	11	70.8836	69.14	16	29	243	26.6574	9.65674
A0A5F4CGI3	DDX5	DEAD box protein 5 OS=Canis lupus familiaris OX=9615 GN=DDX5 PE=3 SV=1 - [A0A5F4CGI3_CANLF]	0	21	5.2													38.0182	21.87	12	21	33.0044	18.32	11	17	56.696	33.64	16	25	535	60.5254	9.0708
F1PAP9	RUVBL2	RuvB-like helicase OS=Canis lupus familiaris OX=9615 GN=RUVBL2 PE=3 SV=3 - [F1PAP9_CANLF]	1	26	5.16667									5.10643	8.21	3	4	30.1745	26.35	12	16	51.7136	25.49	10	21	118.884	45.57	19	41	463	51.1105	5.64307
F1PEI2	CKAP4	Cytoskeleton associated protein 4 OS=Canis lupus familiaris OX=9615 GN=CKAP4 PE=4 SV=2 - [F1PEI2_CANLF]	1	26	5.16667									5.80444	6.88	3	3	27.7047	18.46	9	16	36.2758	26.17	13	19	115.964	46.14	22	44	596	65.3818	5.70654
E2RBC3	TUBA4A	Tubulin alpha chain OS=Canis lupus familiaris OX=9615 GN=TUBA4A PE=3 SV=2 - [E2RBC3_CANLF]	8	60	5	17.4993	10	3	12					11.8457	16.43	5	11	27.3176	19.05	8	15	43.6515	23.1	8	30	394.427	47.14	16	136	420	46.8023	6.58057
F2Z4P2	RPL7A	60S ribosomal protein L7a OS=Canis lupus familiaris OX=9615 GN=RPL7A PE=3 SV=3 - [F2Z4P2_CANLF]	1	25	5									6.08996	12.03	3	4	21.4196	22.56	8	12	44.2523	19.17	6	19	133.324	41.73	15	43	266	29.977	10.6089
Q28298	RRBP1	Ribosome-binding protein 1 OS=Canis lupus familiaris OX=9615 GN=RRBP1 PE=2 SV=1 - [RRBP1_CANLF]	1	25	5									2.19573	1.24	2	2	21.3708	6.52	8	9	76.9487	17.34	25	30	89.3288	24.38	29	37	1534	164.487	9.15869
F1PSZ2	HSPH1	Heat shock protein family H (Hsp110) member 1 OS=Canis lupus familiaris OX=9615 GN=HSPH1 PE=3 SV=3 - [F1PSZ2_CANLF]	0	20	5													26.9115	13.35	9	12	25.6466	18.49	13	14	93.4775	38.51	21	35	779	88.2497	5.59229
F1PUY0	GCN1	GCN1 activator of EIF2AK4 OS=Canis lupus familiaris OX=9615 GN=GCN1 PE=3 SV=3 - [F1PUY0_CANLF]	0	20	5													6.6803	2.4	5	5	34.8167	6.14	15	16	94.1937	16.21	31	40	2671	292.553	7.40088
F1Q424	RPL6	60S ribosomal protein L6 OS=Canis lupus familiaris OX=9615 GN=RPL6 PE=3 SV=1 - [F1Q424_CANLF]	1	24	4.83333									2.05816	9.72	3	3	32.6996	28.47	9	20	16.4729	10.42	3	7	105.776	40.63	15	45	288	32.5864	10.6528
F2Z4Q5	RPS3A	40S ribosomal protein S3a OS=Canis lupus familiaris OX=9615 GN=RPS3A PE=3 SV=2 - [F2Z4Q5_CANLF]	2	28	4.71429	7.50264	12.59	3	3					5.18107	9.26	2	2	75.0322	47.78	14	38	46.6957	35.93	9	22	52.3011	41.85	14	25	270	30.605	9.61279
F1Q2F6	FASN	3-hydroxyacyl-[acyl-carrier-protein] dehydratase OS=Canis lupus familiaris OX=9615 GN=FASN PE=4 SV=3 - [F1Q2F6_CANLF]	1	23	4.66667	5.03912	0.97	2	2									3.98609	0.73	2	2	48.5489	8.03	19	23	110.921	17.43	28	45	2478	268.694	6.66846
A0A5F4CUP0	PABPC1	Poly(A) binding protein cytoplasmic 1 OS=Canis lupus familiaris OX=9615 GN=PABPC1 PE=3 SV=1 - [A0A5F4CUP0_CANLF]	1	23	4.66667									1.89936	3.39	2	2	22.8022	13.22	8	13	23.7847	15.42	9	12	112.127	44.58	22	45	590	65.0769	9.36377
F1Q1J6	SLC25A6	Solute carrier family 25 member 6 OS=Canis lupus familiaris OX=9615 GN=SLC25A6 PE=3 SV=2 - [F1Q1J6_CANLF]	0	18	4.6													9.61	7.35	2	5	15.0162	13.24	4	7	95.4705	43.38	16	43	272	30.2107	9.74463
E2RCH6	NOP2	NOP2 nucleolar protein OS=Canis lupus familiaris OX=9615 GN=NOP2 PE=3 SV=3 - [E2RCH6_CANLF]	0	18	4.6													17.7442	8.68	6	8	50.6012	18.83	13	19	68.7323	30.81	20	27	818	90.1623	9.08545
E2R5K7	SEC16A	Protein transport protein sec16 OS=Canis lupus familiaris OX=9615 GN=SEC16A PE=3 SV=3 - [E2R5K7_CANLF]	0	18	4.6													6.66573	1.54	3	3	37.3079	8.13	16	19	81.344	14.85	22	33	2337	248.871	5.5542
F1PB10	YBX3	Y-box binding protein 3 OS=Canis lupus familiaris OX=9615 GN=YBX3 PE=4 SV=3 - [F1PB10_CANLF]	0	18	4.6													25.8739	30.18	6	13	26.5097	30.88	6	13	81.757	58.6	12	27	285	32.1271	10.0376
F1Q3G7	HNRNPA1	Helix-destabilizing protein OS=Canis lupus familiaris OX=9615 GN=HNRNPA1 PE=4 SV=2 - [F1Q3G7_CANLF]	2	27	4.57143	6.12761	9.06	2	2					8.24598	9.06	2	3	89.0148	31.87	10	43	39.4846	14.69	4	18	47.7169	25.62	6	20	320	34.1753	9.23193
E2REU6	KRT18	IF rod domain-containing protein OS=Canis lupus familiaris OX=9615 GN=KRT18 PE=3 SV=3 - [E2REU6_CANLF]	4	36	4.55556	14.3286	10.44	5	8	3.44946	5.34	3	3	4.29147	4.18	2	2	41.5047	29.7	14	26	49.2819	29.23	14	25	124.958	53.13	21	57	431	48.2086	5.45264
E2R9S7	CTNNA1	Catenin alpha 1 OS=Canis lupus familiaris OX=9615 GN=CTNNA1 PE=3 SV=1 - [E2R9S7_CANLF]	1	22	4.5									4.36382	2.76	2	2	21.5411	8.83	7	9	34.7869	14.02	11	14	103.233	40.29	28	42	906	100.055	6.29053
A0A5F4C1P4	RPL5	Ribosomal protein L5 OS=Canis lupus familiaris OX=9615 GN=RPL5 PE=3 SV=1 - [A0A5F4C1P4_CANLF]	1	22	4.5									2.13287	7.43	2	2	44.7477	25.34	9	21	47.5426	16.55	6	17	83.0025	40.54	13	29	296	34.2367	9.71533
A0A5F4DKV1	ATP5F1B	ATP synthase subunit beta OS=Canis lupus familiaris OX=9615 GN=ATP5F1B PE=3 SV=1 - [A0A5F4DKV1_CANLF]	9	57	4.42857	6.5475	6.94	3	6					54.8812	15.61	6	21	64.7248	19.46	8	24	94.9981	17.34	7	36	301.48	49.52	21	110	519	55.4572	5.66846
E2R4F5	RPL13	60S ribosomal protein L13 OS=Canis lupus familiaris OX=9615 GN=RPL13 PE=3 SV=1 - [E2R4F5_CANLF]	2	26	4.42857									12.7226	16.59	4	5	41.6071	35.07	8	20	52.1265	30.33	7	22	85.4437	49.29	12	36	211	24.2746	11.6489
E2RFE1	ITGB4	Integrin beta OS=Canis lupus familiaris OX=9615 GN=ITGB4 PE=3 SV=3 - [E2RFE1_CANLF]	0	17	4.4													5.93927	1.94	3	4	21.1493	4.96	8	10	80.9957	22.93	28	36	1753	195.135	5.79541
J9NXR3	ITGB4	Integrin beta OS=Canis lupus familiaris OX=9615 GN=ITGB4 PE=3 SV=2 - [J9NXR3_CANLF]	0	17	4.4													5.93927	1.93	3	4	21.1493	4.93	8	10	85.4447	22.37	28	37	1766	196.2	5.70654
E2R6L9	KPNA2	Importin subunit alpha OS=Canis lupus familiaris OX=9615 GN=KPNA2 PE=3 SV=1 - [E2R6L9_CANLF]	0	17	4.4													12.9997	15.69	7	9	12.8771	9.83	4	7	71.8733	30.43	12	34	529	57.906	5.2749
E2RSU3	TUFM	Elongation factor Tu OS=Canis lupus familiaris OX=9615 GN=TUFM PE=3 SV=2 - [E2RSU3_CANLF]	0	17	4.4													12.856	11.87	6	7	16.3728	13.63	7	8	81.3847	52.97	19	36	455	49.7082	7.37158
A0A5F4DH52	PEX26	Tubulin alpha chain OS=Canis lupus familiaris OX=9615 GN=PEX26 PE=3 SV=1 - [A0A5F4DH52_CANLF]	4	33	4.22222	8.4547	6.15	2	6					9.32545	12.53	4	7	18.6007	12.29	5	10	19.4289	12.53	4	16	194.203	22.22	8	73	423	47.4705	5.52881
E2QUR2	EPRS1	Glutamyl-tRNA synthetase OS=Canis lupus familiaris OX=9615 GN=EPRS1 PE=3 SV=1 - [E2QUR2_CANLF]	4	33	4.22222	6.67847	1.92	3	3					16.6382	7.42	10	10	36.9101	6.96	11	15	63.7513	11.86	19	24	134.545	31.35	37	60	1509	169.752	7.54736
F6X6K8	LRPPRC	Leucine rich pentatricopeptide repeat containing OS=Canis lupus familiaris OX=9615 GN=LRPPRC PE=4 SV=2 - [F6X6K8_CANLF]	0	16	4.2													19.1103	7.9	10	11	36.2502	10.84	15	16	48.1758	16.94	19	21	1393	157.556	6.87354
E2R9V0	RPL10A	Ribosomal protein OS=Canis lupus familiaris OX=9615 GN=RPL10A PE=3 SV=3 - [E2R9V0_CANLF]	0	16	4.2													4.2256	20.74	4	5	7.89655	20.74	4	7	92.9764	36.41	10	36	217	24.8155	9.93506
F1PU93	COPA	Coatomer subunit alpha OS=Canis lupus familiaris OX=9615 GN=COPA PE=4 SV=2 - [F1PU93_CANLF]	0	16	4.2													3.43469	1.57	2	2	23.3047	8.98	11	13	72.0461	26.94	26	32	1214	137.152	7.59131
J9NV99	YBX3	Y-box binding protein 3 OS=Canis lupus familiaris OX=9615 GN=YBX3 PE=4 SV=1 - [J9NV99_CANLF]	0	16	4.2													21.5939	35.02	5	11	23.8175	35.94	5	12	81.2223	62.21	10	26	217	24.1913	10.0522
F1PLM3		Tubulin alpha chain OS=Canis lupus familiaris OX=9615 PE=3 SV=2 - [F1PLM3_CANLF]	2	24	4.14286									11.5068	7.17	3	6	31.9065	9.3	5	16	33.7409	7.17	3	17	86.9286	13.18	5	38	516	57.4494	6.26514
F1PIP0	HADHA	Enoyl-CoA hydratase OS=Canis lupus familiaris OX=9615 GN=HADHA PE=3 SV=3 - [F1PIP0_CANLF]	1	19	4									2.20695	3.41	2	2	11.5371	7.22	5	8	32.6499	12.86	10	15	80.0765	37.66	24	35	762	82.8826	9.1001
F1PEZ4	RPS27A	40S ribosomal protein S27a OS=Canis lupus familiaris OX=9615 GN=RPS27A PE=3 SV=2 - [F1PEZ4_CANLF]	1	19	4									4.96056	18.59	2	3	40.162	38.46	5	20	13.9093	30.13	4	8	67.9379	50.64	7	28	156	17.9535	9.64209
E2RNU4	MCM7	DNA replication licensing factor MCM7 OS=Canis lupus familiaris OX=9615 GN=MCM7 PE=3 SV=1 - [E2RNU4_CANLF]	0	15	4													6.9981	4.87	3	3	12.3283	9.87	6	6	90.6296	40.61	21	35	719	81.4236	6.21436
E2RQC9	RUVBL1	RuvB-like helicase OS=Canis lupus familiaris OX=9615 GN=RUVBL1 PE=3 SV=2 - [E2RQC9_CANLF]	0	15	4													9.88273	11.84	5	6	20.2354	12.06	5	10	80.9703	49.12	17	30	456	50.1963	6.41748
F1PZD5	MYOF	Myoferlin OS=Canis lupus familiaris OX=9615 GN=MYOF PE=3 SV=3 - [F1PZD5_CANLF]	0	15	4													4.08304	2.44	4	4	23.9415	5.47	10	11	60.4344	16.89	28	29	2048	233.184	6.15088
E2R580	VAPA	VAMP associated protein A OS=Canis lupus familiaris OX=9615 GN=VAPA PE=4 SV=1 - [E2R580_CANLF]	0	15	4													27.4533	23.69	4	13	4.75638	7.63	2	3	67.9067	45.78	9	28	249	27.8272	8.6167
F1PI16	RPL13A	60S ribosomal protein L13a OS=Canis lupus familiaris OX=9615 GN=RPL13A PE=3 SV=1 - [F1PI16_CANLF]	0	15	4													25.1724	20.2	5	12	16.0484	14.78	3	8	63.9679	27.09	8	24	203	23.5203	10.9312
A0A5F4CX74	PPP6R3	Protein phosphatase 6 regulatory subunit 3 OS=Canis lupus familiaris OX=9615 GN=PPP6R3 PE=3 SV=1 - [A0A5F4CX74_CANLF]	0	15	4													9.36305	5.81	4	4	24.994	10.31	7	10	84.6882	34	21	32	844	94.6255	4.60205
F1PCG5	YTHDF2	YTH N6-methyladenosine RNA binding protein 2 OS=Canis lupus familiaris OX=9615 GN=YTHDF2 PE=4 SV=3 - [F1PCG5_CANLF]	0	15	4													13.5866	12.04	6	8	30.5928	14.81	7	16	47.5715	21.3	9	20	540	58.1918	8.92432
Q5TJE9	RPS18	40S ribosomal protein S18 OS=Canis lupus familiaris OX=9615 GN=RPS18 PE=1 SV=3 - [RS18_CANLF]	0	15	4													34.239	32.89	6	15	27.2953	26.97	4	13	37.1121	46.05	9	16	152	17.7079	10.9897
A0A5F4CYA3	ATP5F1A	ATP synthase subunit alpha OS=Canis lupus familiaris OX=9615 GN=ATP5F1A PE=3 SV=1 - [A0A5F4CYA3_CANLF]	6	38	3.90909									30.1571	16.76	8	19	34.7674	18.46	9	14	69.6018	20.15	10	34	176.818	48.02	24	65	531	57.3054	9.15869
J9P9V0	YWHAE	Tyrosine 3-monooxygenase/tryptophan 5-monooxygenase activation protein epsilon OS=Canis lupus familiaris OX=9615 GN=YWHAE PE=3 SV=2 - [J9P9V0_CANLF]	0	14	3.8													13.641	15.83	4	7	26.767	28.75	8	14	46.1905	49.17	10	21	240	27.4016	4.89404
A0A5F4D0Z3	CTNNB1	Catenin beta-1 OS=Canis lupus familiaris OX=9615 GN=CTNNB1 PE=3 SV=1 - [A0A5F4D0Z3_CANLF]	0	14	3.8													7.3506	6.26	4	4	36.6402	13.8	9	14	50.0805	30.73	14	25	703	77.1625	6.56592
A0A5F4C2X9	SMC4	Structural maintenance of chromosomes protein OS=Canis lupus familiaris OX=9615 GN=SMC4 PE=3 SV=1 - [A0A5F4C2X9_CANLF]	0	14	3.8													8.27197	3.98	5	5	41.1209	12.33	15	18	47.2426	17.3	17	19	1306	148.984	7.12256
F6X4J2	IPO7	Importin 7 OS=Canis lupus familiaris OX=9615 GN=IPO7 PE=4 SV=1 - [F6X4J2_CANLF]	0	14	3.8													7.60781	3.66	3	3	18.0514	5.68	5	8	80.2285	21.19	20	31	1038	119.44	4.81787
A0A5F4BU46		Histone H2B OS=Canis lupus familiaris OX=9615 PE=3 SV=1 - [A0A5F4BU46_CANLF]	0	14	3.8													12.1431	8.28	4	6	24.9289	11.03	6	12	57.2711	14.25	9	23	435	45.6748	10.9312
J9P7P6	FAM83H	Family with sequence similarity 83 member H OS=Canis lupus familiaris OX=9615 GN=FAM83H PE=3 SV=2 - [J9P7P6_CANLF]	0	14	3.8													11.5081	4.52	5	5	33.3079	11.52	13	14	61.798	19.97	20	23	1372	148.167	7.13721
A0A5F4C461		40S ribosomal protein S2 OS=Canis lupus familiaris OX=9615 PE=3 SV=1 - [A0A5F4C461_CANLF]	0	14	3.8													25.3618	16.38	6	11	14.349	12.93	4	8	58.9555	31.61	10	24	348	37.38	10.4771
E2QXF3	RPL15	60S ribosomal protein L15 OS=Canis lupus familiaris OX=9615 GN=RPL15 PE=1 SV=1 - [RL15_CANLF]	0	14	3.8													9.93536	11.27	3	6	9.91282	11.27	3	5	52.1515	39.71	8	30	204	24.1311	11.6196
J9P969	AHNAK	AHNAK nucleoprotein OS=Canis lupus familiaris OX=9615 GN=AHNAK PE=4 SV=2 - [J9P969_CANLF]	6	36	3.72727	5.58576	4.11	3	3					33.3631	10.69	11	15	17.0957	7.5	8	9	63.1961	17.59	27	36	161.013	41.87	47	64	1973	212.903	5.87158
E2RFR0	RPS8	40S ribosomal protein S8 OS=Canis lupus familiaris OX=9615 GN=RPS8 PE=3 SV=1 - [E2RFR0_CANLF]	1	17	3.66667									5.88811	15.87	3	4	20.9807	37.98	8	13	20.1967	21.63	4	10	72.6173	52.4	10	29	208	24.1902	10.3159
A0A5F4D6L0	CLTC	Clathrin heavy chain OS=Canis lupus familiaris OX=9615 GN=CLTC PE=3 SV=1 - [A0A5F4D6L0_CANLF]	3	24	3.625					1.82089	2.08	4	6	3.7168	1.19	2	2	18.0092	5.9	9	10	36.7282	8.34	13	19	95.5826	22.99	31	43	1679	191.938	5.69385
A0A5F4BVY6	YWHAE	Tyrosine 3-monooxygenase/tryptophan 5-monooxygenase activation protein epsilon OS=Canis lupus familiaris OX=9615 GN=YWHAE PE=3 SV=1 - [A0A5F4BVY6_CANLF]	0	13	3.6													13.641	14.23	4	7	19.5117	19.1	5	11	48.4032	55.43	11	22	267	30.281	4.81787
E2R7R8	SMC2	Structural maintenance of chromosomes protein OS=Canis lupus familiaris OX=9615 GN=SMC2 PE=3 SV=1 - [E2R7R8_CANLF]	0	13	3.6													5.60125	3.53	4	4	33.7714	12.09	14	16	39.5422	16.62	17	18	1191	134.785	8.47021
F1PEN6	TFRC	Transferrin receptor protein 1 OS=Canis lupus familiaris OX=9615 GN=TFRC PE=3 SV=2 - [F1PEN6_CANLF]	0	13	3.6													10.4121	2.72	2	6	37.2198	7.3	6	14	43.576	18.41	12	18	918	100.896	8.48486
E2RB79	CCT3	T-complex protein 1 subunit gamma OS=Canis lupus familiaris OX=9615 GN=CCT3 PE=3 SV=3 - [E2RB79_CANLF]	0	13	3.6													11.646	9.17	5	7	14.3392	11.01	6	8	61.5603	38.53	19	25	545	60.5894	6.85889
E2RRB7	VAPB	VAMP associated protein B and C OS=Canis lupus familiaris OX=9615 GN=VAPB PE=4 SV=1 - [E2RRB7_CANLF]	0	13	3.6													23.2625	9.47	2	10	7.49887	16.46	4	4	66.5884	39.51	10	25	243	27.1291	7.29834
F6XIK8	SYNCRIP	Synaptotagmin binding cytoplasmic RNA interacting protein OS=Canis lupus familiaris OX=9615 GN=SYNCRIP PE=4 SV=1 - [F6XIK8_CANLF]	0	13	3.6													18.1979	10.5	6	10	17.0649	10.5	6	9	42.2335	27.94	12	19	562	62.6173	7.56201
F6V8G4	DDX21	RNA helicase OS=Canis lupus familiaris OX=9615 GN=DDX21 PE=3 SV=2 - [F6V8G4_CANLF]	0	13	3.6													13.5093	9.94	7	7	28.7296	13.76	10	12	37.5061	23.82	17	20	785	87.5537	9.37842
E2RJH5	HNRNPH2	Heterogeneous nuclear ribonucleoprotein H2 OS=Canis lupus familiaris OX=9615 GN=HNRNPH2 PE=4 SV=2 - [E2RJH5_CANLF]	0	13	3.6													27.2422	7.8	3	10	11.7975	5.57	2	4	68.5142	24.28	8	24	449	49.2483	6.30322
F2Z4Q1	RPS4X	40S ribosomal protein S4 OS=Canis lupus familiaris OX=9615 GN=RPS4X PE=3 SV=1 - [F2Z4Q1_CANLF]	0	13	3.6													18.9868	11.03	3	11	17.4631	13.69	4	9	32.6611	34.6	8	19	263	29.5791	10.1548
E2RP05	RPS6	40S ribosomal protein S6 OS=Canis lupus familiaris OX=9615 GN=RPS6 PE=3 SV=1 - [E2RP05_CANLF]	0	13	3.6													19.4009	27.71	8	13	5.83619	17.27	4	6	50.4352	32.53	12	19	249	28.663	10.8433
F1PBJ3	LMNA	Uncharacterized protein OS=Canis lupus familiaris OX=9615 GN=LMNA PE=3 SV=2 - [F1PBJ3_CANLF]	3	23	3.5	12.7147	7.06	5	6					7.21138	4.26	3	3	21.048	13.72	11	11	46.963	23.97	16	21	90.9588	41.41	30	38	751	82.7181	7.32764
E2RTC5	IGF2BP1	IGF-II mRNA-binding protein 1 OS=Canis lupus familiaris OX=9615 GN=IGF2BP1 PE=3 SV=2 - [E2RTC5_CANLF]	4	26	3.44444	8.75985	7.11	3	3					21.8689	15.08	8	9	42.018	15.42	8	20	39.7416	18.02	9	16	102	39.86	18	43	577	63.4262	9.20264
F1Q3G5	LRRC59	Leucine rich repeat containing 59 OS=Canis lupus familiaris OX=9615 GN=LRRC59 PE=4 SV=3 - [F1Q3G5_CANLF]	0	12	3.4													7.29017	9.84	3	4	7.77646	6.56	2	4	68.0051	38.03	11	28	305	34.6357	9.61279
D0VWQ3	RPL18	Ribosomal protein L18 OS=Canis lupus familiaris OX=9615 GN=RPL18 PE=1 SV=2 - [RL18_CANLF]	0	12	3.4													14.9794	26.06	5	7	13.7312	22.34	4	6	59.2257	33.51	6	23	188	21.579	11.6929
F1PEH9	ACSL4	Acyl-CoA synthetase long chain family member 4 OS=Canis lupus familiaris OX=9615 GN=ACSL4 PE=4 SV=3 - [F1PEH9_CANLF]	0	12	3.4													10.7092	10.11	6	7	25.3374	14.96	9	14	34.4385	16.1	9	15	702	77.7889	8.36768
P24643	CANX	Calnexin OS=Canis lupus familiaris OX=9615 GN=CANX PE=1 SV=3 - [CALX_CANLF]	0	12	3.4													12.707	6.91	4	5	13.2632	5.56	3	5	67.2363	32.21	16	27	593	67.5608	4.61475
A0A5F4CYP3	CKAP5	Cytoskeleton associated protein 5 OS=Canis lupus familiaris OX=9615 GN=CKAP5 PE=4 SV=1 - [A0A5F4CYP3_CANLF]	0	12	3.4													13.4986	3.35	6	6	29.3426	7.91	14	14	31.4705	10.95	15	15	1973	218.268	8.07471
F1PID8	DDX17	RNA helicase OS=Canis lupus familiaris OX=9615 GN=DDX17 PE=3 SV=3 - [F1PID8_CANLF]	0	12	3.4													23.6385	12.62	8	11	29.8458	14.81	9	13	26.8435	14.54	9	11	729	80.2601	8.26514
F1Q1K6	HNRNPA2B1	Heterogeneous nuclear ribonucleoproteins A2/B1 OS=Canis lupus familiaris OX=9615 GN=HNRNPA2B1 PE=4 SV=3 - [F1Q1K6_CANLF]	0	12	3.4													32.927	30.59	9	15	24.8531	33.14	8	15	9.97086	20.68	5	5	353	37.4067	8.95361
E2RNT3	DHX9	RNA helicase OS=Canis lupus familiaris OX=9615 GN=DHX9 PE=3 SV=1 - [E2RNT3_CANLF]	0	12	3.4													17.5264	4.08	5	8	29.096	8.46	10	13	32.3947	13.4	14	15	1276	141.173	6.84424
A0A5F4DJ40	PHB2	Prohibitin OS=Canis lupus familiaris OX=9615 GN=PHB2 PE=3 SV=1 - [A0A5F4DJ40_CANLF]	3	22	3.375	5.69223	7.87	2	2					17.9761	17.98	5	7	15.4572	25.84	7	8	20.979	24.72	7	11	114.79	50.56	13	46	267	29.824	9.83252
A0A5F4CLW4	PLEC	Plectin OS=Canis lupus familiaris OX=9615 GN=PLEC PE=4 SV=1 - [A0A5F4CLW4_CANLF]	29	109	3.35294	172.805	13.96	65	76	9.75667	2.08	9	9	1.95785	0.62	2	2	193.831	19.02	84	103	208.143	18.05	78	94	295.032	29.06	107	129	4521	514.03	5.69385
A0A5F4CNX1	AHNAK	AHNAK nucleoprotein OS=Canis lupus familiaris OX=9615 GN=AHNAK PE=4 SV=1 - [A0A5F4CNX1_CANLF]	7	35	3.33333	5.58576	4.67	3	4					33.3631	13.46	11	17	19.1372	9.95	9	12	57.0471	20.84	25	34	143.111	46.08	41	59	1478	159.078	6.12549
A0A5F4CX79	IMMT	MICOS complex subunit MIC60 OS=Canis lupus familiaris OX=9615 GN=IMMT PE=3 SV=1 - [A0A5F4CX79_CANLF]	1	15	3.33333									3.33426	2.92	2	2	6.15143	5.97	4	4	21.095	11.8	8	9	83.5866	36.47	21	32	754	83.2352	6.63916
A0A5F4C3Y3	IMMT	MICOS complex subunit MIC60 OS=Canis lupus familiaris OX=9615 GN=IMMT PE=3 SV=1 - [A0A5F4C3Y3_CANLF]	1	15	3.33333									3.33426	3.03	2	2	6.15143	6.19	4	4	21.095	12.24	8	9	86.6816	37.14	21	33	727	80.0716	6.81494
E2R9E3	DDB1	DNA damage-binding protein 1 OS=Canis lupus familiaris OX=9615 GN=DDB1 PE=3 SV=1 - [E2R9E3_CANLF]	1	15	3.33333									2.4484	1.75	2	2	5.19709	3.95	5	6	14.0854	6.49	8	8	56.5819	26.4	22	31	1140	126.873	5.26221
A0A5F4DHX6	NPM1	Nucleoplasmin domain-containing protein OS=Canis lupus familiaris OX=9615 GN=NPM1 PE=3 SV=1 - [A0A5F4DHX6_CANLF]	1	15	3.33333									4.90577	4.25	2	2	18.8582	15.83	5	10	37.0903	31.27	7	20	35.6201	32.43	6	14	259	28.4037	4.66553
A0A5F4CY37	ATP1A4	Sodium/potassium-transporting ATPase subunit alpha OS=Canis lupus familiaris OX=9615 GN=ATP1A4 PE=3 SV=1 - [A0A5F4CY37_CANLF]	2	18	3.28571	6.37356	3.48	3	3					11.0103	4.75	3	4	19.6354	6.02	5	8	41.7145	8.03	6	16	82.4437	15.21	13	29	947	103.593	5.47803
F1PXY4	SLC25A3	Uncharacterized protein OS=Canis lupus familiaris OX=9615 GN=SLC25A3 PE=3 SV=2 - [F1PXY4_CANLF]	2	18	3.28571	5.08949	6.09	2	2					4.89501	6.09	2	3	27.2585	14.13	6	13	29.859	8.86	4	13	60.3174	26.87	10	27	361	39.8336	9.36377
E2RF06	IPO5	Importin 5 OS=Canis lupus familiaris OX=9615 GN=IPO5 PE=4 SV=3 - [E2RF06_CANLF]	0	11	3.2													6.66294	3.14	3	3	20.4552	8.49	7	8	51.8059	18.84	13	22	1083	122.193	4.94482
E2R234	KNTC1	Kinetochore associated 1 OS=Canis lupus familiaris OX=9615 GN=KNTC1 PE=4 SV=3 - [E2R234_CANLF]	0	11	3.2																	17.3041	3.81	8	8	54.7502	12.14	23	25	2207	250.594	5.89697
H9GWA6	LOC608055	Uncharacterized protein OS=Canis lupus familiaris OX=9615 GN=LOC608055 PE=4 SV=3 - [H9GWA6_CANLF]	0	11	3.2													11.166	12.52	5	5	26.3775	21.53	9	12	34.9684	32.29	15	17	511	54.3193	6.78564
F1PLH3	SRPRA	Signal recognition particle receptor subunit alpha OS=Canis lupus familiaris OX=9615 GN=SRPRA PE=3 SV=2 - [F1PLH3_CANLF]	0	11	3.2													12.1614	6.9	4	7	23.5775	15.67	10	12	31.4305	25.08	12	15	638	69.4731	8.90967
F2Z4N5	RPS11	40S ribosomal protein S11 OS=Canis lupus familiaris OX=9615 GN=RPS11 PE=3 SV=1 - [F2Z4N5_CANLF]	0	11	3.2													31.3418	26.58	6	14	13.3312	23.42	5	7	27.5929	43.04	8	12	158	18.419	10.3013
F2Z4N1		Uncharacterized protein OS=Canis lupus familiaris OX=9615 PE=3 SV=3 - [F2Z4N1_CANLF]	0	11	3.2													29.9687	32.69	6	12	17.0989	30.77	5	8	35.1603	33.97	8	12	156	16.8368	10.1841
E2RL34	RPL18A	60S ribosomal protein L18a OS=Canis lupus familiaris OX=9615 GN=RPL18A PE=3 SV=1 - [E2RL34_CANLF]	0	11	3.2													16.3306	16.48	3	9	11.6257	16.48	3	6	46.51	32.39	7	17	176	20.7679	10.814
E2RQ08	RPN1	Dolichyl-diphosphooligosaccharide--protein glycosyltransferase subunit 1 OS=Canis lupus familiaris OX=9615 GN=RPN1 PE=1 SV=1 - [RPN1_CANLF]	1	14	3.16667									6.34674	5.93	3	3	6.06214	8.73	5	5	31.0045	20.1	11	16	52.3955	22.08	11	22	607	68.5339	6.41748
E2RNQ8	DARS1	Aspartate--tRNA ligase, cytoplasmic OS=Canis lupus familiaris OX=9615 GN=DARS1 PE=3 SV=1 - [E2RNQ8_CANLF]	1	14	3.16667									7.66177	7.98	4	4	9.70876	16.57	7	10	28.8646	22.16	10	12	42.6966	35.73	16	20	501	57.0381	6.771
A0A5F4CZV0		Tr-type G domain-containing protein OS=Canis lupus familiaris OX=9615 PE=3 SV=1 - [A0A5F4CZV0_CANLF]	3	20	3.125	4.34725	5.94	2	5					10.7153	5.69	2	5	19.4741	11.39	5	9	19.0004	15.1	6	10	114.653	33.66	12	42	404	44.036	9.02686
A0A5F4CQV7	IGF2BP1	IGF-II mRNA-binding protein 1 OS=Canis lupus familiaris OX=9615 GN=IGF2BP1 PE=3 SV=1 - [A0A5F4CQV7_CANLF]	2	16	3									11.0633	9.59	4	5	14.6692	10.05	4	8	20.7435	11.42	5	9	78.9675	37.21	13	31	438	48.5524	8.99756
A0A5F4CDU7	ATP1A4	Sodium/potassium-transporting ATPase subunit alpha OS=Canis lupus familiaris OX=9615 GN=ATP1A4 PE=3 SV=1 - [A0A5F4CDU7_CANLF]	1	13	3	6.37356	3.33	3	3									21.0893	5.75	5	9	36.1329	5.75	5	15	33.5188	9.98	9	14	992	109.525	6.84424
E2QUE7	RPL26	KOW domain-containing protein OS=Canis lupus familiaris OX=9615 GN=RPL26 PE=3 SV=2 - [E2QUE7_CANLF]	1	13	3	4.04291	11.03	2	2					1.85926	6.21	2	2	33.6029	31.03	8	16	15.1243	25.52	5	6	40.5835	40.69	8	17	145	17.2475	10.5503
J9JHJ2	RPSA	40S ribosomal protein SA OS=Canis lupus familiaris OX=9615 GN=RPSA PE=3 SV=1 - [J9JHJ2_CANLF]	1	13	3									6.64808	16.61	4	4	19.6006	16.61	4	8	34.8787	29.15	6	18	30.3801	26.78	6	13	295	32.8775	4.86865
A0A5F4D5V0		Cell division control protein 42 homolog OS=Canis lupus familiaris OX=9615 PE=3 SV=1 - [A0A5F4D5V0_CANLF]	1	13	3									4.6619	10.99	2	2	25.9987	10.99	2	10	17.2524	16.75	3	7	46.063	31.94	6	22	191	21.215	6.55127
F1PR95	C1QBP	Complement component 1 Q subcomponent-binding protein, mitochondrial OS=Canis lupus familiaris OX=9615 GN=C1QBP PE=3 SV=2 - [F1PR95_CANLF]	0	10	3																					98.0813	34.56	7	29	272	30.1322	4.85596
A0A5F4DDS9	PSMD1	26S proteasome non-ATPase regulatory subunit 1 OS=Canis lupus familiaris OX=9615 GN=PSMD1 PE=3 SV=1 - [A0A5F4DDS9_CANLF]	0	10	3													8.28148	3.78	4	4	14.8817	7.66	7	7	50.629	20.67	12	20	953	105.833	5.35107
F1P895	SENP3	RNA helicase OS=Canis lupus familiaris OX=9615 GN=SENP3 PE=3 SV=3 - [F1P895_CANLF]	0	10	3													5.07724	10	3	3	10.5798	10.75	4	5	59.1166	45.75	15	22	400	45.5323	5.57959
E2R0L9	TCP1	CCT-alpha OS=Canis lupus familiaris OX=9615 GN=TCP1 PE=3 SV=1 - [E2R0L9_CANLF]	0	10	3													8.50571	7.37	4	4	14.2263	11.15	6	6	52.2484	34.53	15	20	556	60.2156	5.98584
J9NU88	RPL30	60S ribosomal protein L30 OS=Canis lupus familiaris OX=9615 GN=RPL30 PE=3 SV=2 - [J9NU88_CANLF]	0	10	3													6.09991	17.39	2	3	4.23966	18.26	2	3	64.7841	59.13	8	25	115	12.7847	9.62744
E2R9I0	PABPC4	Polyadenylate-binding protein OS=Canis lupus familiaris OX=9615 GN=PABPC4 PE=3 SV=1 - [E2R9I0_CANLF]	0	10	3													3.88296	3.01	2	2	8.50336	8.56	5	7	45.4872	19.33	13	20	631	69.4207	9.5249
E2RA50	HNRNPK	Heterogeneous nuclear ribonucleoprotein K OS=Canis lupus familiaris OX=9615 GN=HNRNPK PE=4 SV=3 - [E2RA50_CANLF]	0	10	3													6.6531	9.72	4	4	18.6187	15.98	7	9	34.4	33.48	12	17	463	50.8063	5.77002
E2R8R8	TFPT	40S ribosomal protein S9 OS=Canis lupus familiaris OX=9615 GN=TFPT PE=3 SV=2 - [E2R8R8_CANLF]	0	10	3													11.3012	21.93	6	9	7.50901	14.91	4	4	30.4375	33.33	11	17	228	26.3478	11.5464
E2RRD2		H15 domain-containing protein OS=Canis lupus familiaris OX=9615 PE=3 SV=3 - [E2RRD2_CANLF]	0	10	3													10.3547	12.98	3	5	20.1501	13.46	4	10	34.4116	18.27	7	15	208	20.9162	11.019
A0A5F4C438	ARFGEF1	ADP ribosylation factor guanine nucleotide exchange factor 1 OS=Canis lupus familiaris OX=9615 GN=ARFGEF1 PE=4 SV=1 - [A0A5F4C438_CANLF]	0	10	3													2.37269	1.21	2	2	21.1899	6.35	10	10	36.6167	9.93	15	17	1812	204.541	6.1001
A0A5F4CJ08	DNAJB11	DnaJ homolog subfamily B member 11 OS=Canis lupus familiaris OX=9615 GN=DNAJB11 PE=4 SV=1 - [A0A5F4CJ08_CANLF]	0	10	3													12.2075	14.12	4	6	24.2202	22.65	7	12	34.9366	25	7	12	340	38.7277	6.48096
F1PBF2	ARHGEF2	Guanine nucleotide exchange factor H1 OS=Canis lupus familiaris OX=9615 GN=ARHGEF2 PE=4 SV=3 - [F1PBF2_CANLF]	0	10	3													4.80909	2.36	2	2	17.3682	6.45	6	8	50.0729	19.47	16	21	976	110.223	7.18115
E2RRQ7	DDX3X	RNA helicase OS=Canis lupus familiaris OX=9615 GN=DDX3X PE=3 SV=3 - [E2RRQ7_CANLF]	0	10	3													22.4214	12.23	7	9	24.3223	14.4	9	11	21.4331	15.79	9	10	646	71.35	6.72705
A0A5F4D582	PRRC2C	Proline rich coiled-coil 2C OS=Canis lupus familiaris OX=9615 GN=PRRC2C PE=4 SV=1 - [A0A5F4D582_CANLF]	0	10	3													10.0953	2.12	4	5	41.3584	6.44	15	18	16.4462	3.42	7	7	2778	304.545	9.05615
F1PGY1	HSP90AA1	Heat shock protein 90 alpha family class A member 1 OS=Canis lupus familiaris OX=9615 GN=HSP90AA1 PE=3 SV=3 - [F1PGY1_CANLF]	2	15	2.85714	1.79039	3.69	2	2	0	4.06	2	2	2.87251	4.61	2	2	13.7674	15.5	8	12	19.0654	13.47	6	10	50.4007	32.1	14	22	542	63.6013	5.24951
E2RIA8	RPL8	60S ribosomal protein L8 OS=Canis lupus familiaris OX=9615 GN=RPL8 PE=3 SV=1 - [E2RIA8_CANLF]	2	15	2.85714									12.1541	10.51	2	5	34.9843	16.73	5	13	27.7491	13.62	3	10	62.7816	33.07	7	23	257	28.0073	11.0337
A0A5F4D8M8	IMMT	MICOS complex subunit MIC60 OS=Canis lupus familiaris OX=9615 GN=IMMT PE=3 SV=1 - [A0A5F4D8M8_CANLF]	1	12	2.83333									3.33426	3.23	2	2	3.57625	3.96	3	3	17.7819	7.05	6	7	68.0101	30.69	18	27	681	75.6203	6.96143
F6X895	SLC25A4	Solute carrier family 25 member 4 OS=Canis lupus familiaris OX=9615 GN=SLC25A4 PE=3 SV=2 - [F6X895_CANLF]	1	12	2.83333									0	8.12	2	2					9.17824	7.01	2	4	67.9315	39.85	12	31	271	30.2337	9.75928
A0A5F4BT32	ACACA	Acetyl-CoA carboxylase 1 OS=Canis lupus familiaris OX=9615 GN=ACACA PE=4 SV=1 - [A0A5F4BT32_CANLF]	0	9	2.8																	4.35762	1.52	4	5	41.5083	9.8	19	22	2368	267.948	6.58057
A0A5F4CTD1	ATP5F1C	ATP synthase subunit gamma OS=Canis lupus familiaris OX=9615 GN=ATP5F1C PE=3 SV=1 - [A0A5F4CTD1_CANLF]	0	9	2.8													7.26148	8.08	3	3	11.9087	11.11	4	7	42.8451	28.96	9	18	297	32.9173	9.24658
E2R667	COPB2	Coatomer subunit beta' OS=Canis lupus familiaris OX=9615 GN=COPB2 PE=3 SV=1 - [E2R667_CANLF]	0	9	2.8													4.28569	2.21	2	2	18.0362	10.15	8	8	39.3513	16.45	11	17	906	102.323	5.30029
E2R329	CYP1B1	Cytochrome P450 family 1 subfamily B member 1 OS=Canis lupus familiaris OX=9615 GN=CYP1B1 PE=3 SV=2 - [E2R329_CANLF]	0	9	2.8													6.48328	7.37	4	4	10.4562	7.55	4	6	40.0586	25.05	12	18	543	60.355	8.73389
F1PX75	PPP2R1A	Protein phosphatase 2 scaffold subunit Aalpha OS=Canis lupus familiaris OX=9615 GN=PPP2R1A PE=4 SV=2 - [F1PX75_CANLF]	0	9	2.8													13.4573	9.34	5	7	10.399	7.13	4	5	30.9731	25.64	12	15	589	65.2809	5.10986
F1Q1V0	CSE1L	Chromosome segregation 1-like protein OS=Canis lupus familiaris OX=9615 GN=CSE1L PE=3 SV=2 - [F1Q1V0_CANLF]	0	9	2.8													4.09089	3.49	3	3	18.0316	7.09	7	10	33.2232	16.24	13	15	973	110.491	5.70654
F1PX14	EPHA2	Receptor protein-tyrosine kinase OS=Canis lupus familiaris OX=9615 GN=EPHA2 PE=4 SV=3 - [F1PX14_CANLF]	0	9	2.8													4.79824	4.37	4	4	17.8434	7.31	7	9	29.1147	14.18	11	13	1121	123.814	7.40088
E2QRQ8	QARS1	Glutaminyl-tRNA synthetase OS=Canis lupus familiaris OX=9615 GN=QARS1 PE=3 SV=1 - [E2QRQ8_CANLF]	0	9	2.8													8.48263	6.19	4	5	13.523	7.1	6	6	35.6231	22.84	14	16	775	87.7296	6.771
E2QTN0	KIF5B	Kinesin-like protein OS=Canis lupus familiaris OX=9615 GN=KIF5B PE=3 SV=1 - [E2QTN0_CANLF]	0	9	2.8													12.0239	6.02	5	5	27.587	10.49	8	10	34.4171	15.99	12	13	963	109.68	6.44287
E2QX45	WIZ	Uncharacterized protein OS=Canis lupus familiaris OX=9615 GN=WIZ PE=3 SV=3 - [E2QX45_CANLF]	0	9	2.8													2.19451	3.08	2	2	10.3857	8.47	5	5	48.8411	23.11	12	19	649	71.9088	4.97021
E2RNN5	POLR2B	DNA-directed RNA polymerase subunit beta OS=Canis lupus familiaris OX=9615 GN=POLR2B PE=3 SV=3 - [E2RNN5_CANLF]	0	9	2.8													4.45929	1.74	2	2	14.7061	4.75	6	6	48.4123	16.6	17	20	1325	150.456	7.73779
J9P948	MYBBP1A	MYB binding protein 1a OS=Canis lupus familiaris OX=9615 GN=MYBBP1A PE=3 SV=2 - [J9P948_CANLF]	0	9	2.8													13.8529	4	5	5	26.3266	8.39	10	11	24.0308	7.99	9	12	1251	139.663	9.39307
F1PTZ7	CD44	CD44 antigen OS=Canis lupus familiaris OX=9615 GN=CD44 PE=4 SV=3 - [F1PTZ7_CANLF]	0	9	2.8													10.2144	3.92	3	6	12.1275	6.35	3	5	36.3381	13.65	7	17	740	80.7271	5.26221
A0A5F4BWD4	ENDOD1	Endonuclease domain containing 1 OS=Canis lupus familiaris OX=9615 GN=ENDOD1 PE=4 SV=1 - [A0A5F4BWD4_CANLF]	0	9	2.8													5.21306	6.72	2	3	9.88259	9.45	3	5	50.3624	34.83	8	18	402	44.5099	5.07178
E2RT60	ITGB1	Integrin beta OS=Canis lupus familiaris OX=9615 GN=ITGB1 PE=3 SV=3 - [E2RT60_CANLF]	0	9	2.8													8.1348	3.66	3	4	17.5693	8.66	7	8	30.6343	16.34	10	15	820	90.5651	5.42725
A0A5F4D9C7	RPL24	Ribosomal protein L24 OS=Canis lupus familiaris OX=9615 GN=RPL24 PE=3 SV=1 - [A0A5F4D9C7_CANLF]	0	9	2.8													11.7612	23.97	3	5	11.9743	23.97	3	5	36.1366	41.32	5	16	121	14.3198	11.312
E2QWU8	AHR	Aryl hydrocarbon receptor OS=Canis lupus familiaris OX=9615 GN=AHR PE=4 SV=3 - [E2QWU8_CANLF]	0	9	2.8													4.2686	3.23	3	3	4.58077	2.27	2	3	44.6671	25.69	15	21	837	94.9033	5.90967
J9P3P6	DHX30	RNA helicase OS=Canis lupus familiaris OX=9615 GN=DHX30 PE=4 SV=2 - [J9P3P6_CANLF]	0	9	2.8													10.3112	4.65	6	6	26.3743	8.18	10	12	16.2581	6.28	7	8	1162	130.197	8.646
E2RLP4	CDC5L	Cell division cycle 5 like OS=Canis lupus familiaris OX=9615 GN=CDC5L PE=3 SV=1 - [E2RLP4_CANLF]	0	9	2.8													14.4385	8.48	6	8	21.3394	9.35	7	9	21.0605	12.09	9	10	802	92.2147	8.17725
F1P8K1	HNRNPUL2	Uncharacterized protein OS=Canis lupus familiaris OX=9615 GN=HNRNPUL2 PE=4 SV=2 - [F1P8K1_CANLF]	0	9	2.8													13.1477	4.28	4	6	19.0109	10.43	8	9	29.3825	15.11	10	12	748	85.082	4.88135
E2QXQ6	COL17A1	Collagen type XVII alpha 1 chain OS=Canis lupus familiaris OX=9615 GN=COL17A1 PE=4 SV=3 - [E2QXQ6_CANLF]	2	14	2.71429									8.83127	2.72	4	6	7.74861	3.77	6	6	17.8661	3.98	6	9	63.784	17.11	16	26	1432	144.395	8.98291
A0A140T8E6	JUP	Junction plakoglobin OS=Canis lupus familiaris OX=9615 GN=JUP PE=3 SV=1 - [A0A140T8E6_CANLF]	4	19	2.66667	8.73883	5.65	4	4	3.87508	2.69	2	2	12.7673	7.93	5	6	20.0223	13.31	9	11	20.8877	10.22	7	8	88.3348	35.35	20	38	744	81.7068	6.13818
F1Q331	CCT4	T-complex protein 1 subunit delta OS=Canis lupus familiaris OX=9615 GN=CCT4 PE=3 SV=2 - [F1Q331_CANLF]	1	11	2.66667									3.78833	3.9	2	3	9.51551	10.58	5	7	13.387	16.33	8	8	41.9129	28.2	12	18	539	58.0018	7.82568
F1PKW7	YWHAB	Tyrosine 3-monooxygenase/tryptophan 5-monooxygenase activation protein beta OS=Canis lupus familiaris OX=9615 GN=YWHAB PE=3 SV=3 - [F1PKW7_CANLF]	1	11	2.66667	7.0618	8.94	2	3									13.3918	23.17	5	8	21.9795	28.05	7	11	27.6247	40.24	9	14	246	28.0348	4.83057
J9NZC6	HADHB	Uncharacterized protein OS=Canis lupus familiaris OX=9615 GN=HADHB PE=3 SV=2 - [J9NZC6_CANLF]	1	11	2.66667									6.05393	5.89	3	3	4.88288	7.58	4	4	18.0819	15.16	7	8	37.3892	32.21	14	20	475	51.1965	9.45166
A0A5F4CR76	EPPK1	Uncharacterized protein OS=Canis lupus familiaris OX=9615 GN=EPPK1 PE=4 SV=1 - [A0A5F4CR76_CANLF]	1	11	2.66667									5.20639	2.88	3	3	10.9339	5.77	6	9	21.2337	6.89	9	11	33.3218	10.14	9	13	2948	321.008	5.70654
E2R8C9	MOGS	Mannosyl-oligosaccharide glucosidase OS=Canis lupus familiaris OX=9615 GN=MOGS PE=3 SV=1 - [E2R8C9_CANLF]	0	8	2.6													1.99121	3.35	3	3	10.5684	6.22	5	5	34.6578	15.43	11	16	836	92.3006	8.83643
F1PRZ1	VDAC1	Voltage-dependent anion-selective channel protein 1 OS=Canis lupus familiaris OX=9615 GN=VDAC1 PE=3 SV=2 - [F1PRZ1_CANLF]	0	8	2.6																	4.49267	8.48	2	2	63.3166	37.81	10	22	283	30.7216	8.54346
A0A5F4CSG8	CCT5	Chaperonin containing TCP1 subunit 5 OS=Canis lupus familiaris OX=9615 GN=CCT5 PE=3 SV=1 - [A0A5F4CSG8_CANLF]	0	8	2.6													9.57202	8.33	4	4	6.39086	12.6	7	7	25.4182	25.61	10	13	492	54.1271	6.29053
E2QZ61	ATAD3A	ATPase family AAA domain containing 3A OS=Canis lupus familiaris OX=9615 GN=ATAD3A PE=4 SV=1 - [E2QZ61_CANLF]	0	8	2.6																	14.2508	10.49	5	6	54.3358	29.78	13	19	591	66.6244	9.23193
E2R9A2	COPB1	Coatomer subunit beta OS=Canis lupus familiaris OX=9615 GN=COPB1 PE=4 SV=2 - [E2R9A2_CANLF]	0	8	2.6													2.33687	2.83	2	2	12.7523	7.03	6	6	44.2845	19.1	13	17	953	107.11	6.04932
J9P2W5	GEMIN5	Gem nuclear organelle associated protein 5 OS=Canis lupus familiaris OX=9615 GN=GEMIN5 PE=4 SV=2 - [J9P2W5_CANLF]	0	8	2.6																	15.1253	6.5	8	8	44.0827	13.73	15	16	1508	167.945	6.80029
J9PAA1		14_3_3 domain-containing protein OS=Canis lupus familiaris OX=9615 PE=3 SV=2 - [J9PAA1_CANLF]	0	8	2.6													7.79571	19.84	4	5	22.1227	21.83	5	11	17.121	26.59	5	9	252	28.3361	4.84326
F6UZG3	ZW10	Zw10 kinetochore protein OS=Canis lupus familiaris OX=9615 GN=ZW10 PE=3 SV=1 - [F6UZG3_CANLF]	0	8	2.6													4.83982	3.72	2	2	16.3436	7.83	5	7	33.7475	24.52	14	16	779	88.7678	6.13818
J9P7X5	PPP2R1B	Protein phosphatase 2 scaffold subunit Abeta OS=Canis lupus familiaris OX=9615 GN=PPP2R1B PE=4 SV=2 - [J9P7X5_CANLF]	0	8	2.6													6.33822	5.03	4	5	12.9964	5.71	4	5	30.7902	15.76	9	13	736	79.5595	6.32861
J9P9G0	ACSL3	Acyl-CoA synthetase long chain family member 3 OS=Canis lupus familiaris OX=9615 GN=ACSL3 PE=4 SV=1 - [J9P9G0_CANLF]	0	8	2.6													2.60556	5.56	3	3	13.5447	10.28	6	8	28.8352	18.75	10	14	720	80.3063	8.47021
A0A5F4CS83	MARS1	Methionine--tRNA ligase OS=Canis lupus familiaris OX=9615 GN=MARS1 PE=3 SV=1 - [A0A5F4CS83_CANLF]	0	8	2.6																	8.70591	4.89	4	5	44.1228	15.6	11	20	859	96.7135	6.45557
A0A5F4C890	UBR4	Ubiquitin protein ligase E3 component n-recognin 4 OS=Canis lupus familiaris OX=9615 GN=UBR4 PE=3 SV=1 - [A0A5F4C890_CANLF]	0	8	2.6													3.66517	0.55	2	2	17.3544	1.94	9	9	35.8931	3.91	13	14	5092	563.926	6.20166
F1PQ40	PSMC1	Proteasome 26S subunit, ATPase 1 OS=Canis lupus familiaris OX=9615 GN=PSMC1 PE=3 SV=2 - [F1PQ40_CANLF]	0	8	2.6													4.15824	4.77	2	2	4.3913	7.27	3	3	46.4564	37.95	13	19	440	49.1537	6.21436
J9P6N4	YWHAH	Tyrosine 3-monooxygenase/tryptophan 5-monooxygenase activation protein eta OS=Canis lupus familiaris OX=9615 GN=YWHAH PE=3 SV=1 - [J9P6N4_CANLF]	0	8	2.6													4.15245	6.5	2	4	18.2716	19.92	5	10	21.7139	31.71	7	10	246	28.194	4.89404
F1PWM2	RPL21	60S ribosomal protein L21 OS=Canis lupus familiaris OX=9615 GN=RPL21 PE=3 SV=3 - [F1PWM2_CANLF]	0	8	2.6																					60.9212	37.5	7	23	160	18.5531	10.4917
F1PZP6	LARS1	Leucyl-tRNA synthetase OS=Canis lupus familiaris OX=9615 GN=LARS1 PE=3 SV=3 - [F1PZP6_CANLF]	0	8	2.6																	14.5533	6.64	7	8	34.1761	12.94	13	15	1175	134.077	7.21045
A0A5F4CLD8	ANK3	Ankyrin 3 OS=Canis lupus familiaris OX=9615 GN=ANK3 PE=4 SV=1 - [A0A5F4CLD8_CANLF]	0	8	2.6													5.10557	1.34	2	2	17.0444	5.1	8	10	24.7921	6.93	11	11	1862	202.466	6.68311
E2R3D3	RPL17-C18orf32	60S ribosomal protein L17 OS=Canis lupus familiaris OX=9615 GN=RPL17-C18orf32 PE=3 SV=1 - [E2R3D3_CANLF]	0	8	2.6													8.46349	13.04	2	5	16.2804	17.93	3	7	25.0857	42.93	7	12	184	21.3833	10.1694
A0A5F4C8R9	PSMC6	AAA domain-containing protein OS=Canis lupus familiaris OX=9615 GN=PSMC6 PE=3 SV=1 - [A0A5F4C8R9_CANLF]	0	8	2.6													7.38535	6.45	3	4	12.1442	13.9	5	7	34.3928	33.75	9	13	403	45.768	7.78174
F1PRC5	SLC3A2	Aamy domain-containing protein OS=Canis lupus familiaris OX=9615 GN=SLC3A2 PE=4 SV=2 - [F1PRC5_CANLF]	0	8	2.6													12.9185	6.19	3	5	14.3593	8.44	5	6	32.6356	22.33	10	12	533	58.5093	5.64307
A0A5F4BQ51	ILF3	Interleukin enhancer binding factor 3 OS=Canis lupus familiaris OX=9615 GN=ILF3 PE=4 SV=1 - [A0A5F4BQ51_CANLF]	0	8	2.6													7.70493	6.66	4	4	28.4594	14.73	9	12	20.0772	8.64	5	8	706	76.5381	7.91357
A0A5F4CSQ5	ATP2B4	Calcium-transporting ATPase OS=Canis lupus familiaris OX=9615 GN=ATP2B4 PE=3 SV=1 - [A0A5F4CSQ5_CANLF]	0	8	2.6													4.27005	2.26	2	2	17.3855	6.37	7	8	34.5404	13.9	13	14	1194	132.428	6.44287
E2RGJ6	DNAJB12	DnaJ heat shock protein family (Hsp40) member B12 OS=Canis lupus familiaris OX=9615 GN=DNAJB12 PE=4 SV=3 - [E2RGJ6_CANLF]	0	8	2.6													13.6109	14.04	6	6	20.1717	16.75	7	7	20.9849	34.73	11	12	406	45.0365	9.15869
E2RKG3	TOMM70	Translocase of outer mitochondrial membrane 70 OS=Canis lupus familiaris OX=9615 GN=TOMM70 PE=4 SV=3 - [E2RKG3_CANLF]	0	8	2.6													8.58602	8.87	5	5	11.2562	5.91	3	5	28.2291	26.77	14	15	609	67.3149	7.32764
E2RIQ8	RPS5	Ribosomal protein S5 OS=Canis lupus familiaris OX=9615 GN=RPS5 PE=3 SV=1 - [E2RIQ8_CANLF]	0	8	2.6													6.25687	17.65	4	6	9.2366	17.65	4	5	24.0301	22.55	4	12	204	22.8621	9.71533
E2R9J8	PRMT5	Protein arginine N-methyltransferase 5 OS=Canis lupus familiaris OX=9615 GN=PRMT5 PE=3 SV=1 - [E2R9J8_CANLF]	0	8	2.6													14.5009	7.85	6	7	15.7033	8.95	5	7	21.6482	14.91	10	11	637	72.6115	6.29053
E2R0A6	RPL28	60S ribosomal protein L28 OS=Canis lupus familiaris OX=9615 GN=RPL28 PE=3 SV=2 - [E2R0A6_CANLF]	0	8	2.6													7.2278	11.11	3	3	17.6555	17.46	5	6	28.8688	20.63	5	15	189	21.2623	11.605
E2RH91	SND1	Staphylococcal nuclease domain-containing protein OS=Canis lupus familiaris OX=9615 GN=SND1 PE=4 SV=3 - [E2RH91_CANLF]	0	8	2.6													7.09466	5.23	4	4	21.8509	9.35	9	10	17.3821	9.45	7	9	995	111.176	8.08936
A0A5F4CRU4	CEP170	Centrosomal protein 170 OS=Canis lupus familiaris OX=9615 GN=CEP170 PE=3 SV=1 - [A0A5F4CRU4_CANLF]	0	8	2.6													4.32574	1.45	2	2	15.5509	6.76	9	9	31.4952	11.49	12	12	1584	175.093	7.12256
E2RIN4	DICER1	Endoribonuclease Dicer OS=Canis lupus familiaris OX=9615 GN=DICER1 PE=3 SV=2 - [E2RIN4_CANLF]	0	8	2.6													7.40145	2.39	3	3	18.381	4.26	7	8	20.169	8.27	13	13	1923	218.502	5.77002
E2QUY7	PSMD3	Proteasome 26S subunit, non-ATPase 3 OS=Canis lupus familiaris OX=9615 GN=PSMD3 PE=3 SV=2 - [E2QUY7_CANLF]	0	8	2.6													8.18491	8.05	5	5	8.39935	7.12	4	4	29.9794	29.03	11	14	534	60.9285	8.44092
E2RHY0	PKP2	Plakophilin 2 OS=Canis lupus familiaris OX=9615 GN=PKP2 PE=3 SV=1 - [E2RHY0_CANLF]	0	8	2.6													4.83148	6.82	4	4	11.858	7.18	5	5	35.5023	21.53	12	16	836	92.6762	9.15869
A0A5F4CT20	RPL19	Ribosomal protein L19 OS=Canis lupus familiaris OX=9615 GN=RPL19 PE=3 SV=1 - [A0A5F4CT20_CANLF]	0	8	2.6													9.12815	8.72	2	4					47.3531	22.56	5	19	195	23.3463	11.4731
E2RE36	HNRNPR	Heterogeneous nuclear ribonucleoprotein R OS=Canis lupus familiaris OX=9615 GN=HNRNPR PE=4 SV=2 - [E2RE36_CANLF]	0	8	2.6													15.5955	10.43	6	8	12.3505	7.9	5	7	15.9086	11.85	7	8	633	70.8993	8.1333
A0A5F4D6N0		IF rod domain-containing protein OS=Canis lupus familiaris OX=9615 PE=3 SV=1 - [A0A5F4D6N0_CANLF]	0	8	2.6													7.77935	5.01	3	8	10.1514	3.87	3	5	21.897	5.47	4	12	439	48.9103	6.55127
F1PKR6	DYRK1B	Dual specificity tyrosine phosphorylation regulated kinase 1B OS=Canis lupus familiaris OX=9615 GN=DYRK1B PE=3 SV=3 - [F1PKR6_CANLF]	0	8	2.6													15.5333	31.51	5	9	3.70704	16.44	3	3	23.7629	32.88	5	11	146	16.435	10.2134
E2RP67	TBL2	Transducin beta like 2 OS=Canis lupus familiaris OX=9615 GN=TBL2 PE=4 SV=1 - [E2RP67_CANLF]	0	8	2.6													5.62729	9.19	3	3	11.6612	11.21	5	6	34.0743	30.49	12	14	446	49.9594	9.0415
F1PFS1	STOM	Stomatin OS=Canis lupus familiaris OX=9615 GN=STOM PE=3 SV=3 - [F1PFS1_CANLF]	0	8	2.6																	20.002	24.37	6	11	36.1376	20.79	5	12	279	30.3029	5.79541
A0A5F4C0N2	HUWE1	HECT-type E3 ubiquitin transferase OS=Canis lupus familiaris OX=9615 GN=HUWE1 PE=4 SV=1 - [A0A5F4C0N2_CANLF]	0	8	2.6													6.89294	0.92	3	3	26.9058	4.01	13	13	21.6003	3.42	9	9	4243	466.132	5.18604
O18740	KRT9	Keratin, type I cytoskeletal 9 OS=Canis lupus familiaris OX=9615 GN=KRT9 PE=3 SV=1 - [K1C9_CANLF]	2	13	2.57143					6.00903	2.04	2	5					28.7398	3.44	3	18	16.714	2.04	2	11	20.286	3.44	3	9	786	76.3081	5.94775
F1P9J3	MYH9	Myosin-9 OS=Canis lupus familiaris OX=9615 GN=MYH9 PE=3 SV=2 - [F1P9J3_CANLF]	1	10	2.5	5.62053	1.22	2	2									4.70544	1.28	2	2	48.7469	9.29	17	19	20.5671	6.53	10	10	1960	226.346	5.60498
A0A5F4D567		Uncharacterized protein OS=Canis lupus familiaris OX=9615 PE=3 SV=1 - [A0A5F4D567_CANLF]	1	10	2.5	1.79039	6.27	2	2									9.99009	17.24	5	8	18.4983	18.18	5	9	28.8566	25.39	8	12	319	37.6279	4.85596
F1PRT4	ARCN1	Coatomer subunit delta OS=Canis lupus familiaris OX=9615 GN=ARCN1 PE=3 SV=2 - [F1PRT4_CANLF]	1	10	2.5									7.28789	6.07	3	3	3.9664	3.52	2	2	23.0053	16.24	9	10	38.5869	35.81	14	19	511	57.2092	6.21436
A0A5F4CPQ6	CCT8	CCT-theta OS=Canis lupus familiaris OX=9615 GN=CCT8 PE=3 SV=1 - [A0A5F4CPQ6_CANLF]	1	10	2.5									2.31102	3.55	2	2	8.67575	9.38	6	6	14.7839	14.63	9	11	30.5752	21.45	12	13	704	77.0593	7.89893
E2RH09	SSB	Small RNA binding exonuclease protection factor La OS=Canis lupus familiaris OX=9615 GN=SSB PE=4 SV=2 - [E2RH09_CANLF]	1	10	2.5									3.52956	5.17	2	2	11.7408	14.78	5	8	11.9812	13.79	6	8	34.1486	22.91	7	13	406	46.6711	7.41553
P35527	KRT9	cRAP K1C9_HUMAN Keratin, type I cytoskeletal 9 OS=Homo sapiens GN=KRT9 PE=1 SV=3	39	103	2.45455	75.122	18.62	10	28	115.371	20.39	11	62	60.9669	22.15	12	26	289.424	28.57	17	121	110.501	24.08	13	49	383.645	65.17	28	139	623	62.0919	5.30029
A0A5F4DIX8	KARS1	Lysine--tRNA ligase OS=Canis lupus familiaris OX=9615 GN=KARS1 PE=3 SV=1 - [A0A5F4DIX8_CANLF]	4	17	2.44444					1.68317	2.68	2	2	14.1003	15.91	9	10	12.395	12.06	7	8	29.7716	13.07	7	14	64.8976	31.49	16	28	597	67.9467	6.32861
Q6TEQ7	ANXA2	Annexin A2 OS=Canis lupus familiaris OX=9615 GN=ANXA2 PE=1 SV=1 - [ANXA2_CANLF]	2	12	2.42857	5.14686	6.19	2	2					4.20547	11.8	4	4	13.0921	13.57	5	7	21.3592	14.45	4	10	53.1675	48.97	15	19	339	38.6298	7.31299
A0A5F4DGN4	VIM	Vimentin OS=Canis lupus familiaris OX=9615 GN=VIM PE=3 SV=1 - [A0A5F4DGN4_CANLF]	5	19	2.4	24.6954	15.67	8	10					7.45439	9.01	4	4	31.8039	33.26	14	21	22.7533	22.53	10	10	56.6815	39.06	17	25	466	53.565	5.12256
E2RPG9	COPG1	Coatomer subunit gamma OS=Canis lupus familiaris OX=9615 GN=COPG1 PE=3 SV=2 - [E2RPG9_CANLF]	0	7	2.4																	3.95072	3.78	3	3	38.3188	18.99	13	17	874	97.6884	5.41455
J9P5M9	UBR5	Ubiquitin protein ligase E3 component n-recognin 5 OS=Canis lupus familiaris OX=9615 GN=UBR5 PE=4 SV=2 - [J9P5M9_CANLF]	0	7	2.4													1.81187	0.99	3	3	13.2396	2.27	6	6	27.6878	5.79	12	12	2730	301.518	5.8335
A0A5F4DCZ3	HK2	Hexokinase OS=Canis lupus familiaris OX=9615 GN=HK2 PE=3 SV=1 - [A0A5F4DCZ3_CANLF]	0	7	2.4																	20.6319	11.66	9	9	28.734	17.9	13	13	849	94.2878	6.23975
A0A5F4CTC9	YME1L1	YME1 like 1 ATPase OS=Canis lupus familiaris OX=9615 GN=YME1L1 PE=3 SV=1 - [A0A5F4CTC9_CANLF]	0	7	2.4													7.22002	5.87	3	4	9.24445	7.62	4	4	34.7071	17.89	9	12	682	75.7375	8.22119
E2RPY1	NAP1L4	Nucleosome assembly protein 1 like 4 OS=Canis lupus familiaris OX=9615 GN=NAP1L4 PE=3 SV=2 - [E2RPY1_CANLF]	0	7	2.4													2.57188	5.6	2	2					43.9604	24.53	8	20	375	42.6548	4.65283
F1PPH7	PSMC2	26S proteasome AAA-ATPase subunit RPT1 OS=Canis lupus familiaris OX=9615 GN=PSMC2 PE=3 SV=2 - [F1PPH7_CANLF]	0	7	2.4													9.00813	10.85	4	4	12.3775	14.32	6	6	33.2632	29.79	10	11	433	48.6031	5.94775
E2RLQ9	VCP	15S Mg(2+)-ATPase p97 subunit OS=Canis lupus familiaris OX=9615 GN=VCP PE=3 SV=3 - [E2RLQ9_CANLF]	0	7	2.4																	20.5302	9.55	8	9	27.0469	16.38	10	11	806	89.2467	5.26221
E2R4F8	NDUFS1	NADH-ubiquinone oxidoreductase 75 kDa subunit, mitochondrial OS=Canis lupus familiaris OX=9615 GN=NDUFS1 PE=3 SV=1 - [E2R4F8_CANLF]	0	7	2.4																	8.68186	6.05	4	4	36.2645	25.03	13	16	727	79.6276	6.18896
F1P8K0	ESYT2	Extended synaptotagmin 2 OS=Canis lupus familiaris OX=9615 GN=ESYT2 PE=3 SV=3 - [F1P8K0_CANLF]	0	7	2.4																	17.0929	9.83	7	8	26.1435	19.78	11	12	804	90.3316	8.25049
A0A5F4CEB7	FAR1	Fatty acyl-CoA reductase OS=Canis lupus familiaris OX=9615 GN=FAR1 PE=3 SV=1 - [A0A5F4CEB7_CANLF]	0	7	2.4													6.04557	8.17	4	4	6.14319	4.86	2	3	32.1331	19.26	10	13	514	59.3837	8.88037
A0A5F4BRX5	SMC1A	Structural maintenance of chromosomes protein OS=Canis lupus familiaris OX=9615 GN=SMC1A PE=3 SV=1 - [A0A5F4BRX5_CANLF]	0	7	2.4													5.15684	1.7	2	2	23.5625	8.77	9	10	19.7897	7.55	8	9	1232	142.926	7.89893
E2RHA5	LETM1	Leucine zipper-EF-hand-containing transmembrane protein 1 OS=Canis lupus familiaris OX=9615 GN=LETM1 PE=3 SV=2 - [E2RHA5_CANLF]	0	7	2.4													7.65835	4.99	3	3	8.51268	5.53	4	4	32.6004	23.75	13	13	741	83.1862	6.37939
F1P8N6	HSP90B1	Endoplasmin OS=Canis lupus familiaris OX=9615 GN=HSP90B1 PE=3 SV=1 - [F1P8N6_CANLF]	0	7	2.4													5.7323	5.23	4	4	15.8456	8.34	7	8	23.446	8.47	7	9	803	92.3273	4.88135
A0A5F4CHX9		Glutamate dehydrogenase (NAD(P)(+)) OS=Canis lupus familiaris OX=9615 PE=3 SV=1 - [A0A5F4CHX9_CANLF]	0	7	2.4													2.71846	2.22	2	2	9.72535	3.07	3	4	36.0047	14.38	12	14	946	102.831	9.24658
F1PPC7	SUCLA2	Succinate--CoA ligase [ADP-forming] subunit beta, mitochondrial OS=Canis lupus familiaris OX=9615 GN=SUCLA2 PE=3 SV=3 - [F1PPC7_CANLF]	0	7	2.4													3.63986	9.47	4	4	13.0699	13.86	6	7	20.0327	23.56	9	10	433	47.0095	6.7124
E2RGJ9	CDK1	Cyclin dependent kinase 1 OS=Canis lupus familiaris OX=9615 GN=CDK1 PE=3 SV=1 - [E2RGJ9_CANLF]	0	7	2.4																	11.4269	18.52	5	6	33.4243	36.7	10	14	297	34.0439	8.41162
J9NRH5	YWHAG	Tyrosine 3-monooxygenase/tryptophan 5-monooxygenase activation protein gamma OS=Canis lupus familiaris OX=9615 GN=YWHAG PE=3 SV=2 - [J9NRH5_CANLF]	0	7	2.4													4.15245	6.53	2	4	14.9765	18.78	5	9	15.0121	22.86	6	9	245	28.0208	4.88135
E2RSI5	UQCRC1	Ubiquinol-cytochrome c reductase core protein 1 OS=Canis lupus familiaris OX=9615 GN=UQCRC1 PE=4 SV=3 - [E2RSI5_CANLF]	0	7	2.4																	4.40317	4.96	3	3	41.1398	24.96	11	17	605	67.2106	6.60986
A0A5F4DB28	HK1	Hexokinase OS=Canis lupus familiaris OX=9615 GN=HK1 PE=3 SV=1 - [A0A5F4DB28_CANLF]	0	7	2.4													4.25705	3.38	3	3	19.5512	11.03	10	10	15.1473	8.95	8	8	916	102.136	6.7417
E2R9K4	XPO1	Exportin 1 OS=Canis lupus familiaris OX=9615 GN=XPO1 PE=3 SV=2 - [E2R9K4_CANLF]	0	7	2.4																	4.88903	2.15	2	2	39.8672	13.07	11	18	1071	123.062	6.11279
A0A5F4D8P2	PSMC3	AAA domain-containing protein OS=Canis lupus familiaris OX=9615 GN=PSMC3 PE=3 SV=1 - [A0A5F4D8P2_CANLF]	0	7	2.4													5.31055	6.8	2	2	8.16027	9.57	4	4	36.8447	42.57	11	14	397	44.3489	5.09717
E2QU53	NOP56	NOP56 ribonucleoprotein OS=Canis lupus familiaris OX=9615 GN=NOP56 PE=3 SV=1 - [E2QU53_CANLF]	0	7	2.4													4.55864	6.2	3	3	17.367	14.91	8	8	28.5148	23.12	9	11	597	66.4021	9.18799
J9P3G1	LMNB1	Lamin B1 OS=Canis lupus familiaris OX=9615 GN=LMNB1 PE=3 SV=2 - [J9P3G1_CANLF]	0	7	2.4													5.35125	6.57	3	3	13.2037	12.08	6	6	24.489	19.7	10	12	472	53.7768	4.98291
A0A5F4C0Q5		TPR_REGION domain-containing protein OS=Canis lupus familiaris OX=9615 PE=3 SV=1 - [A0A5F4C0Q5_CANLF]	0	7	2.4													2.87629	7.05	2	2	31.9575	20.6	7	13	17.001	16.53	5	6	369	41.4205	5.26221
J9P1L5	ZC3HAV1	Zinc finger CCCH-type containing, antiviral 1 OS=Canis lupus familiaris OX=9615 GN=ZC3HAV1 PE=4 SV=2 - [J9P1L5_CANLF]	0	7	2.4													6.99544	5.37	4	4	13.0534	6.44	5	6	23.6441	14.93	12	12	931	104.619	8.30908
F1PLG2	NNT	Proton-translocating NAD(P)(+) transhydrogenase OS=Canis lupus familiaris OX=9615 GN=NNT PE=3 SV=3 - [F1PLG2_CANLF]	0	7	2.4																	15.0061	8.7	9	9	27.3011	13.86	12	13	1104	115.523	8.19189
E2QZA8	FKBP10	Peptidylprolyl isomerase OS=Canis lupus familiaris OX=9615 GN=FKBP10 PE=4 SV=1 - [E2QZA8_CANLF]	0	7	2.4													8.46719	9.11	5	5	10.6553	8.76	5	6	24.1537	12.89	6	10	582	64.3133	5.68115
A0A5F4DHB9	RPS13	40S ribosomal protein S13 OS=Canis lupus familiaris OX=9615 GN=RPS13 PE=3 SV=1 - [A0A5F4DHB9_CANLF]	0	7	2.4													12.8958	19.21	3	6	7.3182	13.91	2	3	26.1868	37.75	6	11	151	17.2117	10.5356
F1PB08	SEPTIN9	Septin 9 OS=Canis lupus familiaris OX=9615 GN=SEPTIN9 PE=3 SV=3 - [F1PB08_CANLF]	0	7	2.4																	15.5267	16.93	7	7	35.3218	28.21	11	15	514	57.3868	8.77783
A0A5F4CLA0	FAM71F1	Calumenin OS=Canis lupus familiaris OX=9615 GN=FAM71F1 PE=3 SV=1 - [A0A5F4CLA0_CANLF]	0	7	2.4													7.66866	10.48	3	4	13.4214	10.16	4	6	27.3707	28.89	6	11	315	37.1194	4.58936
E2RCD6	RTCB	RNA-splicing ligase RtcB homolog OS=Canis lupus familiaris OX=9615 GN=RTCB PE=3 SV=1 - [E2RCD6_CANLF]	0	7	2.4													2.19825	5.35	3	3	14.869	12.48	6	7	21.8482	22.97	10	11	505	55.1478	7.2251
E2RN38	FAM71F1	Calumenin OS=Canis lupus familiaris OX=9615 GN=FAM71F1 PE=3 SV=2 - [E2RN38_CANLF]	0	7	2.4													7.66866	10.31	3	4	13.4214	10	4	6	24.0493	26.25	6	11	320	37.6098	4.61475
F1PTE2	TRIM25	Tripartite motif containing 25 OS=Canis lupus familiaris OX=9615 GN=TRIM25 PE=4 SV=2 - [F1PTE2_CANLF]	0	7	2.4																	21.809	11.41	7	11	27.2766	16.48	8	10	631	70.3637	8.1626
E2RMK6	EIF2S3	Protein-synthesizing GTPase OS=Canis lupus familiaris OX=9615 GN=EIF2S3 PE=4 SV=1 - [E2RMK6_CANLF]	0	7	2.4													21.0177	18.01	7	10	14.7847	11.23	4	6	13.6245	15.68	6	6	472	51.0472	8.39697
A0A5F4C7K7	CLASP2	Cytoplasmic linker associated protein 2 OS=Canis lupus familiaris OX=9615 GN=CLASP2 PE=4 SV=1 - [A0A5F4C7K7_CANLF]	0	7	2.4													4.64523	1.71	2	3	14.8504	6.24	7	7	22.6306	11.25	11	11	1458	159.671	8.73389
E2R4I0	PRPF3	Pre-mRNA-splicing factor 3 OS=Canis lupus familiaris OX=9615 GN=PRPF3 PE=4 SV=1 - [E2R4I0_CANLF]	0	7	2.4													7.16354	4.98	3	3	15.65	13.03	8	9	13.5626	15.52	7	8	683	77.4809	9.49561
A0A5F4D717	DDX1	ATP-dependent RNA helicase DDX1 OS=Canis lupus familiaris OX=9615 GN=DDX1 PE=3 SV=1 - [A0A5F4D717_CANLF]	0	7	2.4													14.3426	11.23	7	7	20.2361	10.02	6	9	10.9186	9.56	5	5	659	73.8504	7.85498
F1PLN7	MATR3	Uncharacterized protein OS=Canis lupus familiaris OX=9615 GN=MATR3 PE=4 SV=2 - [F1PLN7_CANLF]	0	7	2.4													4.50889	2.94	2	2	20.9806	7.18	6	11	11.12	6.83	4	8	849	94.6369	6.25244
E2R068	RBMX	RNA binding motif protein X-linked OS=Canis lupus familiaris OX=9615 GN=RBMX PE=4 SV=3 - [E2R068_CANLF]	0	7	2.4													13.7865	18.93	7	10	6.23427	8.44	4	5	8.77561	14.83	5	5	391	42.3063	10.0522
E2R5Q5	FXR1	FMR1 autosomal homolog 1 OS=Canis lupus familiaris OX=9615 GN=FXR1 PE=3 SV=2 - [E2R5Q5_CANLF]	0	7	2.4													12.7952	8.86	6	7	22.6186	10.14	6	11	6.5895	5.48	3	3	621	69.706	6.15088
A0A5F4CFI9	HDAC10	Histone deacetylase 10 OS=Canis lupus familiaris OX=9615 GN=HDAC10 PE=4 SV=1 - [A0A5F4CFI9_CANLF]	7	23	2.33333	6.7106	4.85	3	3	2.53562	3.23	2	2	38.6565	10.99	6	17	9.35123	8.89	5	7	23.3539	8.89	5	11	129.218	51.53	18	52	619	66.4213	6.63916
E2QYF3	AFG3L2	AFG3 like matrix AAA peptidase subunit 2 OS=Canis lupus familiaris OX=9615 GN=AFG3L2 PE=3 SV=2 - [E2QYF3_CANLF]	1	9	2.33333									7.911	5.58	4	4	3.60826	4.09	4	4	16.3451	7.44	6	6	34.7302	20.97	14	18	806	89.7436	8.57275
J9P7Y9		Uncharacterized protein OS=Canis lupus familiaris OX=9615 PE=4 SV=2 - [J9P7Y9_CANLF]	1	9	2.33333									4.43273	5.93	2	2	10.6179	12.46	3	4	18.8348	21.66	6	7	42.6596	37.09	9	15	337	35.4599	7.37158
J9P5F5	GPD2	Glycerol-3-phosphate dehydrogenase OS=Canis lupus familiaris OX=9615 GN=GPD2 PE=3 SV=2 - [J9P5F5_CANLF]	1	9	2.33333									6.34542	4.25	3	3					11.3643	5.95	4	5	44.6332	28.75	17	23	706	78.7996	7.21045
F1PXQ9	TRAP1	TNF receptor associated protein 1 OS=Canis lupus familiaris OX=9615 GN=TRAP1 PE=3 SV=3 - [F1PXQ9_CANLF]	1	9	2.33333									2.87251	3.4	2	2	6.06814	7.88	5	6	5.05132	7.26	4	5	42.7792	20.09	9	15	647	73.6563	7.12256
J9P608		Ribosomal_L23eN domain-containing protein OS=Canis lupus familiaris OX=9615 PE=3 SV=1 - [J9P608_CANLF]	1	9	2.33333									5.8162	13.55	2	3	20.5925	28.39	5	10	14.0141	14.84	2	6	29.3132	35.48	6	11	155	17.5681	10.3892
E2R8G3	RPL31	60S ribosomal protein L31 OS=Canis lupus familiaris OX=9615 GN=RPL31 PE=3 SV=1 - [E2R8G3_CANLF]	1	9	2.33333									2.22411	15.2	2	2	18.8073	24.8	4	10	17.9156	24.8	3	8	23.9437	43.2	6	10	125	14.4539	10.5356
Q28259	GAPDH	Glyceraldehyde-3-phosphate dehydrogenase OS=Canis lupus familiaris OX=9615 GN=GAPDH PE=2 SV=3 - [G3P_CANLF]	1	9	2.33333					2.2647	4.8	2	2					2.51897	6.91	2	2	20.9175	18.32	4	18	7.90026	18.02	4	7	333	35.8382	8.11865
A0A5F4CGT3	FLNA	Filamin A OS=Canis lupus familiaris OX=9615 GN=FLNA PE=3 SV=1 - [A0A5F4CGT3_CANLF]	2	11	2.28571	5.61578	1.48	3	3					3.36434	1.02	2	2	2.00925	0.8	2	2	35.9678	8.49	17	17	37.1512	7.96	12	15	2638	279.729	6.1001
E2QRR5	RARS1	Arginine--tRNA ligase, cytoplasmic OS=Canis lupus familiaris OX=9615 GN=RARS1 PE=3 SV=1 - [E2QRR5_CANLF]	2	11	2.28571									9.7519	8.03	5	6	6.28589	4.7	3	3	23.5138	15.76	10	12	46.5309	31.67	16	19	660	75.4789	6.88818
J9NU04		Elongation factor 1-alpha OS=Canis lupus familiaris OX=9615 PE=3 SV=1 - [J9NU04_CANLF]	3	13	2.25	4.34725	5.23	2	5					10.7153	5.01	2	5	15.2098	6.1	3	7	13.103	9.37	4	7	58.7765	14.38	8	24	459	49.8529	8.73389
A0A5F4DCB6	NAP1L1	Nucleosome assembly protein 1 like 1 OS=Canis lupus familiaris OX=9615 GN=NAP1L1 PE=3 SV=1 - [A0A5F4DCB6_CANLF]	0	6	2.2																					46.8302	20.1	8	18	383	44.5989	4.56396
E2QYZ0	ALDH18A1	Delta-1-pyrroline-5-carboxylate synthase OS=Canis lupus familiaris OX=9615 GN=ALDH18A1 PE=3 SV=1 - [E2QYZ0_CANLF]	0	6	2.2													4.14375	2.52	2	2	12.3448	6.16	5	5	29.7362	16.48	10	12	795	87.1966	7.32764
A0A5F4CSK7	SUCLG2	Succinate--CoA ligase [GDP-forming] subunit beta, mitochondrial OS=Canis lupus familiaris OX=9615 GN=SUCLG2 PE=3 SV=1 - [A0A5F4CSK7_CANLF]	0	6	2.2													7.15252	10.59	4	4	4.80794	8.37	3	3	25.4496	28.57	9	10	406	43.928	5.73193
A0A5F4C7E7	LBR	3-beta-hydroxysterol Delta (14)-reductase OS=Canis lupus familiaris OX=9615 GN=LBR PE=3 SV=1 - [A0A5F4C7E7_CANLF]	0	6	2.2													4.20079	3.65	2	2	9.57946	5.03	3	4	21.7216	11.81	8	11	576	65.7201	9.40771
E2RQV7	NOP58	NOP58 ribonucleoprotein OS=Canis lupus familiaris OX=9615 GN=NOP58 PE=3 SV=2 - [E2RQV7_CANLF]	0	6	2.2																	17.9311	12.41	5	7	29.1968	25.93	9	10	540	60.6651	8.60205
F1PL97	P4HB	Protein disulfide-isomerase OS=Canis lupus familiaris OX=9615 GN=P4HB PE=3 SV=2 - [F1PL97_CANLF]	0	6	2.2													4.60291	4.31	2	2	11.1812	10.2	5	7	20.2594	22.75	10	10	510	57.381	4.95752
F1PAM6	SLC27A4	Solute carrier family 27 member 4 OS=Canis lupus familiaris OX=9615 GN=SLC27A4 PE=3 SV=3 - [F1PAM6_CANLF]	0	6	2.2													2.31627	3.27	2	2	4.04243	2.8	2	2	37.3984	23.48	12	15	643	72.3072	8.48486
A0A5F4D804	VDAC2	Voltage-dependent anion-selective channel protein 2 OS=Canis lupus familiaris OX=9615 GN=VDAC2 PE=3 SV=1 - [A0A5F4D804_CANLF]	0	6	2.2													2.0996	5.44	2	3	6.53946	9.86	3	4	27.4675	24.15	7	11	294	31.5645	7.07861
A0A5S6DAH6	CDH1	Cadherin-1 OS=Canis lupus familiaris OX=9615 GN=CDH1 PE=4 SV=1 - [A0A5S6DAH6_CANLF]	0	6	2.2													1.84382	2.63	2	2	7.23822	4.42	4	4	19.107	14.7	9	11	837	92.2696	4.81787
F1PFM5	LAMB3	Laminin subunit beta 3 OS=Canis lupus familiaris OX=9615 GN=LAMB3 PE=4 SV=3 - [F1PFM5_CANLF]	0	6	2.2													8.54104	3.5	4	4	18.6108	6.14	7	8	15.1716	5.97	6	6	1172	129.351	7.1958
F1Q1M9	EPCAM	Epithelial cell adhesion molecule OS=Canis lupus familiaris OX=9615 GN=EPCAM PE=3 SV=3 - [F1Q1M9_CANLF]	0	6	2.2																	9.55733	9.03	2	6	34.3894	30.56	7	13	288	32.5512	6.06201
E2RJ26	PSMD11	Proteasome 26S subunit, non-ATPase 11 OS=Canis lupus familiaris OX=9615 GN=PSMD11 PE=3 SV=2 - [E2RJ26_CANLF]	0	6	2.2													7.80812	7.58	3	3	7.4839	8.53	3	3	25.273	25.12	9	12	422	47.434	6.48096
F1Q3T8	IGF2BP3	Insulin like growth factor 2 mRNA binding protein 3 OS=Canis lupus familiaris OX=9615 GN=IGF2BP3 PE=3 SV=2 - [F1Q3T8_CANLF]	0	6	2.2													10.0603	6.44	3	4	16.5043	13.6	6	7	20.4054	13.24	5	8	559	61.7426	9.29053
F1Q2P1	AKAP8	A-kinase anchor protein 8 OS=Canis lupus familiaris OX=9615 GN=AKAP8 PE=3 SV=2 - [F1Q2P1_CANLF]	0	6	2.2													11.8619	7.49	5	5	13.6714	8.96	6	6	14.2554	13.8	6	6	681	75.0696	5.21143
F1PPP3	PPP6R1	Protein phosphatase 6 regulatory subunit 1 OS=Canis lupus familiaris OX=9615 GN=PPP6R1 PE=3 SV=3 - [F1PPP3_CANLF]	0	6	2.2																	12.569	5.98	4	5	31.0541	20.4	11	12	853	93.8954	4.58936
E2RRC2	MMS19	MMS19 nucleotide excision repair protein OS=Canis lupus familiaris OX=9615 GN=MMS19 PE=3 SV=2 - [E2RRC2_CANLF]	0	6	2.2																	19.1736	7.97	7	8	23.6497	13.12	10	11	1029	113.012	6.23975
A0A1W2NCW3	RPN2	Dolichyl-diphosphooligosaccharide--protein glycosyltransferase subunit 2 OS=Canis lupus familiaris OX=9615 GN=RPN2 PE=3 SV=2 - [A0A1W2NCW3_CANLF]	0	6	2.2																	8.34076	5.04	3	4	35.0915	20.81	8	13	615	67.5194	6.22705
A0A5F4CIN4	NUP93	Nuclear pore complex protein Nup93 OS=Canis lupus familiaris OX=9615 GN=NUP93 PE=3 SV=1 - [A0A5F4CIN4_CANLF]	0	6	2.2													3.97907	3.13	2	2	6.60777	3.35	3	3	21.6939	11.96	10	12	895	100.762	7.09326
A0A5F4DCA1	LTN1	E3 ubiquitin-protein ligase listerin OS=Canis lupus familiaris OX=9615 GN=LTN1 PE=3 SV=1 - [A0A5F4DCA1_CANLF]	0	6	2.2													4.24257	1.41	2	2	13.9459	5.37	7	7	21.1469	7.81	10	10	1563	176.651	5.56689
J9NXR7	CTNNA2	Alpha N-catenin OS=Canis lupus familiaris OX=9615 GN=CTNNA2 PE=3 SV=2 - [J9NXR7_CANLF]	0	6	2.2													8.37383	2.87	2	3	7.1871	2.65	2	3	28.2973	12.15	9	12	905	100.343	5.96045
F6V7F8	VPS13C	Vacuolar protein sorting 13 homolog C OS=Canis lupus familiaris OX=9615 GN=VPS13C PE=3 SV=1 - [F6V7F8_CANLF]	0	6	2.2																	19.8804	2.89	10	10	13.6649	2.25	7	7	3875	433.673	7.02002
F1P6L5	SQSTM1	Sequestosome 1 OS=Canis lupus familiaris OX=9615 GN=SQSTM1 PE=4 SV=3 - [F1P6L5_CANLF]	0	6	2.2													4.0897	10.55	3	4	4.1592	8.29	2	2	30.1765	30.7	5	11	531	56.4419	5.07178
E2R2I4	FAF2	Fas associated factor family member 2 OS=Canis lupus familiaris OX=9615 GN=FAF2 PE=4 SV=1 - [E2R2I4_CANLF]	0	6	2.2													5.59379	4.94	2	2					33.7431	32.58	10	16	445	52.6186	5.70654
A0A5F4CVW1	SRPRB	Signal recognition particle receptor subunit beta OS=Canis lupus familiaris OX=9615 GN=SRPRB PE=3 SV=1 - [A0A5F4CVW1_CANLF]	0	6	2.2													2.80463	5.9	2	2	17.8474	20.3	5	7	24.725	31.37	8	9	271	29.8218	9.43701
A0A5F4C1D1	ACADVL	Acyl-CoA dehydrogenase very long chain OS=Canis lupus familiaris OX=9615 GN=ACADVL PE=3 SV=1 - [A0A5F4C1D1_CANLF]	0	6	2.2													1.90143	4.27	2	2	18.4345	14.85	9	9	21.9541	16.9	7	8	633	67.836	8.48486
A0A5F4C7H4	SDHA	Succinate dehydrogenase [ubiquinone] flavoprotein subunit, mitochondrial OS=Canis lupus familiaris OX=9615 GN=SDHA PE=3 SV=1 - [A0A5F4C7H4_CANLF]	0	6	2.2													7.32685	6.66	3	3	13.8	10.55	5	8	15.7982	17.69	7	8	616	67.528	8.20654
J9NVU0	ITGA6	Integrin subunit alpha 6 OS=Canis lupus familiaris OX=9615 GN=ITGA6 PE=3 SV=1 - [J9NVU0_CANLF]	0	6	2.2																	5.49505	5.31	5	5	35.7065	15.66	12	14	1073	119.429	7.06396
F1PM56	CPT1A	Carnitine O-palmitoyltransferase OS=Canis lupus familiaris OX=9615 GN=CPT1A PE=3 SV=1 - [F1PM56_CANLF]	0	6	2.2													6.4276	4.53	3	3	15.4531	9.06	6	7	16.1428	11.64	7	7	773	88.1108	8.67529
F1PYV1	MTHFD1	C-1-tetrahydrofolate synthase, cytoplasmic OS=Canis lupus familiaris OX=9615 GN=MTHFD1 PE=3 SV=3 - [F1PYV1_CANLF]	0	6	2.2													2.65013	2.26	2	2	16.8663	7.64	7	7	21.1992	11.52	9	9	929	100.707	7.00537
L7N0L3	H4C7	Histone H4 OS=Canis lupus familiaris OX=9615 GN=H4C7 PE=3 SV=2 - [L7N0L3_CANLF]	0	6	2.2													9.22693	34.78	3	5	6.46679	30.43	3	3	22.9474	57.61	5	10	92	10.3849	11.356
E2R0D6	PCNA	Proliferating cell nuclear antigen OS=Canis lupus familiaris OX=9615 GN=PCNA PE=3 SV=1 - [E2R0D6_CANLF]	0	6	2.2													12.0129	16.09	4	7	9.42953	17.24	4	4	13.1394	28.35	5	8	261	28.7603	4.69092
A0A5F4D836	PSMD12	Proteasome 26S subunit, non-ATPase 12 OS=Canis lupus familiaris OX=9615 GN=PSMD12 PE=4 SV=1 - [A0A5F4D836_CANLF]	0	6	2.2													4.36574	6.05	2	2	12.6014	14.88	6	7	18.727	25.81	10	10	430	49.8049	6.37939
A0A5F4CPS4	NDRG1	N-myc downstream-regulated gene 1 protein OS=Canis lupus familiaris OX=9615 GN=NDRG1 PE=3 SV=1 - [A0A5F4CPS4_CANLF]	0	6	2.2													8.43546	16.53	4	4	19.2358	12.27	3	8	16.2982	20.53	5	6	375	40.6767	6.13818
A0A5F4D3I1	PTCD3	Pentatricopeptide repeat domain 3 OS=Canis lupus familiaris OX=9615 GN=PTCD3 PE=3 SV=1 - [A0A5F4D3I1_CANLF]	0	6	2.2													8.74282	5.55	3	4	6.46252	7.05	4	4	23.4223	19.04	8	10	667	75.8067	7.73779
F1Q1C5	STAU1	Staufen double-stranded RNA binding protein 1 OS=Canis lupus familiaris OX=9615 GN=STAU1 PE=4 SV=3 - [F1Q1C5_CANLF]	0	6	2.2													7.56678	7.36	4	5	13.7784	8.73	4	5	14.2331	13.18	7	8	584	63.822	9.45166
A0A5F4CN38	ACTN1	Actinin alpha 1 OS=Canis lupus familiaris OX=9615 GN=ACTN1 PE=4 SV=1 - [A0A5F4CN38_CANLF]	0	6	2.2													2.24718	2.24	2	2	6.92782	4.12	3	4	33.2599	15.76	10	13	850	98.1194	5.64307
F1PPG5	ITGB3	Integrin beta OS=Canis lupus familiaris OX=9615 GN=ITGB3 PE=3 SV=2 - [F1PPG5_CANLF]	0	6	2.2													7.48164	4.13	3	3	11.8133	4.57	3	5	27.1292	13.28	9	10	919	99.3087	6.11279
A0A5F4D0H8	ARFGEF2	ADP ribosylation factor guanine nucleotide exchange factor 2 OS=Canis lupus familiaris OX=9615 GN=ARFGEF2 PE=4 SV=1 - [A0A5F4D0H8_CANLF]	0	6	2.2																	17.5835	5.17	8	8	25.6691	7.97	11	11	1682	190.24	6.58057
J9NXA9	SEC61A1	Protein transport protein Sec61 subunit alpha isoform 1 OS=Canis lupus familiaris OX=9615 GN=SEC61A1 PE=3 SV=2 - [J9NXA9_CANLF]	0	6	2.2													7.71127	4.64	2	5	14.8443	11.26	6	7	8.92067	7.06	4	5	453	49.5942	8.19189
A0A5F4CRK6	RRP12	Ribosomal RNA processing 12 homolog OS=Canis lupus familiaris OX=9615 GN=RRP12 PE=3 SV=1 - [A0A5F4CRK6_CANLF]	0	6	2.2													4.20212	3.25	3	4	8.46322	3.25	3	3	28.6179	9.67	10	11	1200	132.909	8.67529
E2R4N7	RPS12	40S ribosomal protein S12 OS=Canis lupus familiaris OX=9615 GN=RPS12 PE=3 SV=1 - [E2R4N7_CANLF]	0	6	2.2													8.22656	21.97	3	4					28.8171	50	6	13	132	14.5055	7.21045
E2RFA3	DDX18	RNA helicase OS=Canis lupus familiaris OX=9615 GN=DDX18 PE=3 SV=2 - [E2RFA3_CANLF]	0	6	2.2													5.85714	4.33	3	3	16.7115	9.12	5	6	16.8667	11.81	6	8	669	75.1406	9.43701
E2QUQ8	YTHDF3	YTH N6-methyladenosine RNA binding protein 3 OS=Canis lupus familiaris OX=9615 GN=YTHDF3 PE=4 SV=3 - [E2QUQ8_CANLF]	0	6	2.2													1.79097	3.08	2	2	18.3982	14.02	7	10	12.7444	11.45	6	6	585	63.8468	9.0415
E2QY93	NCLN	Nicalin OS=Canis lupus familiaris OX=9615 GN=NCLN PE=3 SV=1 - [E2QY93_CANLF]	0	6	2.2													7.08345	7.64	4	4	10.749	7.64	4	6	16.67	14.56	7	7	563	63.0605	6.3667
A0A5F4D814	EML4	EMAP like 4 OS=Canis lupus familiaris OX=9615 GN=EML4 PE=3 SV=1 - [A0A5F4D814_CANLF]	0	6	2.2													1.66229	2.71	2	2	17.6966	11.46	10	11	11.8741	9.06	6	6	960	106.662	6.46826
E2R2U3	DHX15	RNA helicase OS=Canis lupus familiaris OX=9615 GN=DHX15 PE=4 SV=1 - [E2R2U3_CANLF]	0	6	2.2													4.54757	7.42	6	7	9.52272	6.04	5	6	10.5042	6.16	4	4	795	90.9772	7.34229
E2RCI5	MTREX	Mtr4 exosome RNA helicase OS=Canis lupus familiaris OX=9615 GN=MTREX PE=4 SV=2 - [E2RCI5_CANLF]	0	6	2.2													3.49869	1.73	2	2	20.8007	7.01	7	11	9.80836	4.22	4	4	1042	117.732	6.46826
F1PEZ0	SRSF4	Serine and arginine rich splicing factor 4 OS=Canis lupus familiaris OX=9615 GN=SRSF4 PE=4 SV=2 - [F1PEZ0_CANLF]	0	6	2.2													8.89164	6.89	3	5	22.42	6.89	3	9	7.45177	6.89	3	3	479	54.8162	11.5903
P35908	KRT2	cRAP K22E_HUMAN Keratin, type II cytoskeletal 2 epidermal OS=Homo sapiens GN=KRT2 PE=1 SV=2	62	141	2.1791	118.884	28.51	15	48	73.0209	29.22	17	45	194.211	36.31	21	92	441.911	43.97	30	206	149.02	35.46	19	68	349.995	55.46	35	149	705	71.3999	8.76318
F1Q0N9	KRT14	IF rod domain-containing protein OS=Canis lupus familiaris OX=9615 GN=KRT14 PE=3 SV=2 - [F1Q0N9_CANLF]	19	47	2.16667	18.0222	9.51	5	12	51.4306	7.89	5	36	17.7046	8.1	4	10	99.9301	19.64	11	58	47.3433	17.81	9	20	127.933	35.83	18	64	494	52.9175	5.96045
A0A5F4CFG9	MVP	Major vault protein OS=Canis lupus familiaris OX=9615 GN=MVP PE=4 SV=1 - [A0A5F4CFG9_CANLF]	1	8	2.16667									4.87189	2.13	2	2					18.5236	10.34	9	9	24.0507	18.09	13	14	890	99.0761	5.68115
E2QY23	ERLIN2	ER lipid raft associated 2 OS=Canis lupus familiaris OX=9615 GN=ERLIN2 PE=3 SV=1 - [E2QY23_CANLF]	1	8	2.16667									6.40885	14.24	4	4	8.17734	12.76	4	4	16.8573	15.73	6	7	30.5342	29.67	8	14	337	37.6043	5.31299
F1PS26	CYB5R3	NADH-cytochrome b5 reductase OS=Canis lupus familiaris OX=9615 GN=CYB5R3 PE=3 SV=3 - [F1PS26_CANLF]	1	8	2.16667									4.05549	6.73	2	2	10.5268	9.43	3	5	15.2385	13.8	4	7	29.9841	25.59	7	12	297	33.8297	8.38232
E2RL17	EIF2S1	Eukaryotic translation initiation factor 2 subunit 1 OS=Canis lupus familiaris OX=9615 GN=EIF2S1 PE=3 SV=1 - [E2RL17_CANLF]	1	8	2.16667									3.60616	7.94	2	2	17.8652	25.4	7	9	19.7079	23.17	7	9	11.6663	18.1	5	5	315	36.0854	5.08447
A0A5F4CDQ9	DYNC1I2	Dynein cytoplasmic 1 intermediate chain 2 OS=Canis lupus familiaris OX=9615 GN=DYNC1I2 PE=3 SV=1 - [A0A5F4CDQ9_CANLF]	1	8	2.16667									8.50016	4.19	2	3					22.6413	11.17	6	9	39.2654	17.46	9	15	716	80.0037	5.78271
P13645	KRT10	cRAP K1C10_HUMAN Keratin, type I cytoskeletal 10 OS=Homo sapiens GN=KRT10 PE=1 SV=6	57	128	2.14516	80.2741	19.06	11	39	95.9645	26.31	16	61	149.515	22.77	13	72	354.318	37.1	25	176	84.2497	25.13	15	38	361.934	41.32	26	171	593	59.4829	5.21143
J9P2H0	SPTAN1	Spectrin alpha, non-erythrocytic 1 OS=Canis lupus familiaris OX=9615 GN=SPTAN1 PE=3 SV=2 - [J9P2H0_CANLF]	4	14	2.11111	16.9819	3.96	9	9					4.57926	0.85	2	2	10.1209	2.83	6	6	20.8374	6.47	14	14	48.8028	11.45	21	23	2472	284.333	5.33838
E2RNG4	DSP	Desmoplakin OS=Canis lupus familiaris OX=9615 GN=DSP PE=4 SV=3 - [E2RNG4_CANLF]	7	20	2.08333	14.8399	2.59	6	6	7.96759	2.89	8	8	13.6401	2.06	5	8	22.8478	4.65	12	16	12.5654	3.33	8	8	69.6638	15.22	31	37	2280	260.97	7.02002
F1P9U4	DPYSL2	Dihydropyrimidinase-related protein 2 OS=Canis lupus familiaris OX=9615 GN=DPYSL2 PE=3 SV=2 - [F1P9U4_CANLF]	10	26	2.06667	8.54161	5.47	3	4					45.5689	23.93	13	26	14.5999	10.49	6	9	46.3347	16.99	9	21	123.685	48.45	23	48	677	73.5451	6.40479
P04264	KRT1	cRAP K2C1_HUMAN Keratin, type II cytoskeletal 1 OS=Homo sapiens GN=KRT1 PE=1 SV=6	83	176	2.05682	188.573	25.35	16	80	103.211	18.51	16	60	251.134	39.81	25	110	539.336	36.7	29	238	178.12	28.93	18	80	516.33	57.08	34	209	643	65.8469	8.11865
L7N095	KRT75	Keratin 75 OS=Canis lupus familiaris OX=9615 GN=KRT75 PE=3 SV=2 - [L7N095_CANLF]	11	27	2	17.9915	9.2	6	9	19.8076	17.17	11	15	18.9659	11.68	6	10	54.9298	20.53	14	28	53.8003	16.46	11	23	50.3623	26.37	15	30	565	60.1941	7.95752
J9P4H9	KRT14	IF rod domain-containing protein OS=Canis lupus familiaris OX=9615 GN=KRT14 PE=3 SV=2 - [J9P4H9_CANLF]	9	23	2	5.4316	3.54	2	4	6.07627	12.17	6	9	34.2625	9.29	5	14	65.0172	15.04	9	30	26.2163	9.73	6	13	53.7715	16.37	9	25	452	48.6547	4.88135
A0A5F4CT62	YWHAQ	14-3-3 protein theta OS=Canis lupus familiaris OX=9615 GN=YWHAQ PE=3 SV=1 - [A0A5F4CT62_CANLF]	2	9	2	9.44627	8.98	2	4					5.56101	8.98	2	3	7.17625	12.24	3	5	21.0706	15.92	4	11	21.8477	21.22	6	10	245	27.7468	4.77979
F1Q406	CCT7	T-complex protein 1 subunit eta OS=Canis lupus familiaris OX=9615 GN=CCT7 PE=3 SV=2 - [F1Q406_CANLF]	1	7	2									4.91884	3.87	2	2	7.17558	5.71	3	4	9.90023	6.45	4	4	28.5911	26.7	10	12	543	59.3829	7.15186
F1PLJ9	IARS1	Isoleucyl-tRNA synthetase OS=Canis lupus familiaris OX=9615 GN=IARS1 PE=3 SV=2 - [F1PLJ9_CANLF]	1	7	2									2.23659	2.14	2	2					18.8319	5.23	7	8	29.5546	12.36	12	13	1262	144.313	6.12549
J9P2Y3	FLII	FLII actin remodeling protein OS=Canis lupus familiaris OX=9615 GN=FLII PE=4 SV=1 - [J9P2Y3_CANLF]	1	7	2									4.11454	1.8	2	2	7.67061	2.82	3	3	11.3005	3.76	4	4	31.249	13.38	11	13	1278	145.228	6.01123
E2R574	EEF1G	Elongation factor 1-gamma OS=Canis lupus familiaris OX=9615 GN=EEF1G PE=4 SV=1 - [E2R574_CANLF]	1	7	2									4.46514	10.98	3	4	9.55461	7.78	4	5	13.1814	12.81	4	6	24.5298	13.73	6	10	437	50.1322	6.7417
F2Z4N3	RPL27	60S ribosomal protein L27 OS=Canis lupus familiaris OX=9615 GN=RPL27 PE=3 SV=1 - [F2Z4N3_CANLF]	1	7	2									1.64511	12.5	2	2	6.17382	20.59	3	6	7.93349	12.5	2	5	18.3505	43.38	5	11	136	15.7877	10.5649
E2RM61	PSMC5	Proteasome 26S subunit, ATPase 5 OS=Canis lupus familiaris OX=9615 GN=PSMC5 PE=3 SV=3 - [E2RM61_CANLF]	1	7	2									7.55614	8.37	3	3	4.47332	6.16	2	3	12.7409	15.27	5	6	35.6618	31.53	10	13	406	45.5971	7.54736
E2QW69	RAB5B	RAB5B, member RAS oncogene family OS=Canis lupus familiaris OX=9615 GN=RAB5B PE=4 SV=1 - [E2QW69_CANLF]	1	7	2									2.12087	11.16	2	2	4.47911	11.63	2	2	8.6512	22.33	4	4	38.8467	59.53	9	16	215	23.6919	8.1333
A0A5F4CXL7	RPL10	Ribosomal_L16 domain-containing protein OS=Canis lupus familiaris OX=9615 GN=RPL10 PE=4 SV=1 - [A0A5F4CXL7_CANLF]	1	7	2									0	8.41	2	2	2.02099	14.49	3	3	3.81736	10.28	2	2	36.439	28.5	5	16	214	24.5879	10.0815
A0A5F4C0T2	SEC22B	SEC22 homolog B, vesicle trafficking protein (gene/pseudogene) OS=Canis lupus familiaris OX=9615 GN=SEC22B PE=3 SV=1 - [A0A5F4C0T2_CANLF]	1	7	2									0	12.23	2	2	10.0725	16.59	3	4	10.3734	16.59	3	5	23.5552	32.31	7	12	229	25.9132	6.78564
A0A5F4CI27	HNRNPD	Heterogeneous nuclear ribonucleoprotein D OS=Canis lupus familiaris OX=9615 GN=HNRNPD PE=4 SV=1 - [A0A5F4CI27_CANLF]	1	7	2									5.02045	9.15	2	2	17.7734	17.65	4	11	11.8264	17.65	4	6	9.76688	10.46	3	5	306	32.7681	8.1626
A0A5F4D4T7	MAP4	Microtubule-associated protein OS=Canis lupus familiaris OX=9615 GN=MAP4 PE=4 SV=1 - [A0A5F4D4T7_CANLF]	1	7	2									0	1.32	2	2	7.28393	1.64	3	3	27.4987	7.13	13	14	5.75593	2.18	4	4	2201	233.323	5.70654
F1PUK2	PMPCB	Beta-MPP OS=Canis lupus familiaris OX=9615 GN=PMPCB PE=3 SV=2 - [F1PUK2_CANLF]	0	5	2													9.26579	14.04	6	6	6.86729	7.21	3	5	9.1572	11.5	4	4	513	56.7589	7.28369
J9NYU4	BAG6	BCL2-associated athanogene 6 OS=Canis lupus familiaris OX=9615 GN=BAG6 PE=4 SV=2 - [J9NYU4_CANLF]	0	5	2																	4.02215	2.79	3	3	23.9025	15.06	10	12	1149	120.651	5.75732
E2RQH0	SH3BP4	SH3 domain binding protein 4 OS=Canis lupus familiaris OX=9615 GN=SH3BP4 PE=4 SV=1 - [E2RQH0_CANLF]	0	5	2																	7.93187	3.85	4	4	19.5936	11.23	10	10	962	106.953	7.50342
P18067	RAB7A	Ras-related protein Rab-7a OS=Canis lupus familiaris OX=9615 GN=RAB7A PE=1 SV=1 - [RAB7A_CANLF]	0	5	2																	4.27541	15.46	3	3	29.0624	28.99	6	11	207	23.5049	6.69775
A0A5F4C1M8	C2CD2	C2 calcium dependent domain containing 2 OS=Canis lupus familiaris OX=9615 GN=C2CD2 PE=4 SV=1 - [A0A5F4C1M8_CANLF]	0	5	2																	4.13918	3.52	2	2	19.515	22.22	9	12	711	76.9421	8.41162
A0A5F4C2R0	CTNND1	Catenin delta 1 OS=Canis lupus familiaris OX=9615 GN=CTNND1 PE=3 SV=1 - [A0A5F4C2R0_CANLF]	0	5	2																	5.25417	2.46	2	2	30.1962	17.41	10	12	896	100.219	6.52197
J9NSY5	SUN2	Sad1 and UNC84 domain containing 2 OS=Canis lupus familiaris OX=9615 GN=SUN2 PE=4 SV=1 - [J9NSY5_CANLF]	0	5	2																	11.0738	8.69	7	7	21.5228	17.1	9	9	725	81.5531	6.75635
A0A5F4CLD9	ACTN4	Actinin alpha 4 OS=Canis lupus familiaris OX=9615 GN=ACTN4 PE=3 SV=1 - [A0A5F4CLD9_CANLF]	0	5	2																	5.10016	1.78	2	2	34.687	12.73	11	13	1068	121.788	6.7417
A0A5F4DFH7	COPG2	Coatomer subunit gamma OS=Canis lupus familiaris OX=9615 GN=COPG2 PE=3 SV=1 - [A0A5F4DFH7_CANLF]	0	5	2																	9.22998	5.13	4	5	23.1378	11.06	8	11	877	98.1647	5.92236
A0A5F4BUK5	ITGA2	Integrin subunit alpha 2 OS=Canis lupus familiaris OX=9615 GN=ITGA2 PE=3 SV=1 - [A0A5F4BUK5_CANLF]	0	5	2																	12.0008	4.59	4	5	20.4124	11.48	9	9	1089	119.643	5.89697
J9P5X6	XPO7	Exportin 7 OS=Canis lupus familiaris OX=9615 GN=XPO7 PE=3 SV=2 - [J9P5X6_CANLF]	0	5	2																	4.65526	3.1	3	3	28.8156	8.93	8	11	1097	124.919	6.41748
F1PFG3	GEMIN4	Gem nuclear organelle associated protein 4 OS=Canis lupus familiaris OX=9615 GN=GEMIN4 PE=4 SV=2 - [F1PFG3_CANLF]	0	5	2																	11.6345	3.94	4	6	20.9739	7.79	7	9	1194	134.626	6.53662
F1PYA6	ECPAS	Ecm29 proteasome adaptor and scaffold OS=Canis lupus familiaris OX=9615 GN=ECPAS PE=4 SV=3 - [F1PYA6_CANLF]	0	5	2																	14.2038	4.46	7	7	21.9057	6.8	9	9	1839	203.517	7.12256
A0A5F4DB32	GBF1	Golgi brefeldin A resistant guanine nucleotide exchange factor 1 OS=Canis lupus familiaris OX=9615 GN=GBF1 PE=4 SV=1 - [A0A5F4DB32_CANLF]	0	5	2																	7.99985	2.22	3	3	29.493	9.15	11	12	1759	194.173	5.88428
E2RPP4	CDC42BPB	Non-specific serine/threonine protein kinase OS=Canis lupus familiaris OX=9615 GN=CDC42BPB PE=3 SV=3 - [E2RPP4_CANLF]	0	5	2																	17.6145	6.22	10	10	12.4947	4.62	6	6	1687	191.242	6.59521
J9P3Z7	EMD	Emerin OS=Canis lupus familiaris OX=9615 GN=EMD PE=4 SV=2 - [J9P3Z7_CANLF]	0	5	2																	5.97669	12.31	3	3	34.38	57.69	11	13	260	29.3573	5.26221
E2RR58	RPL12	60S ribosomal protein L12 OS=Canis lupus familiaris OX=9615 GN=RPL12 PE=1 SV=1 - [RL12_CANLF]	0	5	2													9.9452	24.24	3	5	12.6662	24.24	3	5	18.2275	40	4	6	165	17.8075	9.42236
E2RQ15	RAB25	Ras-related protein Rab-25 OS=Canis lupus familiaris OX=9615 GN=RAB25 PE=3 SV=1 - [RAB25_CANLF]	0	5	2													5.92508	16.9	3	3	17.0773	19.25	3	6	12.3325	27.7	5	5	213	23.6051	6.93213
J9P923	CAVIN1	Caveolae associated protein 1 OS=Canis lupus familiaris OX=9615 GN=CAVIN1 PE=3 SV=1 - [J9P923_CANLF]	0	5	2													0	5.13	2	2	3.8189	6.67	2	2	32.9296	25.9	9	11	390	43.4408	5.43994
A0A5F4DIK6	DNAJB2	DnaJ heat shock protein family (Hsp40) member B2 OS=Canis lupus familiaris OX=9615 GN=DNAJB2 PE=4 SV=1 - [A0A5F4DIK6_CANLF]	0	5	2													8.98221	14.52	4	5	11.2215	16.83	4	5	10.5985	17.49	4	4	303	33.0041	5.49072
E2RSR1	SPTLC2	Serine palmitoyltransferase long chain base subunit 2 OS=Canis lupus familiaris OX=9615 GN=SPTLC2 PE=3 SV=2 - [E2RSR1_CANLF]	0	5	2																	5.92697	5.87	3	3	24.8545	24.73	11	11	562	62.6819	8.27979
E2R9G7	RPL11	60S ribosomal protein L11 OS=Canis lupus familiaris OX=9615 GN=RPL11 PE=3 SV=2 - [E2R9G7_CANLF]	0	5	2													11.2683	18.54	4	5	7.05973	12.92	2	3	22.7014	12.92	2	7	178	20.2396	9.59814
A0A5F4DC86	ACTN4	Actinin alpha 4 OS=Canis lupus familiaris OX=9615 GN=ACTN4 PE=4 SV=1 - [A0A5F4DC86_CANLF]	0	5	2																	2.91184	4.05	2	2	32.6146	18.93	10	12	692	79.9395	5.18604
F1PDI8	IGF2BP2	Insulin like growth factor 2 mRNA binding protein 2 OS=Canis lupus familiaris OX=9615 GN=IGF2BP2 PE=3 SV=3 - [F1PDI8_CANLF]	0	5	2													9.36772	6.97	3	4	12.2092	8.81	4	5	12.3138	10.83	4	5	545	60.0716	8.48486
F1PU09	ATL3	Atlastin GTPase 3 OS=Canis lupus familiaris OX=9615 GN=ATL3 PE=3 SV=3 - [F1PU09_CANLF]	0	5	2													7.97137	4.81	2	4	6.44829	4.81	2	2	19.9615	20.15	7	8	541	60.4365	5.73193
F1P6Z3	NSF	Vesicle-fusing ATPase OS=Canis lupus familiaris OX=9615 GN=NSF PE=3 SV=2 - [F1P6Z3_CANLF]	0	5	2													4.87788	4.22	3	3	8.3146	5.58	4	4	16.8848	10.55	7	8	806	88.4802	8.44092
E2RFI6	TIMM50	Mitochondrial import inner membrane translocase subunit TIM50 OS=Canis lupus familiaris OX=9615 GN=TIMM50 PE=3 SV=3 - [E2RFI6_CANLF]	0	5	2													5.55904	6.46	3	5					28.5817	18.82	5	10	356	40.2239	8.57275
A0A5F4CTG4	LAS1L	LAS1 like, ribosome biogenesis factor OS=Canis lupus familiaris OX=9615 GN=LAS1L PE=4 SV=1 - [A0A5F4CTG4_CANLF]	0	5	2													6.55085	4.51	3	3	6.62069	5.77	3	3	16.9405	13.94	8	8	710	81.5745	4.729
A0A5F4BQT8	ITGAV	Integrin subunit alpha V OS=Canis lupus familiaris OX=9615 GN=ITGAV PE=3 SV=1 - [A0A5F4BQT8_CANLF]	0	5	2																	8.17317	3.07	3	3	20.2581	12.79	10	11	977	108.364	5.94775
A0A5F4CXG2	AP2B1	AP complex subunit beta OS=Canis lupus familiaris OX=9615 GN=AP2B1 PE=3 SV=1 - [A0A5F4CXG2_CANLF]	0	5	2													11.7689	5.56	5	5	7.02201	3.59	3	4	13.3798	7.19	6	6	918	101.963	5.30029
A0A5F4BWJ5	ATP2B1	Calcium-transporting ATPase OS=Canis lupus familiaris OX=9615 GN=ATP2B1 PE=3 SV=1 - [A0A5F4BWJ5_CANLF]	0	5	2																	13.3532	5.21	5	6	24.1656	9.86	8	9	1075	118.252	6.0874
F1PR18	UNC45A	Unc-45 myosin chaperone A OS=Canis lupus familiaris OX=9615 GN=UNC45A PE=4 SV=2 - [F1PR18_CANLF]	0	5	2													3.89191	2	2	2	8.44969	4.1	4	4	14.2472	8.09	7	8	952	103.626	6.72705
F1Q074	AKAP13	A-kinase anchoring protein 13 OS=Canis lupus familiaris OX=9615 GN=AKAP13 PE=4 SV=3 - [F1Q074_CANLF]	0	5	2																	11.0794	2.55	6	6	20.169	3.78	8	8	2781	301.493	5.2876
P51147	RAB5C	Ras-related protein Rab-5C OS=Canis lupus familiaris OX=9615 GN=RAB5C PE=2 SV=1 - [RAB5C_CANLF]	0	5	2																	10.3333	16.2	3	5	29.5771	59.72	9	11	216	23.4408	8.41162
J9P621	ATP5O	ATP synthase peripheral stalk subunit OSCP OS=Canis lupus familiaris OX=9615 GN=ATP5O PE=2 SV=1 - [J9P621_CANLF]	0	5	2													3.4817	10.33	2	2	4.30041	9.39	2	2	32.6838	46.01	7	12	213	23.4646	10.0376
E2R8L3	PRPF19	Pre-mRNA-processing factor 19 OS=Canis lupus familiaris OX=9615 GN=PRPF19 PE=3 SV=3 - [E2R8L3_CANLF]	0	5	2																	5.7469	6.35	3	4	27.8402	26.19	6	10	504	55.1163	6.60986
A0A5F4CHS1	DHRS13	Flotillin OS=Canis lupus familiaris OX=9615 GN=DHRS13 PE=3 SV=1 - [A0A5F4CHS1_CANLF]	0	5	2													0	4.95	2	2	9.57641	8.87	4	4	19.8649	19.79	8	8	485	53.308	5.36377
F1PZD9	RPL29	60S ribosomal protein L29 OS=Canis lupus familiaris OX=9615 GN=RPL29 PE=3 SV=3 - [F1PZD9_CANLF]	0	5	2													16.4144	23.26	2	5					29.367	23.26	2	9	172	18.5125	11.9272
A0A5F4C5W8	EIF4A2	RNA helicase OS=Canis lupus familiaris OX=9615 GN=EIF4A2 PE=3 SV=1 - [A0A5F4C5W8_CANLF]	0	5	2																	8.25201	8.84	3	4	22.9559	18.78	6	10	362	41.2642	5.64307
A0A5F4DGI3	SRP72	Signal recognition particle subunit SRP72 OS=Canis lupus familiaris OX=9615 GN=SRP72 PE=3 SV=1 - [A0A5F4DGI3_CANLF]	0	5	2													4.12825	4.26	2	2	16.5953	13.93	8	8	12.1618	10.66	6	6	610	67.7253	9.37842
E2RSI6	EZR	FERM domain-containing protein OS=Canis lupus familiaris OX=9615 GN=EZR PE=4 SV=1 - [E2RSI6_CANLF]	0	5	2													10.3926	7.68	5	5	8.69382	4.61	3	4	10.6953	11.09	6	6	586	69.3796	6.1001
E2RA06	KANK2	KN motif and ankyrin repeat domains 2 OS=Canis lupus familiaris OX=9615 GN=KANK2 PE=4 SV=1 - [E2RA06_CANLF]	0	5	2													4.16354	3.85	3	3	3.50992	2.57	2	2	21.0613	12.14	9	9	857	91.4342	5.38916
F1PVB6	ESYT1	Extended synaptotagmin 1 OS=Canis lupus familiaris OX=9615 GN=ESYT1 PE=4 SV=3 - [F1PVB6_CANLF]	0	5	2													1.96357	1.72	2	2	6.57654	2.63	3	3	19.8345	12.56	10	11	987	107.986	8.08936
A0A5F4CUJ8	NKRF	NFKB repressing factor OS=Canis lupus familiaris OX=9615 GN=NKRF PE=4 SV=1 - [A0A5F4CUJ8_CANLF]	0	5	2													4.71432	3.12	2	2	12.5298	8.79	6	6	12.491	8.79	6	6	705	79.3861	8.77783
A0A5F4DGY7	LARP1	La ribonucleoprotein domain family member 1 OS=Canis lupus familiaris OX=9615 GN=LARP1 PE=4 SV=1 - [A0A5F4DGY7_CANLF]	0	5	2													7.97969	3.77	3	3	8.97619	5.11	4	4	13.6156	10.1	8	8	901	103.681	8.71924
A0A5F4CKY1	AKAP12	A-kinase anchoring protein 12 OS=Canis lupus familiaris OX=9615 GN=AKAP12 PE=4 SV=1 - [A0A5F4CKY1_CANLF]	0	5	2																	35.1804	8.24	10	11	9.6209	5.34	3	3	1760	187.74	4.33545
F1PI93	NOP14	NOP14 nucleolar protein OS=Canis lupus familiaris OX=9615 GN=NOP14 PE=3 SV=2 - [F1PI93_CANLF]	0	5	2													3.8314	3.62	3	3	18.283	8.87	7	8	10.4961	5.83	4	4	857	97.5949	8.03076
E2R6L1	TNKS1BP1	Tankyrase 1 binding protein 1 OS=Canis lupus familiaris OX=9615 GN=TNKS1BP1 PE=4 SV=2 - [E2R6L1_CANLF]	0	5	2																	13.9267	4.64	6	6	21.2861	6.19	8	8	1745	181.981	4.84326
A0A5F4BX65	SLC25A10	Uncharacterized protein OS=Canis lupus familiaris OX=9615 GN=SLC25A10 PE=3 SV=1 - [A0A5F4BX65_CANLF]	0	5	2																	8.94363	9.76	3	4	24.1403	30.3	9	11	297	32.3477	9.27588
E2RLQ4	HNRNPC	RRM domain-containing protein OS=Canis lupus familiaris OX=9615 GN=HNRNPC PE=3 SV=3 - [E2RLQ4_CANLF]	0	5	2													1.6476	5.88	2	2	7.38475	7.52	2	2	28.3472	32.68	9	11	306	33.6365	5.08447
A0A5F4BVG3	SRP54	Signal recognition particle 54 kDa protein OS=Canis lupus familiaris OX=9615 GN=SRP54 PE=3 SV=1 - [A0A5F4BVG3_CANLF]	0	5	2																	18.8064	18.68	7	9	17.3459	14.51	6	7	455	50.3363	8.93896
J9P9Z7	RPS20	40S ribosomal protein S20 OS=Canis lupus familiaris OX=9615 GN=RPS20 PE=3 SV=1 - [J9P9Z7_CANLF]	0	5	2													23.8219	22.69	3	8	4.65726	15.13	2	2	17.0911	22.69	3	6	119	13.3643	9.93506
F1Q1T5	RPS15	40S ribosomal protein S15 OS=Canis lupus familiaris OX=9615 GN=RPS15 PE=3 SV=2 - [F1Q1T5_CANLF]	0	5	2													14.3592	11.61	2	5					30.0932	28.57	3	10	112	12.9821	10.8872
F6XRN5	SLC25A10	Uncharacterized protein OS=Canis lupus familiaris OX=9615 GN=SLC25A10 PE=3 SV=2 - [F6XRN5_CANLF]	0	5	2																	8.94363	6.5	3	4	23.3797	20.63	9	11	446	48.736	9.46631
F1PUU1	CSNK1A1	Casein kinase 1 alpha 1 OS=Canis lupus familiaris OX=9615 GN=CSNK1A1 PE=3 SV=3 - [F1PUU1_CANLF]	0	5	2													3.44069	4.84	2	2	14.1359	10.48	3	6	18.8794	16.67	6	8	372	42.6217	9.42236
A0A5F4CY74	MTDH	Metadherin OS=Canis lupus familiaris OX=9615 GN=MTDH PE=4 SV=1 - [A0A5F4CY74_CANLF]	0	5	2													5.47817	5.9	3	3	13.1631	11.3	5	5	14.9205	10.96	6	6	593	64.4929	9.11475
A0A5F4C401	STAU2	Staufen double-stranded RNA binding protein 2 OS=Canis lupus familiaris OX=9615 GN=STAU2 PE=4 SV=1 - [A0A5F4C401_CANLF]	0	5	2													5.89451	3.04	2	3	12.6212	12.55	5	5	12.2527	10.12	5	6	494	54.331	9.64209
F1PUE0	TOP1	DNA topoisomerase I OS=Canis lupus familiaris OX=9615 GN=TOP1 PE=3 SV=2 - [F1PUE0_CANLF]	0	5	2													8.63338	5.45	3	4	14.341	9.87	7	7	9.50132	7.01	4	4	770	91.2113	9.31982
F1PP26	FAM120A	Family with sequence similarity 120A OS=Canis lupus familiaris OX=9615 GN=FAM120A PE=4 SV=3 - [F1PP26_CANLF]	0	5	2													6.70694	4.63	3	3	14.8136	2.93	2	5	17.2027	8.88	6	7	1058	114.35	9.20264
A0A5F4CES0	CSDE1	Cold shock domain containing E1 OS=Canis lupus familiaris OX=9615 GN=CSDE1 PE=4 SV=1 - [A0A5F4CES0_CANLF]	0	5	2													10.9342	5.08	5	5	11.5031	7.3	5	5	9.97851	6.78	4	4	767	85.6043	6.20166
E2RB92	MRPS5	Mitochondrial ribosomal protein S5 OS=Canis lupus familiaris OX=9615 GN=MRPS5 PE=3 SV=2 - [E2RB92_CANLF]	0	5	2													12.291	9.77	4	7	10.6378	6.98	3	4	8.70905	7.67	3	4	430	48.3962	10.0229
F1P7T4	MOV10	RNA helicase OS=Canis lupus familiaris OX=9615 GN=MOV10 PE=3 SV=3 - [F1P7T4_CANLF]	0	5	2													5.81774	3.96	3	3	14.163	5.12	4	5	14.7107	8.31	7	8	1035	117.01	8.77783
F1PXG6	DDX20	RNA helicase OS=Canis lupus familiaris OX=9615 GN=DDX20 PE=4 SV=3 - [F1PXG6_CANLF]	0	5	2													0	3.35	2	2	15.5702	9.19	6	8	12.6023	6.46	4	5	805	89.6409	6.65381
F1PRS5	ATP13A1	Cation-transporting ATPase OS=Canis lupus familiaris OX=9615 GN=ATP13A1 PE=3 SV=2 - [F1PRS5_CANLF]	0	5	2													1.82952	2.57	3	3	16.2016	7.63	8	9	7.01727	3.07	3	3	1206	133.118	8.26514
A0A5F4DFD3	SNRNP200	Small nuclear ribonucleoprotein U5 subunit 200 OS=Canis lupus familiaris OX=9615 GN=SNRNP200 PE=3 SV=1 - [A0A5F4DFD3_CANLF]	0	5	2													4.35316	0.89	2	2	12.3889	2.86	6	6	12.861	2.29	5	6	2136	244.409	5.98584
J9P425	CD79A	40S ribosomal protein S19 OS=Canis lupus familiaris OX=9615 GN=CD79A PE=3 SV=2 - [J9P425_CANLF]	0	5	2													11.1334	26.21	4	7	9.9903	33.1	5	7	4.31311	12.41	2	2	145	16.0505	10.3159
A0A5F4CR95	RBM14	RNA binding motif protein 14 OS=Canis lupus familiaris OX=9615 GN=RBM14 PE=4 SV=1 - [A0A5F4CR95_CANLF]	0	5	2													5.94996	5.41	3	3	7.13321	6.65	3	3	18.3908	19.75	7	8	481	53.1912	7.32764
F1PDT7	AP2A2	AP-2 complex subunit alpha OS=Canis lupus familiaris OX=9615 GN=AP2A2 PE=3 SV=3 - [F1PDT7_CANLF]	0	5	2													6.25167	4.28	4	4	8.30555	6.52	6	6	8.56092	4.06	4	4	935	103.766	7.44482
J9P798	RPS15A	40S ribosomal protein S15a OS=Canis lupus familiaris OX=9615 GN=RPS15A PE=3 SV=1 - [J9P798_CANLF]	0	5	2													6.0564	18.46	3	6	4.81152	13.08	2	3	11.8013	21.54	3	5	130	14.83	10.1255
A0A5F4CIB8	VMP1	Vacuole membrane protein 1 OS=Canis lupus familiaris OX=9615 GN=VMP1 PE=4 SV=1 - [A0A5F4CIB8_CANLF]	0	5	2													4.28493	5.72	2	3	7.05462	8.17	2	4	17.3697	18.26	5	9	367	42.0264	6.53662
F1PVL5	KRT3	Keratin 3 OS=Canis lupus familiaris OX=9615 GN=KRT3 PE=3 SV=3 - [F1PVL5_CANLF]	14	31	1.89474	32.9556	5.37	5	14	13.7509	10.13	9	10	40.3225	5.17	6	17	92.1803	11.96	11	44	32.9989	7.29	7	14	68.6947	9.63	9	35	987	105.604	5.49072
F1PAR8	PHB	Prohibitin OS=Canis lupus familiaris OX=9615 GN=PHB PE=3 SV=2 - [F1PAR8_CANLF]	3	10	1.875									6.16312	19.85	5	9	6.37761	10.69	3	3	12.338	25.95	7	8	46.8682	33.21	8	20	262	28.8503	6.02393
F6XH37	DPP7	Dipeptidyl peptidase 7 OS=Canis lupus familiaris OX=9615 GN=DPP7 PE=3 SV=2 - [F6XH37_CANLF]	2	8	1.85714	4.51405	3.89	2	2	1.92913	3.7	2	2	7.49331	5.93	3	3					14.3999	7.78	4	7	35.84	26.48	11	17	540	59.8919	7.25439
F1PYU9	KRT10	Keratin, type I cytoskeletal 10 OS=Canis lupus familiaris OX=9615 GN=KRT10 PE=3 SV=2 - [F1PYU9_CANLF]	38	74	1.83721	47.4008	9.51	6	25	70.9234	18.84	11	50	83.6137	10.39	7	38	248.792	22.54	18	127	48.3369	12.85	9	22	152.301	21.83	16	72	568	57.6501	5.14795
E2R7W6	KRT42	IF rod domain-containing protein OS=Canis lupus familiaris OX=9615 GN=KRT42 PE=3 SV=2 - [E2R7W6_CANLF]	7	17	1.83333	12.0402	10.3	5	7	7.7466	12.65	6	10	10.7771	9.37	4	5	32.312	15.46	8	19	25.8847	17.8	8	14	27.393	19.91	10	17	427	47.1015	5.23682
A0A5F4CPK3	GTF2I	General transcription factor IIi OS=Canis lupus familiaris OX=9615 GN=GTF2I PE=4 SV=1 - [A0A5F4CPK3_CANLF]	1	6	1.83333									5.83636	5.01	4	4					9.27366	4.7	4	4	25.0109	11.35	8	13	978	110.077	7.40088
F1PQ93	SFN	Stratifin OS=Canis lupus familiaris OX=9615 GN=SFN PE=3 SV=2 - [F1PQ93_CANLF]	1	6	1.83333	6.6585	13.31	3	4									4.15245	10.08	3	5	13.3817	16.53	4	8	10.8697	10.48	3	6	248	27.8157	4.75439
F6XRY2	EEF2	Eukaryotic translation elongation factor 2 OS=Canis lupus familiaris OX=9615 GN=EEF2 PE=3 SV=1 - [F6XRY2_CANLF]	1	6	1.83333									3.99622	2.8	2	2					14.2033	9.09	6	6	25.9384	13.64	10	13	858	95.2789	6.82959
A0A5F4C3R9	CHCHD3	Coiled-coil-helix-coiled-coil-helix domain containing 3 OS=Canis lupus familiaris OX=9615 GN=CHCHD3 PE=4 SV=1 - [A0A5F4C3R9_CANLF]	1	6	1.83333									4.76964	8.19	2	2	4.7991	8.62	2	2	5.54408	8.62	2	3	26.4878	33.62	9	12	232	26.7386	8.104
A0A5K1U997		60S ribosomal protein L14 OS=Canis lupus familiaris OX=9615 PE=3 SV=1 - [A0A5K1U997_CANLF]	1	6	1.83333									0	11.56	2	2	7.20874	11.56	2	3					30.9085	26.63	5	15	199	24.3949	12.103
A0A5F4D7I2	G3BP1	G3BP stress granule assembly factor 1 OS=Canis lupus familiaris OX=9615 GN=G3BP1 PE=4 SV=1 - [A0A5F4D7I2_CANLF]	1	6	1.83333					0	5.94	2	2					13.4267	12.33	4	8	15.6162	10.27	4	5	13.4553	13.7	4	5	438	49.4317	5.17334
F6V0D8	CCT2	CCT-beta OS=Canis lupus familiaris OX=9615 GN=CCT2 PE=3 SV=2 - [F6V0D8_CANLF]	1	6	1.83333									5.36011	4.3	2	2	4.42633	5.98	3	3	19.096	14.02	6	7	24.8058	23.55	9	9	535	57.3951	6.45557
E2RKV3	SPTLC1	Serine palmitoyltransferase long chain base subunit 1 OS=Canis lupus familiaris OX=9615 GN=SPTLC1 PE=4 SV=3 - [E2RKV3_CANLF]	1	6	1.83333									3.89481	4.65	2	2	3.74738	6.77	3	3	9.0027	7.4	4	4	28.4682	25.58	9	11	473	52.7666	7.06396
A0A5F4BZF0	UQCRC2	Ubiquinol-cytochrome c reductase core protein 2 OS=Canis lupus familiaris OX=9615 GN=UQCRC2 PE=3 SV=1 - [A0A5F4BZF0_CANLF]	1	6	1.83333									4.02305	4.86	2	2					7.0427	5.3	2	3	34.4568	26.27	8	14	453	48.2961	8.99756
F6V7P2	ETFDH	Electron transfer flavoprotein-ubiquinone oxidoreductase OS=Canis lupus familiaris OX=9615 GN=ETFDH PE=4 SV=2 - [F6V7P2_CANLF]	1	6	1.83333									2.30887	3.42	2	2	6.65137	5.6	3	3	12.1306	8.4	5	5	20.2284	13.53	8	9	643	71.9626	7.84033
P00761		cRAP TRYP_PIG Trypsin OS=Sus scrofa PE=1 SV=1	49	93	1.81481	46.0093	16.45	3	35	56.5567	16.45	3	41	96.6875	16.45	3	72	58.7024	16.45	3	59	110.179	16.45	3	73	349.437	25.11	4	146	231	24.3938	7.18115
F1PXU1	SPTBN1	Spectrin beta chain OS=Canis lupus familiaris OX=9615 GN=SPTBN1 PE=3 SV=3 - [F1PXU1_CANLF]	5	13	1.8	30.6532	4.98	12	12	1.89478	1.02	2	2	2.41116	1.15	2	2	8.56092	2.64	5	5	25.6719	4.21	8	11	50.1334	11.31	20	22	2351	272.632	5.63037
E2RHZ0	NCAPD2	Condensin complex subunit 1 OS=Canis lupus familiaris OX=9615 GN=NCAPD2 PE=3 SV=2 - [E2RHZ0_CANLF]	0	4	1.8																	8.04914	1.93	3	3	20.7187	8.14	9	9	1400	157.247	6.60986
F1PF09	PMPCA	Alpha-MPP OS=Canis lupus familiaris OX=9615 GN=PMPCA PE=3 SV=2 - [F1PF09_CANLF]	0	4	1.8													7.1552	7.98	4	4	7.89541	7.79	4	5	6.20416	6.08	3	3	526	58.5316	7.00537
E2R0K4	RAB14	Ras-related protein Rab-14 OS=Canis lupus familiaris OX=9615 GN=RAB14 PE=3 SV=1 - [E2R0K4_CANLF]	0	4	1.8																	2.23477	9.3	2	2	26.4201	42.33	7	10	215	23.8819	6.21436
A0A5F4C5N5	LAD1	Ladinin 1 OS=Canis lupus familiaris OX=9615 GN=LAD1 PE=4 SV=1 - [A0A5F4C5N5_CANLF]	0	4	1.8																	18.8843	16.7	7	8	7.35306	12.37	4	4	485	52.3849	9.21729
A0A5F4C5I6	ATP5PB	ATP synthase F(0) complex subunit B1, mitochondrial OS=Canis lupus familiaris OX=9615 GN=ATP5PB PE=3 SV=1 - [A0A5F4C5I6_CANLF]	0	4	1.8																					34.4882	22.56	4	13	195	22.2929	9.30518
F1PLS0	SCFD1	Sec1 family domain containing 1 OS=Canis lupus familiaris OX=9615 GN=SCFD1 PE=3 SV=3 - [F1PLS0_CANLF]	0	4	1.8																	9.53492	9.36	5	6	14.7709	15.13	6	6	641	72.3571	6.37939
E2R9Y9	RPLP2	60S acidic ribosomal protein P2 OS=Canis lupus familiaris OX=9615 GN=RPLP2 PE=3 SV=1 - [E2R9Y9_CANLF]	0	4	1.8																	3.66273	17.39	2	2	32.3014	64.35	5	9	115	11.6989	4.61475
J9NYJ8	RAB6A	RAB6A, member RAS oncogene family OS=Canis lupus familiaris OX=9615 GN=RAB6A PE=4 SV=1 - [J9NYJ8_CANLF]	0	4	1.8																	4.91165	16.35	3	3	17.5313	36.54	7	10	208	23.4549	5.5415
F2Z4P3	RPL23	60S ribosomal protein L23 OS=Canis lupus familiaris OX=9615 GN=RPL23 PE=3 SV=1 - [F2Z4P3_CANLF]	0	4	1.8																	4.7942	17.86	2	2	16.0694	43.57	5	9	140	14.8561	10.5063
A0A5F4CTM7	RAB1A	Ras-related protein Rab-1A OS=Canis lupus familiaris OX=9615 GN=RAB1A PE=4 SV=1 - [A0A5F4CTM7_CANLF]	0	4	1.8																	2.3933	10.1	3	3	25.7376	31.82	5	10	198	21.8371	7.06396
A0A5F4CX51	PLIN2	Perilipin OS=Canis lupus familiaris OX=9615 GN=PLIN2 PE=3 SV=1 - [A0A5F4CX51_CANLF]	0	4	1.8													4.0532	5.37	2	2	6.1784	8.54	3	3	20.2416	22.93	7	8	410	44.7248	7.6792
E2R222	TRIP13	Pachytene checkpoint protein 2 homolog OS=Canis lupus familiaris OX=9615 GN=TRIP13 PE=3 SV=1 - [PCH2_CANLF]	0	4	1.8																	4.64126	5.32	2	2	17.6766	19.68	7	10	432	48.4044	6.21436
P63091	GNAS	Guanine nucleotide-binding protein G(s) subunit alpha OS=Canis lupus familiaris OX=9615 GN=GNAS PE=2 SV=1 - [GNAS_CANLF]	0	4	1.8																	4.85651	6.85	2	2	25.219	25.38	9	10	394	45.6359	5.8208
F1Q3I3	NCAPH	Condensin complex subunit 2 OS=Canis lupus familiaris OX=9615 GN=NCAPH PE=3 SV=2 - [F1Q3I3_CANLF]	0	4	1.8																	5.91683	5.22	3	3	22.6651	16.48	8	10	728	81.728	5.12256
E2RRJ3	UBAP2L	Ubiquitin associated protein 2 like OS=Canis lupus familiaris OX=9615 GN=UBAP2L PE=4 SV=3 - [E2RRJ3_CANLF]	0	4	1.8													3.82018	2.99	2	2	7.18812	4.89	3	3	20.3162	10.33	6	7	1104	116.413	7.02002
E2R7K5	MYH7	AP-1 complex subunit gamma OS=Canis lupus familiaris OX=9615 GN=MYH7 PE=3 SV=1 - [E2R7K5_CANLF]	0	4	1.8																	5.59726	3.18	2	2	17.3878	10.17	6	11	787	87.2498	6.46826
A0A5F4C6S1	PFKP	6-phosphofructokinase OS=Canis lupus familiaris OX=9615 GN=PFKP PE=3 SV=1 - [A0A5F4C6S1_CANLF]	0	4	1.8																					41.4975	14.34	8	13	802	87.9997	7.53271
F1PZL7	TNPO1	Transportin 1 OS=Canis lupus familiaris OX=9615 GN=TNPO1 PE=4 SV=3 - [F1PZL7_CANLF]	0	4	1.8																					31.3635	13.57	10	13	855	97.0752	4.99561
J9P4C5	BAG2	BCL2 associated athanogene 2 OS=Canis lupus familiaris OX=9615 GN=BAG2 PE=4 SV=1 - [J9P4C5_CANLF]	0	4	1.8																	12.6033	21.8	5	6	18.5733	32.23	5	7	211	23.6602	6.56592
A0A5F4CPD8	RAB1B	RAB1B, member RAS oncogene family OS=Canis lupus familiaris OX=9615 GN=RAB1B PE=4 SV=1 - [A0A5F4CPD8_CANLF]	0	4	1.8																	2.78538	13.07	2	2	23.9896	35.18	5	9	199	21.7841	6.21436
F1PAD0	EIF2B4	Eukaryotic translation initiation factor 2B subunit delta OS=Canis lupus familiaris OX=9615 GN=EIF2B4 PE=3 SV=2 - [F1PAD0_CANLF]	0	4	1.8																	7.26665	7.05	3	3	16.637	23.24	8	9	525	57.7265	9.46631
E2RBH4	CCDC47	Coiled-coil domain-containing protein 47 OS=Canis lupus familiaris OX=9615 GN=CCDC47 PE=4 SV=2 - [E2RBH4_CANLF]	0	4	1.8																	7.72518	9.94	4	4	19.018	18.43	6	9	483	55.6963	4.84326
E2RI34	RPL27A	60S ribosomal protein L27a OS=Canis lupus familiaris OX=9615 GN=RPL27A PE=3 SV=1 - [E2RI34_CANLF]	0	4	1.8													8.93432	8.78	2	3					18.3015	33.11	7	9	148	16.567	11.1216
A0A5F4C3Q7	STRAP	2-deoxy-D-ribose 5-phosphate aldolase OS=Canis lupus familiaris OX=9615 GN=STRAP PE=4 SV=1 - [A0A5F4C3Q7_CANLF]	0	4	1.8													1.69115	5.64	3	3					15.5732	15.52	6	8	638	70.464	6.55127
F1PI42	SRP68	Signal recognition particle subunit SRP68 OS=Canis lupus familiaris OX=9615 GN=SRP68 PE=3 SV=2 - [F1PI42_CANLF]	0	4	1.8																	15.0567	9.55	7	7	9.77279	7.28	3	4	618	70.0031	8.57275
A0A5F4C8M5	ACSL1	Acyl-CoA synthetase long chain family member 1 OS=Canis lupus familiaris OX=9615 GN=ACSL1 PE=3 SV=1 - [A0A5F4C8M5_CANLF]	0	4	1.8																	11.1794	7.68	5	5	15.488	14.91	8	8	664	74.2615	7.69385
F1PV09	ACAD9	Acyl-CoA dehydrogenase family member 9 OS=Canis lupus familiaris OX=9615 GN=ACAD9 PE=3 SV=2 - [F1PV09_CANLF]	0	4	1.8																	9.94079	8.05	5	5	15.97	11.43	5	6	621	68.5218	8.51416
J9P8P4	DNAJA3	DnaJ heat shock protein family (Hsp40) member A3 OS=Canis lupus familiaris OX=9615 GN=DNAJA3 PE=3 SV=1 - [J9P8P4_CANLF]	0	4	1.8																	7.74237	6.18	2	3	21.266	20.31	7	8	453	49.0758	9.36377
A0A5F4CNA4	LOC611915	Uncharacterized protein OS=Canis lupus familiaris OX=9615 GN=LOC611915 PE=3 SV=1 - [A0A5F4CNA4_CANLF]	0	4	1.8																	4.5452	3.48	2	3	17.273	14.93	7	8	690	77.3447	7.2251
A0A5F4DAE4		Uncharacterized protein OS=Canis lupus familiaris OX=9615 PE=4 SV=1 - [A0A5F4DAE4_CANLF]	0	4	1.8													6.15341	6.87	3	3					18.7517	13.03	5	9	422	45.9199	4.95752
E2RRM6	HSPA4L	Heat shock protein family A (Hsp70) member 4 like OS=Canis lupus familiaris OX=9615 GN=HSPA4L PE=3 SV=2 - [E2RRM6_CANLF]	0	4	1.8													4.58848	4.55	4	4	8.51112	4.87	4	4	13.8161	4.55	3	4	966	107.866	5.88428
J9NYR8	MON2	Protein MON2 homolog OS=Canis lupus familiaris OX=9615 GN=MON2 PE=3 SV=2 - [J9NYR8_CANLF]	0	4	1.8																	4.49116	2.21	4	4	18.9985	5.52	9	9	1720	190.404	6.03662
F1PA81	RANBP2	RAN binding protein 2 OS=Canis lupus familiaris OX=9615 GN=RANBP2 PE=4 SV=3 - [F1PA81_CANLF]	0	4	1.8													4.45189	1.49	2	2	8.66333	1.89	5	5	15.0031	3.24	6	6	3021	335.261	6.26514
E2RKN5	EDC4	Enhancer of mRNA-decapping protein 4 OS=Canis lupus familiaris OX=9615 GN=EDC4 PE=3 SV=2 - [E2RKN5_CANLF]	0	4	1.8													4.87516	1.79	2	2	9.28401	3.5	4	4	10.5072	4.36	5	5	1400	151.577	5.85889
H9GWB1	H2BC13	Histone H2B OS=Canis lupus familiaris OX=9615 GN=H2BC13 PE=3 SV=1 - [H9GWB1_CANLF]	0	4	1.8																	6.75479	23.02	3	3	20.6673	26.19	3	8	126	13.8976	10.3159
J9NZX5	DPM1	Dolichol-phosphate mannosyltransferase subunit 1 OS=Canis lupus familiaris OX=9615 GN=DPM1 PE=3 SV=1 - [J9NZX5_CANLF]	0	4	1.8																					23.2021	31.54	6	11	260	29.4026	9.39307
F1PAG5	VAT1	Vesicle amine transport 1 OS=Canis lupus familiaris OX=9615 GN=VAT1 PE=4 SV=3 - [F1PAG5_CANLF]	0	4	1.8																	13.597	16.5	4	6	22.2605	31.75	6	7	400	42.5157	6.45557
F1PI96		Uncharacterized protein OS=Canis lupus familiaris OX=9615 PE=4 SV=3 - [F1PI96_CANLF]	0	4	1.8																	8.96966	9.14	4	4	22.9716	24.29	8	9	350	40.2749	6.91748
E2R413	CAPG	Macrophage-capping protein OS=Canis lupus familiaris OX=9615 GN=CAPG PE=3 SV=3 - [E2R413_CANLF]	0	4	1.8													3.96019	5.71	2	2	8.69897	8.1	3	3	18.1381	21.43	6	7	420	46.6118	7.44482
F1PTP6	P4HA2	Procollagen-proline 4-dioxygenase OS=Canis lupus familiaris OX=9615 GN=P4HA2 PE=3 SV=3 - [F1PTP6_CANLF]	0	4	1.8																	4.47868	5.79	3	3	19.2878	19.07	8	8	535	60.8528	6.21436
A0A5F4DCD2	DLA-64	Ig-like domain-containing protein OS=Canis lupus familiaris OX=9615 GN=DLA-64 PE=3 SV=1 - [A0A5F4DCD2_CANLF]	0	4	1.8													4.70128	6.03	2	2	10.0569	12.06	3	5	16.1618	18.09	5	6	398	44.2561	5.73193
E2RB31	HYOU1	Hypoxia up-regulated 1 OS=Canis lupus familiaris OX=9615 GN=HYOU1 PE=3 SV=3 - [E2RB31_CANLF]	0	4	1.8																	13.7746	4.82	5	6	11.3153	10.49	6	6	934	104.6	5.77002
J9NZ28	RANGAP1	Ran GTPase activating protein 1 OS=Canis lupus familiaris OX=9615 GN=RANGAP1 PE=4 SV=2 - [J9NZ28_CANLF]	0	4	1.8													3.80396	3.92	2	2	7.86981	8.69	4	4	17.2084	11.07	5	6	587	63.2801	4.67822
P06583	ATP1B1	Sodium/potassium-transporting ATPase subunit beta-1 OS=Canis lupus familiaris OX=9615 GN=ATP1B1 PE=1 SV=1 - [AT1B1_CANLF]	0	4	1.8													1.88691	4.29	2	2	6.07721	7.92	2	3	12.4169	13.53	5	6	303	35.2169	8.646
A0A5F4CG31	CLPB	ClpB homolog, mitochondrial AAA ATPase chaperonin OS=Canis lupus familiaris OX=9615 GN=CLPB PE=4 SV=1 - [A0A5F4CG31_CANLF]	0	4	1.8																	9.26489	8.33	5	6	8.14411	10.65	5	7	648	72.4086	8.42627
A0A5F4C0I3	ASPH	Aspartate beta-hydroxylase OS=Canis lupus familiaris OX=9615 GN=ASPH PE=3 SV=1 - [A0A5F4C0I3_CANLF]	0	4	1.8																	6.50059	4.32	3	3	21.0535	13.35	7	8	764	85.402	4.97021
A0A5F4D1I7	CDIPT	CDP-diacylglycerol--inositol 3-phosphatidyltransferase OS=Canis lupus familiaris OX=9615 GN=CDIPT PE=4 SV=1 - [A0A5F4D1I7_CANLF]	0	4	1.8													9.21295	12.5	2	4	9.9567	12.5	2	4	11.879	19.05	3	5	168	18.5357	8.79248
E2RAW5	FAM83F	Family with sequence similarity 83 member F OS=Canis lupus familiaris OX=9615 GN=FAM83F PE=3 SV=3 - [E2RAW5_CANLF]	0	4	1.8																	9.22045	10.26	5	5	13.2223	12.82	6	6	507	56.0738	8.66064
E2RKJ1	CCAR2	Cell cycle and apoptosis regulator 2 OS=Canis lupus familiaris OX=9615 GN=CCAR2 PE=4 SV=2 - [E2RKJ1_CANLF]	0	4	1.8													3.4481	2.07	2	2	9.76006	6.43	5	5	15.5754	7.84	5	6	918	102.071	5.19873
F1PQY5	ESRP1	Epithelial splicing regulatory protein 1 OS=Canis lupus familiaris OX=9615 GN=ESRP1 PE=3 SV=3 - [F1PQY5_CANLF]	0	4	1.8																	10.635	7.47	4	5	20.6155	14.94	8	8	616	68.3644	6.99072
F1P808	SLC25A1	Solute carrier family 25 member 1 OS=Canis lupus familiaris OX=9615 GN=SLC25A1 PE=3 SV=3 - [F1P808_CANLF]	0	4	1.8																					27.0148	16.56	5	11	308	33.6948	9.86182
A0A5F4D559	EEF1D	Eukaryotic translation elongation factor 1 delta OS=Canis lupus familiaris OX=9615 GN=EEF1D PE=3 SV=1 - [A0A5F4D559_CANLF]	0	4	1.8													4.07454	3.22	2	2	11.781	7.17	4	6	12.1812	7.03	3	4	683	74.3147	7.85498
F1P7M0	NPEPPS	Aminopeptidase OS=Canis lupus familiaris OX=9615 GN=NPEPPS PE=3 SV=2 - [F1P7M0_CANLF]	0	4	1.8																	8.55772	4.42	4	6	15.5084	8.95	7	7	860	96.919	5.52881
A0A5F4CTL2	KIRREL1	Kirre like nephrin family adhesion molecule 1 OS=Canis lupus familiaris OX=9615 GN=KIRREL1 PE=4 SV=1 - [A0A5F4CTL2_CANLF]	0	4	1.8													4.89367	3.86	2	3	7.87724	5.45	3	3	10.7327	10.64	5	5	752	82.2742	5.73193
A0A5F4DC24	SMC3	Chondroitin sulfate proteoglycan 6 OS=Canis lupus familiaris OX=9615 GN=SMC3 PE=3 SV=1 - [A0A5F4DC24_CANLF]	0	4	1.8																	15.8175	7.15	7	7	9.61379	5.09	4	4	1119	129.603	7.72314
J9NV51	NUP153	Nucleoporin 153 OS=Canis lupus familiaris OX=9615 GN=NUP153 PE=4 SV=1 - [J9NV51_CANLF]	0	4	1.8													8.04446	4.1	4	4	9.73707	4.4	5	5	9.1935	4.69	4	4	1342	138.579	8.86572
F1PU63	TMEM165	Transmembrane protein 165 OS=Canis lupus familiaris OX=9615 GN=TMEM165 PE=3 SV=3 - [F1PU63_CANLF]	0	4	1.8																					38.2321	14.13	3	13	446	47.9925	10.8433
A0A5F4D321	EMC1	ER membrane protein complex subunit 1 OS=Canis lupus familiaris OX=9615 GN=EMC1 PE=3 SV=1 - [A0A5F4D321_CANLF]	0	4	1.8																	2.2838	2.41	2	2	22.2644	9.54	7	9	954	106.89	7.37158
A0A5F4D9A1		SpaA domain-containing protein OS=Canis lupus familiaris OX=9615 PE=4 SV=1 - [A0A5F4D9A1_CANLF]	0	4	1.8																	6.76745	2.55	2	2	26.9509	9	8	11	1100	121.058	5.65576
E2R7R4	PDS5A	Uncharacterized protein OS=Canis lupus familiaris OX=9615 GN=PDS5A PE=3 SV=1 - [E2R7R4_CANLF]	0	4	1.8																	9.89823	2.92	3	4	16.8678	6.88	7	7	1337	150.723	7.91357
A0A5F4D8H7	MIA3	MIA SH3 domain ER export factor 3 OS=Canis lupus familiaris OX=9615 GN=MIA3 PE=4 SV=1 - [A0A5F4D8H7_CANLF]	0	4	1.8																	17.0119	3.96	7	7	13.7652	3.75	5	5	1918	212.805	4.77979
A0A5F4CUH0	HEATR1	HEAT repeat-containing protein 1 OS=Canis lupus familiaris OX=9615 GN=HEATR1 PE=3 SV=1 - [A0A5F4CUH0_CANLF]	0	4	1.8																	8.58316	1.89	4	4	18.5395	4.85	8	8	2060	233.268	6.93213
A0A5F4BSL9		Uncharacterized protein OS=Canis lupus familiaris OX=9615 PE=3 SV=1 - [A0A5F4BSL9_CANLF]	0	4	1.8													1.93912	24.53	3	3	3.43422	24.53	3	3	6.60391	58.49	3	5	106	12.4402	4.60205
E2RLE2	RPS27	40S ribosomal protein S27 OS=Canis lupus familiaris OX=9615 GN=RPS27 PE=3 SV=1 - [E2RLE2_CANLF]	0	4	1.8													8.85306	39.29	3	4	1.99931	28.57	2	2	18.3999	40.48	4	7	84	9.45484	9.45166
F1P8U7	HMOX1	Heme oxygenase OS=Canis lupus familiaris OX=9615 GN=HMOX1 PE=3 SV=2 - [F1P8U7_CANLF]	0	4	1.8													4.95224	7.64	2	2	4.65649	7.64	2	2	17.0097	34.03	8	8	288	32.9799	6.81494
E2RKA8	RPL32	60S ribosomal protein L32 OS=Canis lupus familiaris OX=9615 GN=RPL32 PE=1 SV=1 - [RL32_CANLF]	0	4	1.8																					36.3695	29.63	6	13	135	15.8498	11.3267
E2RS49	RPS25	40S ribosomal protein S25 OS=Canis lupus familiaris OX=9615 GN=RPS25 PE=3 SV=3 - [E2RS49_CANLF]	0	4	1.8													5.86855	20.8	3	3	3.84499	15.2	2	3	10.4302	24	4	5	125	13.7337	10.1108
E2R4J2	TMPO	Thymopoietin OS=Canis lupus familiaris OX=9615 GN=TMPO PE=3 SV=1 - [E2R4J2_CANLF]	0	4	1.8																	9.28162	8.15	3	4	10.7001	21.37	6	7	454	50.4814	9.39307
E2RSD7	RBM4B	RNA binding motif protein 4B OS=Canis lupus familiaris OX=9615 GN=RBM4B PE=4 SV=1 - [E2RSD7_CANLF]	0	4	1.8													5.94996	7.24	3	3	7.13321	8.91	3	3	16.9409	22.01	6	7	359	40.0314	6.7417
F1PYI3	CNP	2',3'-cyclic-nucleotide 3'-phosphodiesterase OS=Canis lupus familiaris OX=9615 GN=CNP PE=3 SV=3 - [F1PYI3_CANLF]	0	4	1.8																	9.84459	10.55	4	4	12.3386	15.3	6	7	379	43.0952	8.23584
E2QWR5	DNAJC7	DnaJ heat shock protein family (Hsp40) member C7 OS=Canis lupus familiaris OX=9615 GN=DNAJC7 PE=4 SV=1 - [E2QWR5_CANLF]	0	4	1.8													2.64088	4.66	2	2	11.2907	10.73	5	6	9.90754	8.91	4	4	494	56.2577	7.00537
A0A5F4CYE7	SLC25A19	Solute carrier family 25 member 19 OS=Canis lupus familiaris OX=9615 GN=SLC25A19 PE=3 SV=1 - [A0A5F4CYE7_CANLF]	0	4	1.8													2.13506	5.35	2	2	5.57225	9.43	3	3	8.5465	15.72	5	6	318	35.2125	9.43701
P16967	SSR1	Translocon-associated protein subunit alpha OS=Canis lupus familiaris OX=9615 GN=SSR1 PE=1 SV=1 - [SSRA_CANLF]	0	4	1.8													4.17384	6.64	2	3					19.6772	15.73	3	10	286	31.9561	4.44971
F1PSC4	ELAVL1	ELAV-like protein OS=Canis lupus familiaris OX=9615 GN=ELAVL1 PE=3 SV=3 - [F1PSC4_CANLF]	0	4	1.8													2.49701	5.83	2	3	8.22308	8.59	3	4	14.7414	16.87	5	6	326	36.1272	9.0415
J9P5T5	PTBP1	Polypyrimidine tract-binding protein 1 OS=Canis lupus familiaris OX=9615 GN=PTBP1 PE=4 SV=2 - [J9P5T5_CANLF]	0	4	1.8													13.581	6.97	4	7	8.16305	9.42	4	4					531	57.1136	9.17334
J9P7K3	ABCD3	ATP binding cassette subfamily D member 3 OS=Canis lupus familiaris OX=9615 GN=ABCD3 PE=4 SV=2 - [J9P7K3_CANLF]	0	4	1.8																	6.09639	5.23	3	3	20.2408	17.12	8	10	631	72.3025	9.17334
E2RL20	ARAF	Non-specific serine/threonine protein kinase OS=Canis lupus familiaris OX=9615 GN=ARAF PE=3 SV=2 - [E2RL20_CANLF]	0	4	1.8																	10.1787	10.91	6	6	11.2376	8.93	5	5	605	67.3321	8.89502
A0A5F4C1Z9	DCAF8	DDB1 and CUL4 associated factor 8 OS=Canis lupus familiaris OX=9615 GN=DCAF8 PE=4 SV=1 - [A0A5F4C1Z9_CANLF]	0	4	1.8													3.62293	3.94	2	2	3.4819	5.12	2	2	16.8704	15.75	6	7	508	56.1041	5.52881
A0A5F4D2Q7	YTHDF1	YTH N6-methyladenosine RNA binding protein 1 OS=Canis lupus familiaris OX=9615 GN=YTHDF1 PE=4 SV=1 - [A0A5F4D2Q7_CANLF]	0	4	1.8													1.79097	3.43	2	2	9.86698	7.43	4	6	14.0433	11.24	3	5	525	56.762	8.11865
A0A5F4D8Q7	SEC23IP	SEC23 interacting protein OS=Canis lupus familiaris OX=9615 GN=SEC23IP PE=4 SV=1 - [A0A5F4D8Q7_CANLF]	0	4	1.8																	5.78629	3.15	3	3	23.4643	13.43	9	10	953	106.013	5.79541
H9GW76	TBRG4	Transforming growth factor beta regulator 4 OS=Canis lupus familiaris OX=9615 GN=TBRG4 PE=4 SV=2 - [H9GW76_CANLF]	0	4	1.8													3.45691	2.85	2	2	9.6669	5.23	4	5	8.91085	4.12	3	4	631	70.9908	8.51416
J9NXW9	PPFIBP1	PPFIA binding protein 1 OS=Canis lupus familiaris OX=9615 GN=PPFIBP1 PE=3 SV=1 - [J9NXW9_CANLF]	0	4	1.8																	8.88379	5.77	4	4	22.5152	12.14	8	9	1005	112.941	5.66846
F1PK39	NUFIP1	Nuclear FMR1 interacting protein 1 OS=Canis lupus familiaris OX=9615 GN=NUFIP1 PE=4 SV=3 - [F1PK39_CANLF]	0	4	1.8													4.1087	4.11	2	2	10.1375	6.37	3	4	11.2014	8.83	5	5	487	55.2367	9.24658
E2RCJ3	TMEM214	Transmembrane protein 214 OS=Canis lupus familiaris OX=9615 GN=TMEM214 PE=3 SV=3 - [E2RCJ3_CANLF]	0	4	1.8													3.96512	2.74	2	2	10.6711	5.34	4	6	8.64562	6.86	4	4	656	73.6735	8.646
J9NVN0	CIP2A	Cell proliferation regulating inhibitor of protein phosphatase 2A OS=Canis lupus familiaris OX=9615 GN=CIP2A PE=4 SV=2 - [J9NVN0_CANLF]	0	4	1.8																	4.99378	2.97	3	3	14.2293	8.7	8	8	908	102.508	6.25244
A0A5F4D7A8	AP1B1	AP complex subunit beta OS=Canis lupus familiaris OX=9615 GN=AP1B1 PE=3 SV=1 - [A0A5F4D7A8_CANLF]	0	4	1.8													8.37294	4.23	4	4	6.31949	3.69	3	4	6.31916	3.26	3	3	921	101.559	5.08447
A0A5F4C4I7	SCRIB	Scribble planar cell polarity protein OS=Canis lupus familiaris OX=9615 GN=SCRIB PE=3 SV=1 - [A0A5F4C4I7_CANLF]	0	4	1.8													5.70224	3.04	4	4	8.51399	3.32	4	4	9.71311	3.92	5	5	1478	158.386	4.98291
F1PFK1	ATG2B	Autophagy related 2B OS=Canis lupus familiaris OX=9615 GN=ATG2B PE=3 SV=2 - [F1PFK1_CANLF]	0	4	1.8																	7.31106	2.5	4	4	24.2436	4.62	8	9	2077	232.164	5.71924
Tx0001	FlagTag	cRAP FlagTag OS=Homo sapiens GN=FlagTag PE=1 SV=4	0	4	1.8																					18.4336	82.61	2	11	23	2.86014	4.50049
E2QYD8	RPL35A	60S ribosomal protein L35a OS=Canis lupus familiaris OX=9615 GN=RPL35A PE=3 SV=1 - [E2QYD8_CANLF]	0	4	1.8													4.22154	16.36	2	2	13.5906	17.27	2	7	9.7721	20	3	4	110	12.5298	11.063
A0A5F4C4I9		Uncharacterized protein OS=Canis lupus familiaris OX=9615 PE=4 SV=1 - [A0A5F4C4I9_CANLF]	0	4	1.8													13.2297	21.26	4	5	15.0899	16.14	3	4	10.2079	23.23	4	4	254	27.7935	8.07471
F1PZ47	EIF2S2	Eukaryotic translation initiation factor 2 subunit beta OS=Canis lupus familiaris OX=9615 GN=EIF2S2 PE=3 SV=3 - [F1PZ47_CANLF]	0	4	1.8													12.997	14.71	4	7	4.77884	8.71	2	2	6.19184	13.81	4	4	333	38.2633	5.79541
A0A5F4C829	SRSF1	Serine/arginine-rich splicing factor 1 OS=Canis lupus familiaris OX=9615 GN=SRSF1 PE=3 SV=1 - [A0A5F4C829_CANLF]	0	4	1.8													8.84828	16.13	4	4	7.25033	12.5	3	3	8.91014	16.53	4	4	248	27.7278	10.3599
F1P7V6	STIP1	Stress induced phosphoprotein 1 OS=Canis lupus familiaris OX=9615 GN=STIP1 PE=4 SV=3 - [F1P7V6_CANLF]	0	4	1.8																	15.8146	16.39	8	8	9.12073	7.55	4	4	543	62.5203	6.75635
E2RRD1	PRKAR2A	Protein kinase cAMP-dependent type II regulatory subunit alpha OS=Canis lupus familiaris OX=9615 GN=PRKAR2A PE=3 SV=3 - [E2RRD1_CANLF]	0	4	1.8																	9.88585	14.59	6	6	14.1928	13.26	4	5	377	42.6364	4.99561
E2R513	HMOX2	Heme oxygenase (biliverdin-producing) OS=Canis lupus familiaris OX=9615 GN=HMOX2 PE=3 SV=1 - [E2R513_CANLF]	0	4	1.8																	10.7158	12.97	4	5	15.8689	19.94	7	7	316	35.8919	5.33838
E2R8E5	SRSF5	Serine and arginine rich splicing factor 5 OS=Canis lupus familiaris OX=9615 GN=SRSF5 PE=3 SV=1 - [E2R8E5_CANLF]	0	4	1.8													6.34189	7.72	2	3	14.172	7.72	2	6	9.97262	18.38	4	4	272	31.2453	11.5903
F1PC88	SPOUT1	SPOUT domain containing methyltransferase 1 OS=Canis lupus familiaris OX=9615 GN=SPOUT1 PE=3 SV=2 - [F1PC88_CANLF]	0	4	1.8													6.40503	8.51	3	3	6.28987	7.98	3	3	12.1964	18.09	5	6	376	41.9335	7.63525
J9P545	OBI1	Ring finger protein 219 OS=Canis lupus familiaris OX=9615 GN=OBI1 PE=4 SV=1 - [J9P545_CANLF]	0	4	1.8													6.11733	4.18	3	3	12.2184	7.81	5	5	11.5234	10.74	5	5	717	80.1742	6.07471
E2RKR4	PSMA3	Proteasome subunit alpha type OS=Canis lupus familiaris OX=9615 GN=PSMA3 PE=3 SV=2 - [E2RKR4_CANLF]	0	4	1.8													6.82643	8.54	2	3	9.54669	11.38	3	4	8.48113	15.45	4	4	246	27.3688	7.37158
E2RCH8	PWP1	PWP1 homolog, endonuclein OS=Canis lupus familiaris OX=9615 GN=PWP1 PE=4 SV=2 - [E2RCH8_CANLF]	0	4	1.8													5.20595	5.2	3	3	6.4905	5.8	3	3	16.0467	11.6	6	7	500	55.8241	4.75439
E2REX8	POLR1B	DNA-directed RNA polymerase subunit beta OS=Canis lupus familiaris OX=9615 GN=POLR1B PE=3 SV=2 - [E2REX8_CANLF]	0	4	1.8																	8.46034	4.32	5	5	13.6081	5.99	6	6	1135	128.45	7.76709
A0A5F4CNC9	SMG7	SMG7 nonsense mediated mRNA decay factor OS=Canis lupus familiaris OX=9615 GN=SMG7 PE=4 SV=1 - [A0A5F4CNC9_CANLF]	0	4	1.8																	11.3799	5.69	6	6	10.5514	5.17	5	5	1142	127.551	8.08936
E2RBU9	USP9X	USP domain-containing protein OS=Canis lupus familiaris OX=9615 GN=USP9X PE=4 SV=3 - [E2RBU9_CANLF]	0	4	1.8																	14.6219	4.18	7	7	10.8448	3.42	5	5	1698	191.43	5.71924
A0A5F4C793	IGF2R	Insulin like growth factor 2 receptor OS=Canis lupus familiaris OX=9615 GN=IGF2R PE=4 SV=1 - [A0A5F4C793_CANLF]	0	4	1.8													0	0.92	2	2	9.82651	2	4	4	15.7133	2.83	7	7	2404	263.953	5.74463
F6Y2F0	ASCC3	Activating signal cointegrator 1 complex subunit 3 OS=Canis lupus familiaris OX=9615 GN=ASCC3 PE=3 SV=1 - [F6Y2F0_CANLF]	0	4	1.8													3.6684	0.82	2	2	13.4145	3.54	8	8	3.56121	0.86	2	2	2202	250.978	6.81494
E2RDB2	SRSF2	Serine/arginine-rich splicing factor 2 OS=Canis lupus familiaris OX=9615 GN=SRSF2 PE=3 SV=1 - [E2RDB2_CANLF]	0	4	1.8													9.91617	11.31	2	5	16.0814	11.31	2	5	4.94206	11.31	2	2	221	25.4752	11.854
A0A5F4CRV8	ZFR	Zinc finger RNA binding protein OS=Canis lupus familiaris OX=9615 GN=ZFR PE=4 SV=1 - [A0A5F4CRV8_CANLF]	0	4	1.8													4.70226	2.85	2	2	12.6565	5.6	4	5	10.0989	6.01	4	4	982	108.012	9.05615
A0A140T8E0	CAPRIN1	Uncharacterized protein OS=Canis lupus familiaris OX=9615 GN=CAPRIN1 PE=3 SV=1 - [A0A140T8E0_CANLF]	0	4	1.8													7.86322	3.77	3	5	9.36929	5.44	4	6					717	78.7582	5.21143
Q6EIZ1	KRT2	Keratin, type II cytoskeletal 2 epidermal OS=Canis lupus familiaris OX=9615 GN=KRT2 PE=2 SV=1 - [K22E_CANLF]	35	64	1.725	56.6298	7.74	6	29	29.7723	11.53	9	23	101.125	9.32	7	53	192.222	13.11	10	105	73.4808	9.16	7	39	98.1293	12.16	10	49	633	64.5264	7.73779
F1PTY1	KRT3	Cytokeratin-1 OS=Canis lupus familiaris OX=9615 GN=KRT3 PE=3 SV=2 - [F1PTY1_CANLF]	24	45	1.72414	48.287	5.72	7	22	36.6504	9.33	11	24	54.1616	6.37	8	26	139.511	11.36	14	65	49.522	7.57	9	23	88.0664	10.06	13	48	1083	112.36	5.43994
J9NZM4	ATXN10	Ataxin-10 OS=Canis lupus familiaris OX=9615 GN=ATXN10 PE=3 SV=1 - [J9NZM4_CANLF]	2	7	1.71429									15.0218	11.58	4	5	9.13641	11.58	4	4	16.5137	13.47	5	6	29.5428	23.79	9	10	475	53.2275	5.14795
F1PRW0	PSMD4	26S proteasome non-ATPase regulatory subunit 4 OS=Canis lupus familiaris OX=9615 GN=PSMD4 PE=3 SV=2 - [F1PRW0_CANLF]	1	5	1.66667									3.80508	4.77	2	2	7.1398	7.69	3	3	9.49647	10.88	4	4	15.542	28.12	6	7	377	40.6502	4.79248
J9JHN1	RAB11B	RAB11B, member RAS oncogene family OS=Canis lupus familiaris OX=9615 GN=RAB11B PE=4 SV=1 - [J9JHN1_CANLF]	1	5	1.66667									5.92352	13.3	3	3	5.69148	12.39	3	4	3.77668	8.72	2	2	18.8656	39.45	8	9	218	24.4735	5.93506
F1PTP2	SPR	Sepiapterin reductase OS=Canis lupus familiaris OX=9615 GN=SPR PE=3 SV=2 - [F1PTP2_CANLF]	1	5	1.66667									4.53974	8.99	2	2	7.37913	14.61	3	5	9.59782	12.36	3	3	16.1645	29.96	6	7	267	28.5928	5.51611
F1PRB0		IF rod domain-containing protein OS=Canis lupus familiaris OX=9615 PE=4 SV=3 - [F1PRB0_CANLF]	1	5	1.66667	4.75514	14.07	2	2													7.30194	28.89	4	4	24.0927	31.85	4	10	135	15.3867	4.90674
E2RKS8	STOML2	Stomatin like 2 OS=Canis lupus familiaris OX=9615 GN=STOML2 PE=3 SV=1 - [E2RKS8_CANLF]	1	5	1.66667									4.73733	7.3	2	2	4.30375	5.62	2	2	13.7021	16.85	6	6	17.6124	30.62	6	7	356	38.5462	7.38623
E2QXI3	AIMP1	Aminoacyl tRNA synthetase complex interacting multifunctional protein 1 OS=Canis lupus familiaris OX=9615 GN=AIMP1 PE=4 SV=2 - [E2QXI3_CANLF]	1	5	1.66667									9.5634	9.03	3	3					9.773	9.03	3	3	35.7943	32.09	9	12	321	35.3546	8.49951
E2RCF9	PCBP2	Uncharacterized protein OS=Canis lupus familiaris OX=9615 GN=PCBP2 PE=4 SV=3 - [E2RCF9_CANLF]	1	5	1.66667									3.78987	6.85	2	2	8.63809	9.66	2	3	13.842	15.58	4	5	22.1778	20.56	5	8	321	33.7784	8.23584
A0A5F4CSI9	FLNB	Filamin B OS=Canis lupus familiaris OX=9615 GN=FLNB PE=3 SV=1 - [A0A5F4CSI9_CANLF]	1	5	1.66667	4.87605	0.85	2	2													17.8151	5.42	12	12	4.43849	0.81	2	2	2602	277.538	5.64307
A0A5F4DKY2	PPP2R3A	Protein phosphatase 2 regulatory subunit B''alpha OS=Canis lupus familiaris OX=9615 GN=PPP2R3A PE=4 SV=1 - [A0A5F4DKY2_CANLF]	0	3	1.6																	9.23306	2.76	3	4	10.0291	5.26	5	5	1122	126.442	5.12256
E2REM0	CYC1	Cytochrome c1 OS=Canis lupus familiaris OX=9615 GN=CYC1 PE=3 SV=1 - [E2REM0_CANLF]	0	3	1.6																					26.1611	24.92	5	9	325	35.2578	8.71924
F6X725	ABCE1	ATP binding cassette subfamily E member 1 OS=Canis lupus familiaris OX=9615 GN=ABCE1 PE=4 SV=2 - [F6X725_CANLF]	0	3	1.6													3.83296	3.17	2	2					17.1545	13.86	7	8	599	67.285	8.33838
A0A5F4D386	PEX5	PTS1-BP OS=Canis lupus familiaris OX=9615 GN=PEX5 PE=3 SV=1 - [A0A5F4D386_CANLF]	0	3	1.6																					22.0776	20.03	8	8	609	67.5182	4.57666
[truncated: 1,071 more rows]

## Sheet: Table
Accession	Gene	Description	# PSM A2-1C	# PSM B2- 2C	# PSM C2- 3C	# PSM D2- 1W	# PSM E2- 2W	# PSM F2- 3W	# AAs	MW [kDa]	calc. pI
[truncated: 6 more rows]
